# Supplementary material for: Crystal structure of 5-{3-[2,6-dimethyl-4-(5-methyl-1,2,4-oxa­diazol-3-yl)phen­oxy]prop­yl}-N-(11-hy­droxy­undec­yl)isoxazole-3-carboxamide hemihydrate
Source: Acta Crystallogr E Crystallogr Commun. 2015 Apr 18;71(Pt 5):505–8. doi: 10.1107/S2056989015007367 (PMC4420136; doi:10.1107/S2056989015007367)
Supplement: Supplementary file 1 [file e-71-00505-sup1.cif]

##############################################################################
#                                                                            #
# This CIF contains the data in a paper accepted for publication in          #
# Acta Crystallographica Section E. It conforms to the requirements of       #
# Notes for Authors for Acta Crystallographica Section E, and has been       #
# peer reviewed under the auspices of the IUCr Commission on Journals.       #
#                                                                            #
# Full details of the Crystallographic Information File format               #
# are given in the paper "The Crystallographic Information File (CIF):       #
# a New Standard Archive File for Crystallography" by S. R. Hall, F. H.      #
# Allen and I. D. Brown [Acta Cryst. (1991), A47, 655-685].                  #
#                                                                            #
# The current version of the core CIF dictionary is obtainable from          #
# ftp://ftp.iucr.org/pub/cif_core.dic.                                       #
#                                                                            #
# Software is freely available for graphical display of the structure(s)     #
# in this CIF. For information consult the CIF software page                 #
# http://www.iucr.org/resources/cif/software.                                #
#                                                                            #
# This file may be used for bona fide research purposes within the           #
# scientific community so long as proper attribution is given to the journal # 
# article from which it was obtained.                                        #
#                                                                            #
##############################################################################
data_I
_database_code_depnum_ccdc_archive 'CCDC 1059505'
_audit_creation_method
;
Olex2 1.2
(compiled 2014.05.21 svn.r2940 for OlexSys, GUI svn.r4846)
;
_journal_date_recd_electronic     2015-03-27
_journal_date_accepted     2015-04-14
_journal_name_full     'Acta Crystallographica, Section E'
_journal_year     2015
_journal_volume     71
_journal_issue      5
_journal_page_first     505
_journal_page_last     508
_journal_paper_category     GO
_journal_paper_doi     10.1107/S2056989015007367
_journal_coeditor_code     LH5758
_publ_contact_author_name     'Tanja Lahtinen'
_publ_contact_author_address
;
Nanoscience Center, Department of Chemistry
University of Jyv\"askyl\"a
PO Box 35, 40014 JYU
Finland
;
_publ_contact_author_email     tanja.m.lahtinen@jyu.fi
_publ_section_title
;\
Crystal structure of
5-{3-[2,6-dimethyl-4-(5-methyl-1,2,4-oxadiazol-3-yl)phenoxy]propyl}-<i>N</i>-\
(11-hydroxyundecyl)isoxazole-3-carboxamide hemihydrate
;
loop_
    _publ_author_name
    _publ_author_footnote
    _publ_author_address
    'Salorinne, K.' ?
;
Department of Chemistry, Nanoscience Center
University of Jyv\"askyl\"a
PO Box 35, 40014 JYU
Finland
;
    'Lahtinen, T.' ?
;
Department of Chemistry, Nanoscience Center
University of Jyv\"askyl\"a
PO Box 35, 40014 JYU
Finland
;
_publ_section_synopsis
;\
The crystal structure and supramolecular features of
5-{3-[2,6-dimethyl-4-(5-methyl-1,2,4-oxadiazol-3-yl)phenoxy]propyl}-<i>N</i>-\
(11-hydroxyundecyl)isoxazole-3-carboxamide hemihydrate, a derivative of
antiviral `WIN compounds', are reported.
;
_chemical_name_systematic
;\
5-{3-[2,6-Dimethyl-4-(5-methyl-1,2,4-\
oxadiazol-3-yl)phenoxy]propyl}-<i>N</i>-(11-\
hydroxyundecyl)isoxazole-3-carboxamide hemihydrate
;
_chemical_name_common     ?
_chemical_formula_moiety     '2(C29 H42 N4 O5), 0.5(H4 O2)'
_chemical_formula_sum     'C58 H86 N8 O11'
_chemical_formula_iupac     '2C29 H42 N4 O5, H2 O1'
_chemical_formula_weight     1071.34
_chemical_melting_point     ?
_shelx_space_group_comment
;
The symmetry employed for this shelxl refinement is uniquely defined
by the following loop, which should always be used as a source of
symmetry information in preference to the above space-group names.
They are only intended as comments.
;
_space_group_crystal_system     triclinic
_space_group_name_H-M_alt     'P -1'
_space_group_name_Hall     '-P 1'
loop_
    _space_group_symop_operation_xyz
    'x, y, z'
    '-x, -y, -z'
_cell_length_a     6.7137(3)
_cell_length_b     14.0263(5)
_cell_length_c     16.6757(8)
_cell_angle_alpha     113.889(4)
_cell_angle_beta     94.515(4)
_cell_angle_gamma     90.976(4)
_cell_volume     1429.29(12)
_cell_formula_units_Z     1
_cell_measurement_reflns_used     5261
_cell_measurement_theta_min     2.5000
_cell_measurement_theta_max     30.3120
_cell_measurement_temperature     170
_exptl_crystal_description     'needle'
_exptl_crystal_colour     'clear colourless'
_exptl_crystal_size_max     0.4187
_exptl_crystal_size_mid     0.1501
_exptl_crystal_size_min     0.0875
_exptl_crystal_density_diffrn     1.245
_exptl_crystal_density_meas     ?
_exptl_crystal_density_method     ?
_exptl_crystal_F_000     578
_exptl_absorpt_coefficient_mu     0.086
_exptl_absorpt_correction_type     analytical
_exptl_absorpt_process_details
;
[CrysAlisPro (Agilent, 2013), based on
expressions derived by Clark & Reid (1995)]
;
_shelx_estimated_absorpt_T_min     ?
_shelx_estimated_absorpt_T_max     ?
_exptl_absorpt_correction_T_min     0.990
_exptl_absorpt_correction_T_max     0.998
_exptl_special_details
;
Absorption correction:
[CrysAlisPro (Agilent, 2013). Analytical numeric
absorption correction using a multifaceted crystal model based on
expressions derived by Clark & Reid (1995)
;
_diffrn_ambient_temperature     170
_diffrn_radiation_type     MoK\a
_diffrn_radiation_wavelength     0.71073
_diffrn_radiation_monochromator     mirror
_diffrn_measurement_device_type
                               'Agilent SuperNova, Single source at offset, Eos'
_diffrn_measurement_method     '\w scans'
_diffrn_detector_area_resol_mean     16.0107
_diffrn_reflns_number     13976
_diffrn_reflns_av_R_equivalents     0.0164
_diffrn_reflns_theta_min     2.464
_diffrn_reflns_theta_max     30.600
_diffrn_reflns_theta_full     26.500
_diffrn_measured_fraction_theta_max     0.872
_diffrn_measured_fraction_theta_full     0.999
_diffrn_reflns_limit_h_min     -8
_diffrn_reflns_limit_h_max     9
_diffrn_reflns_limit_k_min     -19
_diffrn_reflns_limit_k_max     20
_diffrn_reflns_limit_l_min     -23
_diffrn_reflns_limit_l_max     23
_refine_special_details     ?
_reflns_number_total     7670
_reflns_number_gt     5463
_reflns_threshold_expression     I>2\s(I)
_refine_ls_structure_factor_coef     Fsqd
_refine_ls_matrix_type     full
_refine_ls_R_factor_all     0.0787
_refine_ls_R_factor_gt     0.0525
_refine_ls_wR_factor_gt     0.1278
_refine_ls_wR_factor_ref     0.1476
_refine_ls_goodness_of_fit_ref     1.053
_refine_ls_restrained_S_all     1.053
_refine_ls_number_reflns     7670
_refine_ls_number_parameters     364
_refine_ls_number_restraints     3
_refine_ls_hydrogen_treatment     mixed
_refine_ls_weighting_scheme     calc
_refine_ls_weighting_details
              'w=1/[\s^2^(Fo^2^)+(0.0537P)^2^+0.3588P] where P=(Fo^2^+2Fc^2^)/3'
_atom_sites_solution_hydrogens     mixed
_atom_sites_solution_primary     direct
_atom_sites_solution_secondary     ?
_refine_ls_shift/su_max     0.001
_refine_ls_shift/su_mean     0.000
_refine_diff_density_max     0.360
_refine_diff_density_min     -0.264
_refine_ls_extinction_method     none
_refine_ls_extinction_coef     .
loop_
    _atom_type_symbol
    _atom_type_description
    _atom_type_scat_dispersion_real
    _atom_type_scat_dispersion_imag
    _atom_type_scat_source
    'C' 'C' 0.0033 0.0016
                         'International Tables Vol C Tables 4.2.6.8 and 6.1.1.4'
    'H' 'H' 0.0000 0.0000
                         'International Tables Vol C Tables 4.2.6.8 and 6.1.1.4'
    'N' 'N' 0.0061 0.0033
                         'International Tables Vol C Tables 4.2.6.8 and 6.1.1.4'
    'O' 'O' 0.0106 0.0060
                         'International Tables Vol C Tables 4.2.6.8 and 6.1.1.4'
_computing_data_collection
;
CrysAlis PRO (Agilent, 2013)
;
_computing_cell_refinement
;
CrysAlis PRO (Agilent, 2013)
;
_computing_data_reduction
;
CrysAlis PRO (Agilent, 2013)
;
_computing_structure_solution
;
SHELXS97 (Sheldrick, 2008)
;
_computing_structure_refinement
;
SHELXL2013 (Sheldrick, 2015)
;
_computing_molecular_graphics
;
OLEX2 (Dolomanov <i>et al.</i>,  2009)
;
_computing_publication_material
;
OLEX2 (Dolomanov <i>et al.</i>,  2009)
;
loop_
    _atom_site_type_symbol
    _atom_site_label
    _atom_site_fract_x
    _atom_site_fract_y
    _atom_site_fract_z
    _atom_site_U_iso_or_equiv
    _atom_site_adp_type
    _atom_site_calc_flag
    _atom_site_occupancy
    _atom_site_disorder_assembly
    _atom_site_disorder_group
    N N26 0.4579(2) 0.58797(10) 0.29818(9) 0.0368(3) Uani d 1 . .
    H H26 0.5168 0.5282 0.2794 0.044 Uiso calc 1 . .
    O O15 1.50948(17) 0.80964(8) 0.69521(7) 0.0345(3) Uani d 1 . .
    O O23 0.98187(18) 0.57258(8) 0.43787(8) 0.0419(3) Uani d 1 . .
    C C33 -0.5511(2) 0.30398(12) -0.11261(10) 0.0345(4) Uani d 1 . .
    H H33A -0.6504 0.3164 -0.0691 0.041 Uiso calc 1 . .
    H H33B -0.5519 0.3632 -0.1305 0.041 Uiso calc 1 . .
    C C28 0.1978(2) 0.49429(12) 0.17862(10) 0.0333(3) Uani d 1 . .
    H H28A 0.2024 0.4347 0.1960 0.040 Uiso calc 1 . .
    H H28B 0.2944 0.4832 0.1342 0.040 Uiso calc 1 . .
    C C27 0.2593(2) 0.59363(13) 0.25821(10) 0.0367(4) Uani d 1 . .
    H H27A 0.2598 0.6531 0.2406 0.044 Uiso calc 1 . .
    H H27B 0.1607 0.6061 0.3021 0.044 Uiso calc 1 . .
    C C35 -0.8237(3) 0.20232(12) -0.23541(10) 0.0364(4) Uani d 1 . .
    H H35A -0.8320 0.2614 -0.2534 0.044 Uiso calc 1 . .
    H H35B -0.9211 0.2122 -0.1915 0.044 Uiso calc 1 . .
    O O25 0.4853(2) 0.75915(9) 0.38872(8) 0.0472(3) Uani d 1 . .
    C C31 -0.2796(2) 0.40101(12) 0.01197(10) 0.0333(3) Uani d 1 . .
    H H31A -0.3782 0.4129 0.0558 0.040 Uiso calc 1 . .
    H H31B -0.2810 0.4607 -0.0053 0.040 Uiso calc 1 . .
    C C7 2.0845(2) 0.78185(12) 0.79254(10) 0.0327(3) Uani d 1 . .
    C C30 -0.0726(2) 0.39840(12) 0.05502(10) 0.0337(3) Uani d 1 . .
    H H30A 0.0267 0.3889 0.0119 0.040 Uiso calc 1 . .
    H H30B -0.0698 0.3374 0.0707 0.040 Uiso calc 1 . .
    O O3 2.54720(19) 0.71434(9) 0.87183(8) 0.0418(3) Uani d 1 . .
    C C32 -0.3442(2) 0.30171(12) -0.06881(10) 0.0348(4) Uani d 1 . .
    H H32A -0.3433 0.2421 -0.0514 0.042 Uiso calc 1 . .
    H H32B -0.2450 0.2897 -0.1124 0.042 Uiso calc 1 . .
    C C12 2.0006(3) 0.87875(12) 0.82186(10) 0.0365(4) Uani d 1 . .
    H H12 2.0747 0.9378 0.8653 0.044 Uiso calc 1 . .
    N N6 2.3818(2) 0.85718(11) 0.90254(9) 0.0388(3) Uani d 1 . .
    N N4 2.3705(2) 0.68521(11) 0.81288(9) 0.0389(3) Uani d 1 . .
    C C29 -0.0119(2) 0.49672(12) 0.13743(10) 0.0339(3) Uani d 1 . .
    H H29A -0.1090 0.5053 0.1813 0.041 Uiso calc 1 . .
    H H29B -0.0178 0.5580 0.1222 0.041 Uiso calc 1 . .
    C C10 1.7059(2) 0.80337(12) 0.72431(10) 0.0311(3) Uani d 1 . .
    C C34 -0.6142(2) 0.20383(12) -0.19294(10) 0.0357(4) Uani d 1 . .
    H H34A -0.5177 0.1933 -0.2374 0.043 Uiso calc 1 . .
    H H34B -0.6067 0.1444 -0.1754 0.043 Uiso calc 1 . .
    C C8 1.9776(2) 0.69561(12) 0.72722(10) 0.0323(3) Uani d 1 . .
    H H8 2.0353 0.6295 0.7065 0.039 Uiso calc 1 . .
    N N22 0.7992(2) 0.55954(11) 0.38631(9) 0.0413(4) Uani d 1 . .
    C C9 1.7885(2) 0.70490(12) 0.69204(10) 0.0314(3) Uani d 1 . .
    C C24 0.5515(2) 0.67201(12) 0.36269(10) 0.0331(3) Uani d 1 . .
    C C36 -0.8799(3) 0.10077(13) -0.31550(11) 0.0409(4) Uani d 1 . .
    H H36A -0.7808 0.0904 -0.3588 0.049 Uiso calc 1 . .
    H H36B -0.8732 0.0420 -0.2971 0.049 Uiso calc 1 . .
    C C18 1.2226(2) 0.70293(12) 0.53997(10) 0.0337(3) Uani d 1 . .
    H H18A 1.3308 0.6702 0.5025 0.040 Uiso calc 1 . .
    H H18B 1.2189 0.6737 0.5849 0.040 Uiso calc 1 . .
    C C20 0.8824(2) 0.73138(12) 0.46614(10) 0.0313(3) Uani d 1 . .
    H H20 0.8742 0.8051 0.4895 0.038 Uiso calc 1 . .
    C C5 2.2806(2) 0.77262(12) 0.83423(10) 0.0329(3) Uani d 1 . .
    C C21 0.7448(2) 0.65460(12) 0.40427(10) 0.0309(3) Uani d 1 . .
    C C11 1.8104(3) 0.89102(12) 0.78886(10) 0.0354(4) Uani d 1 . .
    C C37 -1.0859(3) 0.09851(13) -0.35931(10) 0.0387(4) Uani d 1 . .
    H H37A -1.1872 0.1026 -0.3181 0.046 Uiso calc 1 . .
    H H37B -1.0970 0.1597 -0.3744 0.046 Uiso calc 1 . .
    C C17 1.2696(3) 0.82027(12) 0.58603(11) 0.0380(4) Uani d 1 . .
    H H17A 1.2454 0.8517 0.5428 0.046 Uiso calc 1 . .
    H H17B 1.1780 0.8511 0.6326 0.046 Uiso calc 1 . .
    C C19 1.0283(2) 0.67627(12) 0.48446(10) 0.0314(3) Uani d 1 . .
    C C16 1.4831(3) 0.84709(13) 0.62690(11) 0.0380(4) Uani d 1 . .
    H H16A 1.5766 0.8139 0.5817 0.046 Uiso calc 1 . .
    H H16B 1.5111 0.9236 0.6519 0.046 Uiso calc 1 . .
    C C2 2.5404(3) 0.81666(13) 0.92158(11) 0.0374(4) Uani d 1 . .
    C C13 1.6694(3) 0.61197(12) 0.62341(11) 0.0401(4) Uani d 1 . .
    H H13A 1.5376 0.6064 0.6431 0.060 Uiso calc 1 . .
    H H13B 1.7401 0.5484 0.6146 0.060 Uiso calc 1 . .
    H H13C 1.6528 0.6205 0.5678 0.060 Uiso calc 1 . .
    C C1 2.7090(3) 0.86781(15) 0.98960(12) 0.0469(4) Uani d 1 . .
    H H1A 2.7096 0.8402 1.0350 0.070 Uiso calc 1 . .
    H H1B 2.6934 0.9433 1.0165 0.070 Uiso calc 1 . .
    H H1C 2.8354 0.8537 0.9623 0.070 Uiso calc 1 . .
    C C14 1.7185(3) 0.99591(13) 0.82549(12) 0.0475(5) Uani d 1 . .
    H H14A 1.7798 1.0371 0.8854 0.071 Uiso calc 1 . .
    H H14B 1.5742 0.9857 0.8268 0.071 Uiso calc 1 . .
    H H14C 1.7419 1.0330 0.7880 0.071 Uiso calc 1 . .
    O O100 -1.4973(6) -0.0308(2) -0.5193(2) 0.0642(9) Uani d 0.5 . .
    H H10A -1.586(8) 0.012(4) -0.504(4) 0.096 Uiso d 0.5 . .
    H H10B -1.503(9) -0.0960(10) -0.548(3) 0.096 Uiso d 0.5 . .
    O O38 -1.1236(2) 0.00445(10) -0.43770(9) 0.0517(4) Uani d 1 . .
    H H38 -1.238(2) 0.006(2) -0.4585(15) 0.077 Uiso d 1 A 1
loop_
    _atom_site_aniso_label
    _atom_site_aniso_U_11
    _atom_site_aniso_U_22
    _atom_site_aniso_U_33
    _atom_site_aniso_U_12
    _atom_site_aniso_U_13
    _atom_site_aniso_U_23
    N26 0.0317(8) 0.0351(7) 0.0377(7) 0.0030(6) -0.0097(6) 0.0109(6)
    O15 0.0290(6) 0.0373(6) 0.0372(6) 0.0034(5) -0.0018(5) 0.0159(5)
    O23 0.0362(7) 0.0310(6) 0.0464(7) 0.0040(5) -0.0147(5) 0.0066(5)
    C33 0.0279(8) 0.0327(8) 0.0349(8) 0.0021(6) -0.0032(6) 0.0067(6)
    C28 0.0285(8) 0.0344(8) 0.0335(8) 0.0024(6) -0.0040(6) 0.0114(6)
    C27 0.0296(9) 0.0393(9) 0.0353(8) 0.0039(7) -0.0063(7) 0.0109(7)
    C35 0.0291(8) 0.0341(8) 0.0362(8) 0.0043(7) -0.0038(7) 0.0055(6)
    O25 0.0417(7) 0.0386(6) 0.0514(7) 0.0096(6) -0.0092(6) 0.0104(5)
    C31 0.0280(8) 0.0327(8) 0.0331(8) 0.0018(6) -0.0032(6) 0.0084(6)
    C7 0.0304(8) 0.0343(8) 0.0336(8) 0.0039(6) 0.0003(6) 0.0145(6)
    C30 0.0291(8) 0.0341(8) 0.0335(8) 0.0019(6) -0.0024(6) 0.0102(6)
    O3 0.0372(7) 0.0394(6) 0.0455(7) 0.0085(5) -0.0034(5) 0.0150(5)
    C32 0.0298(9) 0.0353(8) 0.0314(8) 0.0017(7) -0.0030(6) 0.0064(6)
    C12 0.0367(9) 0.0308(8) 0.0366(8) 0.0010(7) -0.0048(7) 0.0098(6)
    N6 0.0373(8) 0.0369(7) 0.0375(7) 0.0054(6) -0.0039(6) 0.0114(6)
    N4 0.0345(8) 0.0379(7) 0.0417(7) 0.0047(6) -0.0034(6) 0.0147(6)
    C29 0.0281(8) 0.0343(8) 0.0329(8) 0.0011(6) -0.0047(6) 0.0086(6)
    C10 0.0285(8) 0.0327(8) 0.0316(7) 0.0034(6) -0.0004(6) 0.0133(6)
    C34 0.0293(8) 0.0344(8) 0.0328(8) 0.0055(7) -0.0035(6) 0.0038(6)
    C8 0.0329(9) 0.0300(7) 0.0334(8) 0.0051(6) 0.0029(6) 0.0120(6)
    N22 0.0348(8) 0.0352(7) 0.0421(8) 0.0040(6) -0.0131(6) 0.0067(6)
    C9 0.0326(9) 0.0304(7) 0.0302(7) 0.0017(6) 0.0009(6) 0.0116(6)
    C24 0.0301(8) 0.0370(8) 0.0314(7) 0.0006(7) -0.0029(6) 0.0141(6)
    C36 0.0328(9) 0.0357(8) 0.0389(9) 0.0042(7) -0.0078(7) 0.0013(7)
    C18 0.0278(8) 0.0345(8) 0.0339(8) 0.0029(6) -0.0032(6) 0.0099(6)
    C20 0.0287(8) 0.0297(7) 0.0320(7) 0.0015(6) -0.0006(6) 0.0095(6)
    C5 0.0321(9) 0.0341(8) 0.0334(8) 0.0039(7) 0.0025(6) 0.0147(6)
    C21 0.0277(8) 0.0329(8) 0.0294(7) 0.0026(6) -0.0012(6) 0.0106(6)
    C11 0.0355(9) 0.0298(7) 0.0373(8) 0.0041(7) -0.0022(7) 0.0110(6)
    C37 0.0308(9) 0.0386(9) 0.0355(8) 0.0003(7) -0.0039(7) 0.0049(7)
    C17 0.0330(9) 0.0354(8) 0.0414(9) 0.0001(7) -0.0076(7) 0.0134(7)
    C19 0.0292(8) 0.0302(7) 0.0302(7) 0.0025(6) -0.0008(6) 0.0082(6)
    C16 0.0351(9) 0.0383(8) 0.0413(9) -0.0027(7) -0.0082(7) 0.0192(7)
    C2 0.0366(9) 0.0378(8) 0.0367(8) 0.0060(7) 0.0005(7) 0.0143(7)
    C13 0.0367(10) 0.0320(8) 0.0429(9) 0.0028(7) -0.0029(7) 0.0076(7)
    C1 0.0397(10) 0.0508(10) 0.0451(10) 0.0044(8) -0.0072(8) 0.0164(8)
    C14 0.0488(12) 0.0321(8) 0.0512(10) 0.0087(8) -0.0088(9) 0.0085(7)
    O100 0.0418(18) 0.0401(18) 0.085(3) -0.0014(17) -0.0171(18) 0.0032(16)
    O38 0.0355(7) 0.0480(7) 0.0479(7) -0.0014(6) -0.0147(6) -0.0013(6)
_geom_special_details
;
All e.s.d.'s (except the e.s.d. in the dihedral angle between two l.s. planes)
are estimated using the full covariance matrix. The cell e.s.d.'s are taken
into account individually in the estimation of e.s.d.'s in distances, angles
and torsion angles; correlations between e.s.d.'s in cell parameters are only
used when they are defined by crystal symmetry. An approximate (isotropic)
treatment of cell e.s.d.'s is used for estimating e.s.d.'s involving l.s.
planes.
;
loop_
    _geom_bond_atom_site_label_1
    _geom_bond_atom_site_label_2
    _geom_bond_site_symmetry_2
    _geom_bond_distance
    _geom_bond_publ_flag
    N26 H26 . 0.8800 ?
    N26 C27 . 1.4614(19) ?
    N26 C24 . 1.3352(19) ?
    O15 C10 . 1.3854(18) ?
    O15 C16 . 1.4356(19) ?
    O23 N22 . 1.4056(17) ?
    O23 C19 . 1.3591(18) ?
    C33 H33A . 0.9900 ?
    C33 H33B . 0.9900 ?
    C33 C32 . 1.525(2) ?
    C33 C34 . 1.521(2) ?
    C28 H28A . 0.9900 ?
    C28 H28B . 0.9900 ?
    C28 C27 . 1.507(2) ?
    C28 C29 . 1.524(2) ?
    C27 H27A . 0.9900 ?
    C27 H27B . 0.9900 ?
    C35 H35A . 0.9900 ?
    C35 H35B . 0.9900 ?
    C35 C34 . 1.520(2) ?
    C35 C36 . 1.522(2) ?
    O25 C24 . 1.2242(19) ?
    C31 H31A . 0.9900 ?
    C31 H31B . 0.9900 ?
    C31 C30 . 1.521(2) ?
    C31 C32 . 1.520(2) ?
    C7 C12 . 1.391(2) ?
    C7 C8 . 1.394(2) ?
    C7 C5 . 1.473(2) ?
    C30 H30A . 0.9900 ?
    C30 H30B . 0.9900 ?
    C30 C29 . 1.521(2) ?
    O3 N4 . 1.4194(18) ?
    O3 C2 . 1.339(2) ?
    C32 H32A . 0.9900 ?
    C32 H32B . 0.9900 ?
    C12 H12 . 0.9500 ?
    C12 C11 . 1.392(2) ?
    N6 C5 . 1.387(2) ?
    N6 C2 . 1.293(2) ?
    N4 C5 . 1.304(2) ?
    C29 H29A . 0.9900 ?
    C29 H29B . 0.9900 ?
    C10 C9 . 1.406(2) ?
    C10 C11 . 1.394(2) ?
    C34 H34A . 0.9900 ?
    C34 H34B . 0.9900 ?
    C8 H8 . 0.9500 ?
    C8 C9 . 1.387(2) ?
    N22 C21 . 1.308(2) ?
    C9 C13 . 1.504(2) ?
    C24 C21 . 1.494(2) ?
    C36 H36A . 0.9900 ?
    C36 H36B . 0.9900 ?
    C36 C37 . 1.506(2) ?
    C18 H18A . 0.9900 ?
    C18 H18B . 0.9900 ?
    C18 C17 . 1.523(2) ?
    C18 C19 . 1.487(2) ?
    C20 H20 . 0.9500 ?
    C20 C21 . 1.412(2) ?
    C20 C19 . 1.349(2) ?
    C11 C14 . 1.510(2) ?
    C37 H37A . 0.9900 ?
    C37 H37B . 0.9900 ?
    C37 O38 . 1.4329(19) ?
    C17 H17A . 0.9900 ?
    C17 H17B . 0.9900 ?
    C17 C16 . 1.510(2) ?
    C16 H16A . 0.9900 ?
    C16 H16B . 0.9900 ?
    C2 C1 . 1.481(2) ?
    C13 H13A . 0.9800 ?
    C13 H13B . 0.9800 ?
    C13 H13C . 0.9800 ?
    C1 H1A . 0.9800 ?
    C1 H1B . 0.9800 ?
    C1 H1C . 0.9800 ?
    C14 H14A . 0.9800 ?
    C14 H14B . 0.9800 ?
    C14 H14C . 0.9800 ?
    O100 O100 2_254 0.847(5) ?
    O100 H10A . 0.834(10) ?
    O100 H10B . 0.841(10) ?
    O38 H38 . 0.819(10) ?
loop_
    _geom_angle_atom_site_label_1
    _geom_angle_atom_site_label_2
    _geom_angle_atom_site_label_3
    _geom_angle_site_symmetry_1
    _geom_angle_site_symmetry_3
    _geom_angle
    _geom_angle_publ_flag
    C27 N26 H26 . . 119.5 ?
    C24 N26 H26 . . 119.5 ?
    C24 N26 C27 . . 121.03(13) ?
    C10 O15 C16 . . 115.72(13) ?
    C19 O23 N22 . . 109.09(11) ?
    H33A C33 H33B . . 107.7 ?
    C32 C33 H33A . . 108.9 ?
    C32 C33 H33B . . 108.9 ?
    C34 C33 H33A . . 108.9 ?
    C34 C33 H33B . . 108.9 ?
    C34 C33 C32 . . 113.38(13) ?
    H28A C28 H28B . . 107.9 ?
    C27 C28 H28A . . 109.1 ?
    C27 C28 H28B . . 109.1 ?
    C27 C28 C29 . . 112.36(13) ?
    C29 C28 H28A . . 109.1 ?
    C29 C28 H28B . . 109.1 ?
    N26 C27 C28 . . 111.29(13) ?
    N26 C27 H27A . . 109.4 ?
    N26 C27 H27B . . 109.4 ?
    C28 C27 H27A . . 109.4 ?
    C28 C27 H27B . . 109.4 ?
    H27A C27 H27B . . 108.0 ?
    H35A C35 H35B . . 107.8 ?
    C34 C35 H35A . . 109.1 ?
    C34 C35 H35B . . 109.1 ?
    C34 C35 C36 . . 112.48(13) ?
    C36 C35 H35A . . 109.1 ?
    C36 C35 H35B . . 109.1 ?
    H31A C31 H31B . . 107.7 ?
    C30 C31 H31A . . 108.8 ?
    C30 C31 H31B . . 108.8 ?
    C32 C31 H31A . . 108.8 ?
    C32 C31 H31B . . 108.8 ?
    C32 C31 C30 . . 113.69(13) ?
    C12 C7 C8 . . 119.31(15) ?
    C12 C7 C5 . . 118.79(14) ?
    C8 C7 C5 . . 121.86(14) ?
    C31 C30 H30A . . 108.9 ?
    C31 C30 H30B . . 108.9 ?
    C31 C30 C29 . . 113.32(13) ?
    H30A C30 H30B . . 107.7 ?
    C29 C30 H30A . . 108.9 ?
    C29 C30 H30B . . 108.9 ?
    C2 O3 N4 . . 106.40(12) ?
    C33 C32 H32A . . 108.8 ?
    C33 C32 H32B . . 108.8 ?
    C31 C32 C33 . . 113.98(13) ?
    C31 C32 H32A . . 108.8 ?
    C31 C32 H32B . . 108.8 ?
    H32A C32 H32B . . 107.7 ?
    C7 C12 H12 . . 119.3 ?
    C7 C12 C11 . . 121.41(15) ?
    C11 C12 H12 . . 119.3 ?
    C2 N6 C5 . . 102.68(13) ?
    C5 N4 O3 . . 103.10(12) ?
    C28 C29 H29A . . 109.0 ?
    C28 C29 H29B . . 109.0 ?
    C30 C29 C28 . . 112.80(13) ?
    C30 C29 H29A . . 109.0 ?
    C30 C29 H29B . . 109.0 ?
    H29A C29 H29B . . 107.8 ?
    O15 C10 C9 . . 117.88(13) ?
    O15 C10 C11 . . 120.18(14) ?
    C11 C10 C9 . . 121.74(14) ?
    C33 C34 H34A . . 108.7 ?
    C33 C34 H34B . . 108.7 ?
    C35 C34 C33 . . 114.39(13) ?
    C35 C34 H34A . . 108.7 ?
    C35 C34 H34B . . 108.7 ?
    H34A C34 H34B . . 107.6 ?
    C7 C8 H8 . . 119.5 ?
    C9 C8 C7 . . 120.98(14) ?
    C9 C8 H8 . . 119.5 ?
    C21 N22 O23 . . 104.61(12) ?
    C10 C9 C13 . . 120.03(14) ?
    C8 C9 C10 . . 118.41(14) ?
    C8 C9 C13 . . 121.52(14) ?
    N26 C24 C21 . . 116.22(14) ?
    O25 C24 N26 . . 123.45(15) ?
    O25 C24 C21 . . 120.32(14) ?
    C35 C36 H36A . . 108.9 ?
    C35 C36 H36B . . 108.9 ?
    H36A C36 H36B . . 107.7 ?
    C37 C36 C35 . . 113.23(14) ?
    C37 C36 H36A . . 108.9 ?
    C37 C36 H36B . . 108.9 ?
    H18A C18 H18B . . 107.8 ?
    C17 C18 H18A . . 109.1 ?
    C17 C18 H18B . . 109.1 ?
    C19 C18 H18A . . 109.1 ?
    C19 C18 H18B . . 109.1 ?
    C19 C18 C17 . . 112.46(13) ?
    C21 C20 H20 . . 127.9 ?
    C19 C20 H20 . . 127.9 ?
    C19 C20 C21 . . 104.27(13) ?
    N6 C5 C7 . . 121.88(14) ?
    N4 C5 C7 . . 123.71(14) ?
    N4 C5 N6 . . 114.37(14) ?
    N22 C21 C24 . . 120.05(14) ?
    N22 C21 C20 . . 112.71(14) ?
    C20 C21 C24 . . 127.21(14) ?
    C12 C11 C10 . . 118.13(14) ?
    C12 C11 C14 . . 120.24(15) ?
    C10 C11 C14 . . 121.58(15) ?
    C36 C37 H37A . . 109.6 ?
    C36 C37 H37B . . 109.6 ?
    H37A C37 H37B . . 108.1 ?
    O38 C37 C36 . . 110.40(13) ?
    O38 C37 H37A . . 109.6 ?
    O38 C37 H37B . . 109.6 ?
    C18 C17 H17A . . 109.1 ?
    C18 C17 H17B . . 109.1 ?
    H17A C17 H17B . . 107.8 ?
    C16 C17 C18 . . 112.46(14) ?
    C16 C17 H17A . . 109.1 ?
    C16 C17 H17B . . 109.1 ?
    O23 C19 C18 . . 115.49(13) ?
    C20 C19 O23 . . 109.31(13) ?
    C20 C19 C18 . . 135.17(14) ?
    O15 C16 C17 . . 108.21(14) ?
    O15 C16 H16A . . 110.1 ?
    O15 C16 H16B . . 110.1 ?
    C17 C16 H16A . . 110.1 ?
    C17 C16 H16B . . 110.1 ?
    H16A C16 H16B . . 108.4 ?
    O3 C2 C1 . . 117.70(15) ?
    N6 C2 O3 . . 113.45(15) ?
    N6 C2 C1 . . 128.85(16) ?
    C9 C13 H13A . . 109.5 ?
    C9 C13 H13B . . 109.5 ?
    C9 C13 H13C . . 109.5 ?
    H13A C13 H13B . . 109.5 ?
    H13A C13 H13C . . 109.5 ?
    H13B C13 H13C . . 109.5 ?
    C2 C1 H1A . . 109.5 ?
    C2 C1 H1B . . 109.5 ?
    C2 C1 H1C . . 109.5 ?
    H1A C1 H1B . . 109.5 ?
    H1A C1 H1C . . 109.5 ?
    H1B C1 H1C . . 109.5 ?
    C11 C14 H14A . . 109.5 ?
    C11 C14 H14B . . 109.5 ?
    C11 C14 H14C . . 109.5 ?
    H14A C14 H14B . . 109.5 ?
    H14A C14 H14C . . 109.5 ?
    H14B C14 H14C . . 109.5 ?
    O100 O100 H10A 2_254 . 45(5) ?
    O100 O100 H10B 2_254 . 166(4) ?
    H10A O100 H10B . . 132(6) ?
    C37 O38 H38 . . 107.1(18) ?
loop_
    _geom_torsion_atom_site_label_1
    _geom_torsion_atom_site_label_2
    _geom_torsion_atom_site_label_3
    _geom_torsion_atom_site_label_4
    _geom_torsion_site_symmetry_1
    _geom_torsion_site_symmetry_2
    _geom_torsion_site_symmetry_3
    _geom_torsion_site_symmetry_4
    _geom_torsion
    _geom_torsion_publ_flag
    N26 C24 C21 N22 . . . . -9.9(2) ?
    N26 C24 C21 C20 . . . . 172.31(15) ?
    O15 C10 C9 C8 . . . . -173.62(14) ?
    O15 C10 C9 C13 . . . . 4.2(2) ?
    O15 C10 C11 C12 . . . . 174.16(14) ?
    O15 C10 C11 C14 . . . . -3.2(3) ?
    O23 N22 C21 C24 . . . . -178.41(14) ?
    O23 N22 C21 C20 . . . . -0.32(19) ?
    C27 N26 C24 O25 . . . . -4.6(3) ?
    C27 N26 C24 C21 . . . . 174.35(14) ?
    C27 C28 C29 C30 . . . . 177.88(14) ?
    C35 C36 C37 O38 . . . . 175.68(15) ?
    O25 C24 C21 N22 . . . . 169.10(16) ?
    O25 C24 C21 C20 . . . . -8.7(3) ?
    C31 C30 C29 C28 . . . . -178.56(14) ?
    C7 C12 C11 C10 . . . . -0.8(3) ?
    C7 C12 C11 C14 . . . . 176.62(17) ?
    C7 C8 C9 C10 . . . . -0.5(2) ?
    C7 C8 C9 C13 . . . . -178.27(15) ?
    C30 C31 C32 C33 . . . . -179.69(14) ?
    O3 N4 C5 C7 . . . . -178.08(14) ?
    O3 N4 C5 N6 . . . . -0.30(19) ?
    C32 C33 C34 C35 . . . . 177.44(14) ?
    C32 C31 C30 C29 . . . . -178.21(14) ?
    C12 C7 C8 C9 . . . . -0.8(2) ?
    C12 C7 C5 N6 . . . . 1.1(2) ?
    C12 C7 C5 N4 . . . . 178.67(16) ?
    N4 O3 C2 N6 . . . . 0.2(2) ?
    N4 O3 C2 C1 . . . . 179.98(15) ?
    C29 C28 C27 N26 . . . . 178.10(14) ?
    C10 O15 C16 C17 . . . . 164.12(13) ?
    C34 C33 C32 C31 . . . . -179.60(14) ?
    C34 C35 C36 C37 . . . . -179.10(15) ?
    C8 C7 C12 C11 . . . . 1.5(3) ?
    C8 C7 C5 N6 . . . . -176.35(15) ?
    C8 C7 C5 N4 . . . . 1.3(3) ?
    N22 O23 C19 C18 . . . . -177.78(14) ?
    N22 O23 C19 C20 . . . . 0.63(18) ?
    C9 C10 C11 C12 . . . . -0.6(2) ?
    C9 C10 C11 C14 . . . . -177.98(16) ?
    C24 N26 C27 C28 . . . . 171.58(14) ?
    C36 C35 C34 C33 . . . . 179.91(15) ?
    C18 C17 C16 O15 . . . . -64.32(18) ?
    C5 C7 C12 C11 . . . . -175.97(15) ?
    C5 C7 C8 C9 . . . . 176.58(15) ?
    C5 N6 C2 O3 . . . . -0.4(2) ?
    C5 N6 C2 C1 . . . . 179.90(18) ?
    C21 C20 C19 O23 . . . . -0.78(18) ?
    C21 C20 C19 C18 . . . . 177.18(18) ?
    C11 C10 C9 C8 . . . . 1.2(2) ?
    C11 C10 C9 C13 . . . . 179.01(15) ?
    C17 C18 C19 O23 . . . . 176.76(14) ?
    C17 C18 C19 C20 . . . . -1.1(3) ?
    C19 O23 N22 C21 . . . . -0.18(18) ?
    C19 C18 C17 C16 . . . . -168.20(14) ?
    C19 C20 C21 N22 . . . . 0.69(19) ?
    C19 C20 C21 C24 . . . . 178.63(16) ?
    C16 O15 C10 C9 . . . . -100.42(16) ?
    C16 O15 C10 C11 . . . . 84.64(18) ?
    C2 O3 N4 C5 . . . . 0.04(17) ?
    C2 N6 C5 C7 . . . . 178.26(15) ?
    C2 N6 C5 N4 . . . . 0.4(2) ?
loop_
    _geom_hbond_atom_site_label_D
    _geom_hbond_atom_site_label_H
    _geom_hbond_atom_site_label_A
    _geom_hbond_site_symmetry_A
    _geom_hbond_distance_DH
    _geom_hbond_distance_HA
    _geom_hbond_distance_DA
    _geom_hbond_angle_DHA
    C28 H28A O3 2_866 0.99 2.64 3.2567(19) 120.4
    C20 H20 O38 1_766 0.95 2.56 3.505(2) 175.1
    C13 H13B O23 2_866 0.98 2.51 3.416(2) 153.8
    C1 H1B N6 2_:77 0.98 2.65 3.622(2) 173.7
    O100 H10B O25 1_344 0.841(10) 1.869(10) 2.710(3) 180(6)
    O38 H38 O100 . 0.819(10) 1.898(12) 2.695(4) 164(2)
_shelx_hkl_file
;
  -1   0   0 5148.36 91.4242   4
   1   0   0 5032.37 90.5722   4
   1   0   0 5272.23 95.3413   6
  -1   0   0 4930.17 92.0909   6
   2   0   0 4380.69 118.992   4
  -2   0   0 4337.26 121.186   4
   2   0   0 4351.17 124.506   6
   3   0   0 2672.46 119.753   6
  -3   0   0 2808.70 120.557   4
   4   0   0 17826.7 361.271   6
  -4   0   0 17869.8 353.632   4
   5   0   0 955.559 94.1386   6
  -5   0   0 941.243 93.0967   4
   6   0   0 375.230 66.6829   6
  -6   0   0 376.452 66.2007   4
   7   0   0 13.6541 22.1724   6
  -7   0   0 44.6588 27.2648   4
  -8   0   0 210.731 58.0905   4
   8   0   0 298.053 69.9602   6
   9   0   0 72.8942 46.7139   6
   9  -2   1-9.29819 16.3169   6
   8  -2   1 41.0735 31.1371   6
  -8   2  -1 47.2170 41.4306   4
  -7   2  -1 1175.86 128.911   4
   7  -2   1 1250.23 130.343   6
  -6   2  -1 52.2815 27.5963   4
   6  -2   1 41.3975 21.3562   6
   5  -2   1 264.661 48.5997   6
  -5   2  -1 263.606 51.8771   4
  -4   2  -1 35583.8 511.052   4
   4  -2   1 35134.2 504.028   6
  -3   2  -1 4360.57 155.041   4
   3  -2   1 4416.75 151.939   6
  -2   2  -1 181.496 26.7141   4
  -1   2  -1 483.551 33.0569   5
   1  -2   1 484.720 30.3689   4
  -1   2  -1 463.638 30.2477   4
   1  -2   1 429.730 31.5382   1
  -1   2  -1 479.207 31.8721   1
   0  -2   1 14906.5 110.686   6
   0  -2   1 14940.5 107.819   3
   0   2  -1 15031.0 107.291   3
   0   2  -1 14873.2 108.023   6
  -1  -2   1 4193.82 94.3841   6
   1   2  -1 4129.13 91.5924   6
   2   2  -1 189.335 27.4523   6
   2   2  -1 198.869 25.9186   4
   3   2  -1 13.6561 19.5075   6
   4   2  -1 8832.85 255.466   6
  -4  -2   1 8634.05 243.448   4
   5   2  -1 1353.84 111.997   6
  -5  -2   1 1227.95 102.797   4
   6   2  -1 32.2813 25.4295   6
   7   2  -1 137.621 42.5022   6
   8   2  -1 171.688 49.1223   6
   9  -4   2-35.3629 34.6287   6
  -8   4  -2 2535.98 212.341   4
   8  -4   2 2206.56 189.776   6
  -7   4  -2 190.077 54.4945   4
   7  -4   2 178.081 49.9313   6
  -6   4  -2 586.539 85.4126   4
   6  -4   2 724.757 91.1329   6
  -5   4  -2 3360.92 183.892   4
   5  -4   2 3511.37 181.673   6
  -4   4  -2 1921.12 123.973   4
  -3   4  -2 11746.9 263.367   4
  -2   4  -2 5405.88 150.283   4
   2  -4   2 5413.14 87.8539   2
  -1   4  -2 6478.11 133.609   4
   1  -4   2 6355.09 142.927   1
  -1   4  -2 6358.70 124.511   3
   1  -4   2 6248.76 106.700   6
  -1   4  -2 6393.13 74.4117   2
  -1   4  -2 6416.30 128.758   5
  -1   4  -2 6275.18 130.858   1
   0  -4   2 372.496 24.1945   3
   0  -4   2 339.609 23.8639   6
   0  -4   2 319.188 17.3057   5
   0   4  -2 341.039 22.6626   3
   0   4  -2 343.297 15.1445   5
   0   4  -2 332.077 23.0794   6
   1   4  -2 1076.67 52.1937   6
  -1  -4   2 1103.54 55.1910   6
   2   4  -2 4296.75 133.002   6
   3   4  -2 2097.58 110.689   6
   4   4  -2 839.025 79.5863   6
   5   4  -2 169.299 39.3821   6
   6   4  -2 1035.41 109.996   6
   7   4  -2 401.424 77.6407   6
   8   4  -2 101.539 33.6444   6
   9  -6   3 8.86878 28.0464   6
   8  -6   3 455.646 85.3941   6
  -8   6  -3 554.131 100.912   4
   7  -6   3 139.235 43.4625   6
  -7   6  -3 167.618 56.0296   4
   6  -6   3 557.681 79.7657   6
  -6   6  -3 444.878 75.6432   4
   5  -6   3 1995.23 137.358   6
  -5   6  -3 2097.48 149.240   4
  -4   6  -3 114.086 29.0627   4
   3  -6   3 78.0971 12.1529   2
  -3   6  -3 51.0238 18.5156   4
   2  -6   3 2377.42 118.548   1
  -2   6  -3 2419.83 110.195   4
   1  -6   3 185.847 21.2107   6
   1  -6   3 163.454 24.0297   3
  -1   6  -3 182.482 15.9412   2
   1  -6   3 168.029 27.6931   1
  -1   6  -3 230.862 24.5768   5
   0  -6   3 1418.67 59.9713   3
   0  -6   3 1316.97 41.5031   5
   0   6  -3 1262.51 56.2861   6
   0  -6   3 1302.69 58.3300   6
   0   6  -3 1306.54 33.1588   5
   1   6  -3 3578.06 107.409   6
  -1  -6   3 3557.28 91.4848   3
   2   6  -3 1309.18 76.8719   6
   3   6  -3 40.2110 18.7687   6
   4   6  -3 68.7823 24.4706   6
   5   6  -3 3.34365 14.6272   6
   6   6  -3 1928.54 151.322   6
   7   6  -3 36.1828 32.9856   6
   8   6  -3-8.52149 26.4253   6
   8  -8   4 357.653 74.8909   6
  -8   8  -4 454.085 94.1343   4
   7  -8   4 39.8662 29.0540   6
  -7   8  -4-8.91929 17.3957   4
   6  -8   4 27.5424 20.8392   6
  -6   8  -4 0.95459 17.9939   4
  -5   8  -4 316.604 59.2333   4
  -4   8  -4 1340.72 113.042   4
   4  -8   4 1591.14 61.9560   2
  -3   8  -4 187.503 37.6933   4
   3  -8   4 194.086 41.6081   1
  -2   8  -4 136.866 28.4639   4
   2  -8   4 194.223 38.7782   1
   1  -8   4 17746.6 283.995   3
  -1   8  -4 18514.9 230.508   5
  -1   8  -4 18183.1 188.920   2
   1  -8   4 18091.0 316.099   1
   0  -8   4 202.976 28.0726   3
   0  -8   4 189.493 31.8984   1
   0   8  -4 149.805 23.6167   6
  -1  -8   4 897.108 52.8562   3
   1   8  -4 910.576 58.1059   6
  -2  -8   4 291.877 31.8968   3
  -2  -8   4 286.706 23.7798   5
   2   8  -4 289.895 38.7353   6
   3   8  -4 2503.41 127.615   6
  -3  -8   4 2235.13 93.3738   5
   4   8  -4 597.051 71.3564   6
   5   8  -4 17.5846 13.1154   6
   6   8  -4 1955.05 153.894   6
   7   8  -4-4.90730 26.7337   6
   8   8  -4 23.4751 24.5855   6
   7 -10   5 87.1831 38.1335   6
  -7  10  -5 7.86032 30.1477   4
  -6  10  -5 99.2840 33.4789   4
   6 -10   5 146.358 47.6569   6
  -5  10  -5 2042.49 160.902   4
  -4  10  -5 10900.0 344.163   4
   3 -10   5 101.135 32.4250   1
  -3  10  -5 90.6176 31.7879   4
  -2  10  -5 820.220 77.5141   4
   2 -10   5 875.852 87.9976   1
   1 -10   5 2104.82 120.908   1
  -1  10  -5 2034.87 74.3572   5
   1 -10   5 2068.15 107.107   3
  -1  10  -5 1970.93 70.6801   2
   0 -10   5 2681.85 127.062   1
   0 -10   5 2666.22 110.821   3
   0  10  -5 2508.17 102.719   6
  -1 -10   5 835.848 57.8677   3
   1  10  -5 790.349 61.0830   6
  -2 -10   5 816.100 58.1449   3
   2  10  -5 880.746 70.5253   6
  -3 -10   5 126.236 26.8705   3
   3  10  -5 164.091 33.4058   6
   4  10  -5 1195.36 101.877   6
   5  10  -5 318.193 56.3677   6
   6  10  -5 4.51612 22.0223   6
   7  10  -5 295.954 66.9733   6
  -6  12  -6 52.6034 32.9062   4
  -5  12  -6 488.538 85.7050   4
  -4  12  -6 118.275 39.6723   4
   3 -12   6 80.3676 36.0849   1
  -3  12  -6 9.16187 11.2023   4
   2 -12   6 218.361 48.6345   1
  -2  12  -6 273.353 49.2732   4
   1 -12   6 690.931 77.1667   1
   0 -12   6 603.051 59.3443   3
   0  12  -6 582.001 55.5030   6
   0 -12   6 633.376 70.2520   1
  -1 -12   6 810.799 65.7444   3
   1  12  -6 750.721 64.1677   6
  -2 -12   6 48.6715 15.7541   3
   2  12  -6 61.8984 21.0447   6
   3  12  -6 27.1289 15.8118   6
  -3 -12   6 27.1332 12.6799   3
   4  12  -6 425.821 63.0733   6
  -4 -12   6 453.062 53.4432   3
  -5 -12   6 304.852 48.3287   3
   5  12  -6 354.384 62.2527   6
   6  12  -6 658.360 92.6590   6
  -6  14  -7-12.6820 26.0556   4
  -5  14  -7 545.201 94.0821   4
  -4  14  -7 75.1458 39.3753   4
   3 -14   7 286.048 64.2610   1
  -3  14  -7 260.430 54.0410   4
   2 -14   7 134.053 39.5495   1
  -2  14  -7 197.373 45.3406   4
   1 -14   7 453.174 71.6495   1
   0  14  -7 1592.14 101.774   6
   0 -14   7 1580.91 108.263   3
   0 -14   7 1597.38 123.845   1
  -1 -14   7 225.315 46.2139   1
  -1 -14   7 216.414 37.0654   3
   1  14  -7 184.806 34.6643   6
   2  14  -7 112.366 27.5189   6
  -2 -14   7 115.678 24.8589   3
   3  14  -7 400.559 58.3052   6
  -3 -14   7 457.085 53.6610   3
  -4 -14   7 50.8213 21.6362   3
   4  14  -7 22.4768 17.6061   6
   5  14  -7-26.6060 24.3891   6
   6  14  -7-27.5017 27.8889   6
  -5  16  -8 58.0339 40.6005   4
  -4  16  -8 415.428 80.3049   4
  -3  16  -8 37.6160 30.4522   4
   3 -16   8-22.5530 30.7140   1
  -2  16  -8 227.776 52.2620   4
   2 -16   8 139.475 43.4613   1
  -1  16  -8 301.611 58.3534   4
   1 -16   8 183.893 51.1550   1
   0 -16   8-22.7680 22.5722   3
   0 -16   8 32.9808 28.6958   1
  -1 -16   8 181.241 37.9171   3
   1  16  -8 221.084 44.6303   6
  -1 -16   8 211.341 47.9420   1
  -2 -16   8 389.413 65.0094   1
   2  16  -8 341.159 53.7901   6
   3  16  -8 241.059 47.6742   6
   4  16  -8-21.2447 21.2152   6
   5  16  -8 0.59491 11.7374   6
  -3  18  -9 17.9805 29.2833   4
  -2  18  -9-36.6065 26.3917   4
   2 -18   9 1.26891 17.1755   1
  -1  18  -9 19.9454 28.2852   4
   1 -18   9 15.5225 23.0542   1
   0 -18   9 118.795 46.5597   1
  -1 -18   9 26.1446 16.4363   1
  -2 -18   9 18.0883 23.3029   1
  -3 -18   9-4.28901 24.5467   1
  -2 -19  10 134.965 44.4384   1
  -1 -19  10 43.4379 30.9015   1
   0 -19  10 57.7500 36.2799   1
   1 -19  10 18.9023 28.4662   1
  -1  19 -10-31.6257 25.6248   4
  -2  19 -10 125.714 45.4123   4
   4  17  -9 37.6505 23.5903   6
   3  17  -9 50.7407 22.1037   6
  -3 -17   9 68.3322 28.2475   1
  -2 -17   9-4.65682 13.0911   1
  -1 -17   9 180.042 49.2416   1
   0 -17   9 22.4430 23.2453   1
   0 -17   9 74.4141 27.1219   3
  -1  17  -9 253.576 56.4375   4
   1 -17   9 432.186 78.5653   1
   2 -17   9 394.296 79.4009   1
  -2  17  -9 494.377 82.2371   4
   3 -17   9 74.0530 39.2448   1
  -3  17  -9 50.4900 35.4348   4
  -4  17  -9-45.1368 32.1303   4
   5  15  -8 15.4379 16.9134   6
   4  15  -8 44.4393 24.9034   6
  -3 -15   8 83.7768 24.7114   3
   3  15  -8 99.0740 32.3782   6
   2  15  -8 2176.82 128.605   6
  -2 -15   8 2091.65 121.757   3
  -2 -15   8 2493.68 154.821   1
   1  15  -8 942.530 81.4211   6
  -1 -15   8 1019.15 99.8798   1
  -1 -15   8 926.131 83.7317   3
   0 -15   8 52.0815 29.8853   1
   0 -15   8 24.1856 11.5851   3
   1 -15   8 565.138 80.6571   1
  -1  15  -8 637.970 81.8796   4
   2 -15   8 826.819 105.996   1
  -2  15  -8 671.255 88.7647   4
  -3  15  -8 45.1811 28.6254   4
   3 -15   8 79.2775 39.4605   1
  -4  15  -8 166.822 51.5106   4
  -5  15  -8 763.869 113.436   4
   6  13  -7 918.285 109.139   6
   5  13  -7 170.508 44.0366   6
  -5 -13   7 117.878 31.7244   3
   4  13  -7 550.178 73.0193   6
  -4 -13   7 512.568 59.5669   3
  -3 -13   7 13.1075 13.1349   3
   3  13  -7 27.1499 14.9731   6
  -2 -13   7 527.163 55.6057   3
   2  13  -7 460.006 56.0180   6
  -1 -13   7-0.47435 13.2983   1
   1  13  -7-5.44435 8.13028   6
  -1 -13   7 12.5029 8.21537   3
   0 -13   7 526.697 67.3153   1
   0  13  -7 545.566 54.6961   6
   0 -13   7 564.258 60.8053   3
   1 -13   7 544.789 74.6100   1
   2 -13   7 261.823 56.3283   1
  -2  13  -7 187.896 44.2458   4
   3 -13   7 542.755 85.6389   1
  -3  13  -7 685.119 87.3864   4
  -4  13  -7 71.9701 37.5261   4
  -5  13  -7 64.5190 35.8507   4
  -6  13  -7 516.819 98.5654   4
   7  11  -6 81.5897 34.5707   6
   6  11  -6 345.709 65.3193   6
   5  11  -6 24.9870 24.1142   6
  -4 -11   6 434.785 52.0046   3
   4  11  -6 423.867 61.1010   6
   3  11  -6 272.299 43.9703   6
  -3 -11   6 223.988 36.6042   3
   2  11  -6 141.293 29.1070   6
  -2 -11   6 115.776 25.5855   3
  -1 -11   6 1.71932 9.90730   3
   1  11  -6 35.4841 15.3387   6
   0 -11   6 1229.92 81.5240   3
   0 -11   6 1280.20 92.7527   1
   0  11  -6 1261.82 76.2051   6
   1 -11   6 38.1285 17.9243   3
   1 -11   6 3.74189 9.85862   1
  -2  11  -6 52.3500 21.5453   4
   2 -11   6 17.5379 14.1730   1
  -3  11  -6 1903.79 135.992   4
   3 -11   6 1898.41 148.734   1
  -4  11  -6 1833.32 143.778   4
  -5  11  -6 367.056 70.6559   4
   6 -11   6-4.90593 12.6251   6
  -6  11  -6-26.4596 34.0961   4
  -7  11  -6 232.033 64.7830   4
   7   9  -5 24.9405 27.2231   6
   6   9  -5 4.75102 17.4330   6
   5   9  -5 40.3929 21.4509   6
   4   9  -5 237.313 45.3645   6
   3   9  -5 17.6330 11.6905   6
  -3  -9   5-16.0131 12.1376   3
   2   9  -5 1230.80 79.7045   6
  -2  -9   5 1241.35 70.5550   3
   1   9  -5 123.749 22.6318   6
  -1  -9   5 133.154 20.7970   3
   0  -9   5 4297.31 149.814   1
   0  -9   5 4411.22 135.140   3
   0   9  -5 4411.70 125.850   6
   1  -9   5 964.168 70.6516   3
   1  -9   5 1058.38 82.4567   1
  -1   9  -5 912.759 47.9164   2
  -1   9  -5 1026.77 53.5526   5
   2  -9   5 259.249 44.2513   1
  -2   9  -5 253.897 40.8447   4
  -3   9  -5 1148.24 96.7287   4
   3  -9   5 1292.16 112.566   1
  -4   9  -5 1203.72 109.816   4
  -5   9  -5 1426.16 131.212   4
   6  -9   5 94.9619 31.7756   6
  -6   9  -5 101.731 40.1940   4
  -7   9  -5 255.901 69.3105   4
   7  -9   5 267.233 60.2243   6
   8  -9   5 174.357 52.1571   6
   8   7  -4 157.418 56.1912   6
   7   7  -4 1061.39 123.231   6
   6   7  -4 1019.75 112.818   6
   5   7  -4 78.9927 28.1242   6
   4   7  -4 40.8140 22.6694   6
   3   7  -4 76.0468 21.9884   6
   2   7  -4 1937.86 93.5066   6
  -2  -7   4 1809.44 60.9811   5
  -2  -7   4 1836.51 79.0565   3
  -1  -7   4 1134.65 56.9908   3
   1   7  -4 1162.73 62.1229   6
   0   7  -4 2146.53 39.0625   5
   0  -7   4 2328.71 95.9872   1
   0  -7   4 2267.31 83.9947   3
   0   7  -4 2176.68 76.2907   6
  -1   7  -4 6842.38 141.758   5
   1  -7   4 6706.85 166.348   3
  -1   7  -4 6660.24 112.528   2
   1  -7   4 6844.16 183.424   1
   2  -7   4 393.423 50.7126   1
  -2   7  -4 332.155 42.5633   4
  -3   7  -4 428.597 56.5064   4
   3  -7   4 445.238 31.1407   2
   4  -7   4 11674.4 187.704   2
  -4   7  -4 11319.9 318.769   4
  -5   7  -4 618.112 84.2599   4
   5  -7   4 734.530 55.0437   2
  -6   7  -4 322.571 67.2119   4
   6  -7   4 369.463 67.6799   6
   7  -7   4 121.172 41.0369   6
  -7   7  -4 103.421 40.3033   4
  -8   7  -4 2017.14 194.855   4
   8  -7   4 2008.15 181.294   6
   8   5  -3 77.0780 32.0886   6
   7   5  -3 358.994 72.6911   6
   6   5  -3 371.798 64.7394   6
   5   5  -3 186.617 45.8879   6
   4   5  -3-27.1168 20.6412   6
   3   5  -3 4081.28 155.227   6
  -2  -5   3 1316.15 59.1843   5
   2   5  -3 1370.23 77.0979   6
  -1  -5   3 68.1511 12.6405   3
  -1  -5   3 63.9560 13.9473   6
   1   5  -3 69.6551 14.7656   6
   0  -5   3 115.510 18.1637   1
   0  -5   3 115.646 15.7843   3
   0  -5   3 114.581 15.3906   6
   0   5  -3 100.910 13.3742   6
   0   5  -3 107.123 15.1843   3
  -1   5  -3 7632.74 144.588   5
  -1   5  -3 7611.83 101.004   2
   1  -5   3 7542.39 120.286   6
   1  -5   3 7482.39 169.065   1
   1  -5   3 7583.69 155.481   3
   2  -5   3 165.805 28.6743   1
   2  -5   3 184.096 17.0588   2
  -2   5  -3 195.761 30.9502   4
  -3   5  -3 3430.57 146.667   4
  -4   5  -3 9173.38 276.479   4
   5  -5   3 1355.91 111.596   6
  -5   5  -3 1449.18 121.343   4
  -6   5  -3 34.3131 27.8286   4
   6  -5   3 48.1960 23.5353   6
   7  -5   3 44.3051 31.3959   6
  -7   5  -3 44.1431 30.7700   4
  -8   5  -3 24.1476 22.1516   4
   8  -5   3 23.6067 24.5926   6
   9  -5   3 45.1854 41.1291   6
   8   3  -2 88.0650 45.7069   6
   7   3  -2 2118.45 170.732   6
   6   3  -2 49.4712 26.9781   6
   5   3  -2 272.636 51.5721   6
   4   3  -2 1171.55 94.1793   6
   3   3  -2-15.8041 13.3045   6
  -2  -3   2 19.8553 8.80063   5
   2   3  -2-1.05554 7.07657   6
   1   3  -2 24738.6 234.959   6
  -1  -3   2 25414.9 175.033   5
  -1  -3   2 25060.5 245.175   6
   0   3  -2 86876.7 336.729   3
   0  -3   2 88181.1 310.589   6
   0   3  -2 88296.0 298.666   6
   0  -3   2 86441.9 340.665   3
  -1   3  -2 49999.4 350.104   5
   1  -3   2 50569.8 376.842   1
   1  -3   2 49789.9 219.640   2
  -1   3  -2 50038.1 355.250   1
  -1   3  -2 50039.7 344.114   4
  -1   3  -2 50133.0 335.871   3
  -2   3  -2 128.196 23.8340   4
  -3   3  -2 7797.46 211.439   4
   4  -3   2 1727.44 109.540   6
  -4   3  -2 1630.61 110.670   4
   5  -3   2 1348.59 111.155   6
  -5   3  -2 1353.58 114.010   4
  -6   3  -2 599.854 84.9201   4
   6  -3   2 563.566 78.7628   6
  -7   3  -2 138.762 44.4787   4
   7  -3   2 144.325 47.2838   6
   8  -3   2-21.5216 17.8398   6
  -8   3  -2-35.9082 21.1098   4
   9  -3   2 105.998 48.9080   6
   8   1  -1 26.0127 30.9412   6
   7   1  -1 463.753 81.7131   6
   6   1  -1 849.016 99.1268   6
  -6  -1   1 942.466 102.635   4
  -5  -1   1 0.21032 16.2183   4
   5   1  -1-11.2567 18.7921   6
   4   1  -1 19212.9 376.372   6
  -4  -1   1 19142.8 362.547   4
  -3  -1   1 14607.9 274.164   4
   3   1  -1 14400.2 283.304   6
  -2  -1   1-4.84457 7.49146   5
  -2  -1   1-6.33271 6.76211   6
  -2  -1   1 5.04549 6.52753   4
   2   1  -1 5.61651 4.83053   4
   2   1  -1-4.51509 6.85944   6
   1   1  -1 558.630 31.3076   4
   1   1  -1 530.191 31.6245   6
  -1  -1   1 532.226 31.8100   6
  -1  -1   1 510.686 28.4431   5
  -1   1  -1 3511.62 77.6643   4
   1  -1   1 3487.64 75.8193   4
  -2   1  -1 6796.54 152.532   4
   2  -1   1 7097.64 150.079   4
   2  -1   1 6889.75 153.224   6
   3  -1   1 11322.8 244.759   6
  -3   1  -1 11301.0 242.302   4
  -4   1  -1-14.6121 20.1955   4
   4  -1   1 1.49601 11.7675   6
   5  -1   1 5213.05 217.359   6
  -5   1  -1 5423.39 224.446   4
  -6   1  -1-27.3520 24.8037   4
   6  -1   1-3.63060 15.9178   6
   7  -1   1 220.839 51.7636   6
  -7   1  -1 201.261 53.5983   4
  -8   1  -1-13.4875 28.4097   4
   8  -1   1 57.7350 26.3895   6
   9  -1   1 6.31506 15.2013   6
   9  -1   0 328.702 78.5367   6
  -8   1   0 236.380 61.2169   4
   8  -1   0 204.401 59.7897   6
   7  -1   0 957.341 113.837   6
  -7   1   0 901.538 112.018   4
  -6   1   0 893.959 99.7388   4
   6  -1   0 882.489 100.632   6
  -5   1   0 3321.71 175.165   4
   5  -1   0 3235.12 172.568   6
  -4   1   0 24608.5 424.626   4
   4  -1   0 25674.8 431.814   6
  -3   1   0 2883.81 123.106   4
   3  -1   0 2774.61 122.429   6
  -2   1   0 348.857 36.9797   5
  -2   1   0 362.555 35.1050   4
   2  -1   0 353.017 34.6911   4
   1  -1   0 91.5714 13.2989   4
  -1   1   0 124.721 15.1896   4
  -1   1   0 111.511 14.3839   1
  -1   1   0 106.223 15.1475   5
   1  -1   0 125.017 16.1694   5
   1   1   0 6412.77 101.374   4
   1   1   0 6359.32 109.172   6
  -1  -1   0 6512.90 100.701   4
  -1  -1   0 6541.75 111.811   6
  -2  -1   0 367.667 36.3874   6
  -2  -1   0 386.392 34.8453   4
   2   1   0 417.114 37.9670   6
   2   1   0 408.441 36.8762   4
  -3  -1   0 11276.4 235.253   4
   3   1   0 11251.9 246.679   6
  -4  -1   0 553.728 61.5950   4
   4   1   0 603.920 66.2774   6
  -5  -1   0 4204.92 192.780   4
   5   1   0 4317.03 198.700   6
   6   1   0 709.184 89.8448   6
  -6  -1   0 764.287 91.9249   4
  -7  -1   0 638.537 91.1040   4
   7   1   0 669.010 93.7251   6
   8   1   0 203.972 57.1680   6
   9  -3   1 565.854 104.144   6
  -8   3  -1 733.083 109.975   4
   8  -3   1 661.953 103.977   6
   7  -3   1 446.095 76.5803   6
  -7   3  -1 489.909 80.4582   4
   6  -3   1 71.9157 34.3596   6
  -6   3  -1 49.6568 28.2549   4
  -5   3  -1 496.033 69.6707   4
   5  -3   1 494.886 66.1233   6
  -4   3  -1 1494.95 107.712   4
   4  -3   1 1585.31 105.241   6
  -3   3  -1 29.0925 13.2099   4
  -2   3  -1 381.658 38.8960   4
   1  -3   1 46130.0 338.648   5
  -1   3  -1 45911.8 326.265   4
   1  -3   1 47388.4 318.113   4
   1  -3   1 45865.9 347.727   1
  -1   3  -1 46354.9 329.717   1
  -1   3  -1 46617.8 337.161   5
   0   3  -1 53949.4 268.897   6
   0  -3   1 54181.4 275.947   6
   0   3  -1 53845.3 233.603   3
   0  -3   1 55351.4 239.963   3
   0   3  -1 54605.5 192.550   5
   0  -3   1 55324.9 212.595   5
  -1  -3   1 28.2213 9.74419   6
   1   3  -1 18.4509 8.18686   6
   2   3  -1 123.746 23.3250   6
   3   3  -1 463.717 51.0133   6
   4   3  -1 680.550 71.3663   6
   5   3  -1 654.879 77.8965   6
   6   3  -1 2007.31 152.253   6
   7   3  -1 80.3961 35.8060   6
   8   3  -1 93.3599 41.4866   6
   9  -5   2 35.9579 37.4685   6
   8  -5   2 160.700 50.6217   6
  -8   5  -2 82.4758 38.9221   4
  -7   5  -2-11.2876 22.8099   4
   7  -5   2 67.8647 35.0662   6
  -6   5  -2 75.2313 31.9214   4
   6  -5   2 57.1257 31.2817   6
   5  -5   2 26.6506 12.0243   6
  -5   5  -2 28.8222 20.3090   4
  -4   5  -2 423.718 58.9903   4
  -3   5  -2 12.3910 14.6697   4
   2  -5   2 9962.06 100.860   2
   2  -5   2 9912.87 228.489   1
  -2   5  -2 9772.00 211.509   4
   1  -5   2 23834.3 234.738   6
  -1   5  -2 24587.6 252.171   3
  -1   5  -2 24329.9 277.372   4
   1  -5   2 23888.8 266.976   5
  -1   5  -2 24420.1 256.930   5
  -1   5  -2 23839.7 142.112   2
   1  -5   2 24056.8 296.212   1
   0  -5   2 7563.72 99.4546   5
   0   5  -2 7624.75 115.440   3
   0  -5   2 7584.80 119.994   3
   0   5  -2 7537.76 127.225   6
   0   5  -2 7656.38 83.4100   5
   0  -5   2 7744.46 132.330   6
  -1  -5   2-7.13635 6.98306   3
   1   5  -2 3.66835 5.57847   6
   2   5  -2 1403.55 77.4285   6
   3   5  -2 8740.17 228.160   6
   4   5  -2 726.474 75.3744   6
   5   5  -2-4.36854 15.4308   6
   6   5  -2 1542.89 134.252   6
   7   5  -2 67.6522 30.2332   6
   8   5  -2 20.0584 19.9983   6
   8  -7   3 179.032 53.6731   6
  -8   7  -3 281.227 71.8568   4
   7  -7   3 42.8990 23.8007   6
  -7   7  -3 23.1636 28.7928   4
  -6   7  -3 1572.23 144.866   4
   6  -7   3 1314.65 125.706   6
   5  -7   3 3578.53 114.139   2
  -5   7  -3 3577.73 197.902   4
   4  -7   3 508.794 35.5052   2
  -4   7  -3 391.998 58.8594   4
   3  -7   3 112.021 13.0816   2
  -3   7  -3 84.5529 23.7772   4
  -2   7  -3 13.7145 12.4830   4
   2  -7   3 28.8361 14.2216   1
  -1   7  -3 11797.6 130.746   2
  -1   7  -3 11860.7 184.327   5
   1  -7   3 11983.3 240.812   1
   0   7  -3 1748.75 42.5476   5
   0  -7   3 1714.73 69.9525   3
   0   7  -3 1680.54 70.9441   6
   0  -7   3 1659.39 53.2325   5
   1   7  -3 2073.37 86.5432   6
  -1  -7   3 2029.45 71.6783   3
  -1  -7   3 2030.43 43.4112   5
   2   7  -3 2843.08 115.647   6
   3   7  -3 4795.58 175.116   6
   4   7  -3 837.962 82.2627   6
   5   7  -3 286.744 50.3160   6
   6   7  -3 619.984 88.0042   6
   7   7  -3 336.485 70.2328   6
   8   7  -3 12.9898 14.5843   6
   8  -9   4 167.006 58.5308   6
  -7   9  -4 0.41370 16.9634   4
   7  -9   4 13.6816 25.0474   6
  -6   9  -4 1272.84 134.893   4
   6  -9   4 1216.22 121.183   6
  -5   9  -4 259.292 57.6040   4
  -4   9  -4 7186.31 268.244   4
   3  -9   4 598.985 72.5557   1
  -3   9  -4 639.283 73.1377   4
   2  -9   4 80.7603 28.7567   1
  -2   9  -4 72.4376 23.1542   4
   1  -9   4 271.487 41.3000   1
  -1   9  -4 251.538 22.6320   2
  -1   9  -4 285.532 28.3522   5
   0  -9   4 3.41247 7.47997   3
   0   9  -4 18.5925 11.4694   6
   0  -9   4 8.64113 8.22799   1
  -1  -9   4 3159.00 103.826   3
   1   9  -4 3084.52 115.530   6
  -2  -9   4 117.765 12.0954   5
  -2  -9   4 110.471 20.7018   3
  -2  -9   4 119.380 15.1009   5
   2   9  -4 144.967 29.0250   6
   3   9  -4 70.2505 22.9053   6
   4   9  -4 3.78973 12.8704   6
   5   9  -4 120.793 34.6196   6
   6   9  -4 1305.91 126.734   6
   7   9  -4 23.1078 18.9287   6
   7 -11   5-12.8705 21.5763   6
  -7  11  -5-23.1594 34.4447   4
  -6  11  -5 549.618 92.8293   4
  -5  11  -5 76.2391 29.1220   4
  -4  11  -5 269.213 56.0277   4
  -3  11  -5 444.215 65.4713   4
   3 -11   5 464.732 73.5988   1
  -2  11  -5 907.621 85.1425   4
   2 -11   5 874.969 91.7316   1
   1 -11   5 2382.60 138.171   1
   0 -11   5 161.529 32.9338   1
   0 -11   5 142.416 27.7865   3
   0  11  -5 199.152 32.3818   6
   1  11  -5 1903.18 98.6648   6
  -1 -11   5 1814.88 89.6776   3
   2  11  -5 369.868 48.1396   6
  -2 -11   5 355.102 39.7203   3
   3  11  -5 713.980 72.6669   6
  -3 -11   5 707.541 58.8653   3
   4  11  -5 22.8946 18.7277   6
  -4 -11   5 18.4394 11.5190   3
   5  11  -5 515.684 75.4628   6
   6  11  -5 194.171 50.2598   6
   7  11  -5-26.8234 26.1414   6
  -6  13  -6 93.8051 37.0997   4
  -5  13  -6 85.8774 43.4347   4
  -4  13  -6 220.898 53.5342   4
  -3  13  -6-47.4763 27.8033   4
   3 -13   6 22.3586 25.5547   1
   2 -13   6 17.3528 24.3125   1
  -2  13  -6-7.40483 21.5708   4
   1 -13   6 86.6379 30.9402   1
   0 -13   6 1566.16 117.550   1
   0 -13   6 1498.31 97.5738   3
   0  13  -6 1667.90 100.567   6
  -1 -13   6 70.9878 23.4226   3
   1  13  -6 92.8174 25.0881   6
  -1 -13   6 61.5305 22.7071   1
  -2 -13   6 10273.6 237.486   3
   2  13  -6 10417.7 270.199   6
   3  13  -6-4.96040 14.3264   6
  -3 -13   6 5.40278 12.1273   3
   4  13  -6 160.313 41.4622   6
  -4 -13   6 166.590 31.5784   3
   5  13  -6 16.6984 14.7294   6
   6  13  -6 58.2599 31.7671   6
  -5  15  -7 819.359 113.377   4
  -4  15  -7 144.904 53.1076   4
  -3  15  -7 20.0842 22.3498   4
   3 -15   7 12.6803 27.0373   1
  -2  15  -7 2625.61 173.298   4
   2 -15   7 2767.28 193.655   1
   1 -15   7 224.746 48.8580   1
  -1  15  -7 155.548 40.4278   4
   0 -15   7 79.1569 28.2650   1
   0 -15   7 90.7762 27.2149   3
  -1 -15   7 127.688 36.9893   1
  -1 -15   7 140.571 30.7939   3
   1  15  -7 112.452 28.2309   6
  -2 -15   7 2757.72 136.436   3
   2  15  -7 2713.01 147.816   6
   3  15  -7-19.7143 18.0039   6
   4  15  -7 23.7990 14.2247   6
   5  15  -7 544.255 80.3550   6
  -4  17  -8-48.8714 34.4021   4
  -3  17  -8 58.5439 34.2916   4
   3 -17   8-11.7377 25.2515   1
   2 -17   8 62.1256 36.8132   1
  -2  17  -8 154.057 50.3522   4
  -1  17  -8 230.504 52.7767   4
   1 -17   8 223.552 56.9829   1
   0 -17   8 129.641 39.2442   1
   1  17  -8 191.127 41.5103   6
  -1 -17   8 309.075 62.6788   1
   2  17  -8 26.4476 19.4907   6
  -2 -17   8-2.58305 21.9415   1
   3  17  -8 65.5439 26.8900   6
   4  17  -8 81.9602 33.0163   6
  -2  19  -9 57.8530 29.8227   4
   1 -19   9 23.6765 16.3723   1
  -1  19  -9 92.8679 39.1440   4
   0 -19   9-37.3321 31.7330   1
   0  19  -9-5.01457 16.4959   4
  -1 -19   9 10.6704 12.5291   1
  -3 -18  10-39.2465 31.3509   1
  -2 -18  10 425.086 78.0606   1
  -1 -18  10-26.0932 29.6047   1
   0 -18  10 31.0306 24.5924   1
   1 -18  10 93.6295 34.7738   1
  -1  18 -10 90.9478 32.7558   4
   2 -18  10 266.229 66.5611   1
  -2  18 -10 334.940 68.8390   4
  -3  18 -10 60.7404 45.2892   4
   3 -18  10 54.5298 33.9590   1
   5  16  -9 97.9799 30.7309   6
   4  16  -9 59.9283 25.3452   6
   3  16  -9 62.8291 25.3189   6
  -2 -16   9 1201.20 98.6322   3
  -2 -16   9 1170.46 112.343   1
   2  16  -9 1143.60 94.5918   6
  -1 -16   9 24.1728 22.2136   3
  -1 -16   9 42.1504 26.7537   1
   0 -16   9 518.592 70.0209   3
   0 -16   9 496.426 76.5322   1
  -1  16  -9 138.965 38.3954   4
   1 -16   9 163.682 50.6663   1
   2 -16   9 99.0051 45.6702   1
  -2  16  -9 102.174 35.4392   4
  -3  16  -9 19.0559 16.4701   4
   3 -16   9 76.0790 41.9964   1
  -4  16  -9-2.04487 21.5148   4
   6  14  -8 2.85085 15.6747   6
   5  14  -8 43.0352 26.6691   6
  -5 -14   8 27.4303 21.7313   3
  -4 -14   8-10.9786 8.30995   3
   4  14  -8-8.89653 18.0688   6
   3  14  -8 17.3797 15.2063   6
  -3 -14   8 21.2056 11.5864   3
  -2 -14   8 887.472 76.9562   3
   2  14  -8 1071.14 86.1858   6
  -1 -14   8 31.7287 13.1114   3
  -1 -14   8 40.1546 21.0492   1
   1  14  -8 55.0050 18.8625   6
   0  14  -8 169.212 33.0756   6
   0 -14   8 231.039 41.7877   3
   0 -14   8 239.228 49.7917   1
   1 -14   8 855.010 96.9138   1
  -2  14  -8-6.89996 15.6443   4
   2 -14   8-3.42327 15.5644   1
  -3  14  -8 136.573 41.3191   4
   3 -14   8 141.809 44.4300   1
  -4  14  -8-23.3450 18.8393   4
  -5  14  -8-18.9782 21.5511   4
  -6  14  -8-11.1779 23.0787   4
   7  12  -7-3.05935 23.3433   6
   6  12  -7 870.321 105.153   6
   5  12  -7 335.635 59.5703   6
  -5 -12   7 363.060 53.4499   3
  -4 -12   7 57.3660 21.8776   3
   4  12  -7 13.4513 14.3068   6
   3  12  -7 466.102 58.9434   6
  -3 -12   7 492.391 53.8054   3
  -2 -12   7 15.5133 10.1154   3
   2  12  -7 8.21053 11.2390   6
  -1 -12   7 1334.77 96.8537   1
  -1 -12   7 1246.88 84.0418   3
   1  12  -7 1224.92 80.0544   6
   0 -12   7 216.694 37.8338   3
   0  12  -7 210.175 32.7443   6
   0 -12   7 275.052 47.3262   1
   1 -12   7 18.0910 11.5495   1
   1 -12   7 37.8157 19.9958   3
   2 -12   7 46.7817 25.9662   1
  -2  12  -7 19.9759 16.7785   4
  -3  12  -7 12.7348 12.8019   4
   3 -12   7 30.8421 27.0181   1
  -4  12  -7-26.8272 25.4894   4
  -5  12  -7 464.528 79.7683   4
  -6  12  -7 40.3881 25.9478   4
   7  10  -6-43.4523 31.5555   6
   6  10  -6 78.4708 31.6537   6
   5  10  -6 226.439 53.5567   6
   4  10  -6 452.944 62.4560   6
  -3 -10   6 730.701 60.8917   3
   3  10  -6 746.893 70.9001   6
  -2 -10   6 1604.26 84.9378   3
   2  10  -6 1652.80 95.1622   6
  -1 -10   6 170.769 26.0339   3
   1  10  -6 149.005 26.4095   6
   0 -10   6 4309.07 160.359   1
   0  10  -6 4153.44 126.381   6
   0 -10   6 4061.55 140.688   3
  -1  10  -6 35.6165 11.5694   5
   1 -10   6 37.3714 15.4971   3
   1 -10   6 22.0691 15.9468   1
  -2  10  -6 2.63537 8.89207   4
   2 -10   6 0.24423 14.4861   1
   3 -10   6 1625.57 129.167   1
  -3  10  -6 1535.01 117.281   4
  -4  10  -6 701.882 87.1142   4
  -5  10  -6 245.954 58.2644   4
   6 -10   6 559.774 81.2817   6
  -6  10  -6 731.750 104.216   4
  -7  10  -6 211.734 66.3655   4
   8   8  -5-43.6864 28.0847   6
   7   8  -5 50.1698 31.8998   6
   6   8  -5 718.213 94.5898   6
   5   8  -5 11.1787 21.7608   6
   4   8  -5 553.800 67.6671   6
  -3  -8   5 1306.11 66.4368   5
   3   8  -5 1364.99 93.5312   6
  -2  -8   5 1588.66 42.5239   5
  -2  -8   5 1786.25 82.8323   3
   2   8  -5 1835.74 92.9235   6
  -1  -8   5 9.65151 7.02328   3
   1   8  -5 7.92088 5.96947   6
   0   8  -5 1704.17 70.5514   6
   0  -8   5 1775.71 90.1398   1
   0  -8   5 1612.09 78.7010   3
  -1   8  -5 13.8981 4.66870   2
   1  -8   5 21.2784 13.3219   1
   1  -8   5-4.90755 11.8804   3
  -1   8  -5 2.84421 7.43090   5
  -2   8  -5 2375.09 121.057   4
   2  -8   5 2401.27 132.936   1
   3  -8   5 1338.97 57.4480   2
  -3   8  -5 1433.88 105.127   4
   4  -8   5 10549.1 179.710   2
  -4   8  -5 10544.2 318.015   4
  -5   8  -5 447.994 75.2718   4
   5  -8   5 484.458 44.2352   2
   6  -8   5 68.3925 27.2307   6
  -6   8  -5 58.0873 32.9724   4
   7  -8   5 25.3804 18.4889   6
  -7   8  -5 40.8224 28.2600   4
   8  -8   5 1126.91 133.723   6
  -8   8  -5 1099.31 145.603   4
   8   6  -4-13.9288 21.6912   6
   7   6  -4 1461.14 144.172   6
   6   6  -4 1673.06 140.789   6
   5   6  -4 204.920 44.7192   6
   4   6  -4 1756.25 117.883   6
   3   6  -4 783.016 70.0589   6
  -2  -6   4 217.357 22.0230   5
   2   6  -4 203.287 29.7030   6
   1   6  -4 908.408 51.1618   6
  -1  -6   4 862.001 47.8463   3
   0  -6   4 3073.76 92.5161   3
   0  -6   4 2976.44 99.3263   1
   0   6  -4 3033.32 79.1952   6
   0  -6   4 3127.26 84.5878   6
  -1   6  -4 708.187 36.3057   2
   1  -6   4 741.565 38.9849   6
   1  -6   4 746.456 52.8497   3
  -1   6  -4 688.987 44.9913   5
   1  -6   4 749.854 57.6481   1
  -2   6  -4 6876.27 188.642   4
   2  -6   4 6832.38 116.541   2
   2  -6   4 7050.12 205.950   1
  -3   6  -4 157.406 30.0245   4
   3  -6   4 131.868 18.2001   2
   4  -6   4 3418.93 111.706   2
  -4   6  -4 3596.07 176.616   4
   5  -6   4 269.316 50.4519   6
  -5   6  -4 248.262 54.9197   4
  -6   6  -4 559.760 85.7657   4
   6  -6   4 501.728 77.8584   6
   7  -6   4 78.4889 28.1793   6
  -7   6  -4 53.3587 26.1681   4
  -8   6  -4-26.3883 34.2051   4
   8  -6   4 59.8276 31.7801   6
   9  -6   4 18.3644 16.5145   6
   8   4  -3 57.2626 30.4452   6
   7   4  -3 290.459 64.8244   6
   6   4  -3 50.5341 29.6564   6
   5   4  -3 3152.96 173.745   6
   4   4  -3 9.16824 11.1135   6
   3   4  -3 535.379 56.0423   6
  -2  -4   3 2003.29 75.2971   5
   2   4  -3 1987.31 89.0679   6
  -1  -4   3 11912.8 101.334   5
  -1  -4   3 12165.6 181.256   6
   1   4  -3 12113.8 171.434   6
   0  -4   3 184052. 619.172   1
   0   4  -3 183763. 578.143   3
   0  -4   3 178044. 580.762   3
   0  -4   3 181891. 504.395   6
   1  -4   3 2131.68 55.5226   2
  -1   4  -3 2153.49 74.8625   3
  -1   4  -3 2070.07 77.4407   1
  -1   4  -3 2064.34 54.2652   2
   1  -4   3 2113.96 78.8169   3
   1  -4   3 2090.17 84.7580   1
   2  -4   3 1522.36 54.9749   2
  -2   4  -3 1543.90 81.0391   4
  -3   4  -3 38.7383 15.8295   4
  -4   4  -3 889.694 83.6569   4
   4  -4   3 877.700 77.1877   6
   5  -4   3 1436.86 114.643   6
  -5   4  -3 1438.65 120.631   4
   6  -4   3 4058.55 213.638   6
  -6   4  -3 4295.40 227.929   4
   7  -4   3 164.989 48.1337   6
  -7   4  -3 234.874 61.0498   4
   8  -4   3 111.923 48.5837   6
  -8   4  -3 66.2213 41.0614   4
   9  -4   3 121.728 51.8307   6
   8   2  -2 5.45151 18.5506   6
   7   2  -2 46.4212 24.3874   6
   6   2  -2 1386.46 125.359   6
   5   2  -2 585.880 74.4998   6
   4   2  -2 10850.7 287.463   6
   3   2  -2 278.929 43.0745   6
   2   2  -2 60.2307 15.3225   6
  -2  -2   2 60.8270 15.2900   5
  -1  -2   2 30670.1 257.283   6
   1   2  -2 30600.3 249.087   6
   1   2  -2 30469.9 210.167   5
  -1  -2   2 31173.2 206.917   5
   0  -2   2 3002.19 54.9433   1
   0  -2   2 2944.40 56.6800   3
   0   2  -2 2922.19 56.0076   3
   1  -2   2 137.525 13.0731   2
   1  -2   2 113.086 15.2671   4
  -1   2  -2 123.237 17.4176   1
  -1   2  -2 124.846 16.5631   4
  -1   2  -2 113.458 16.2910   3
   2  -2   2 3380.70 104.529   6
  -2   2  -2 3374.05 110.332   4
  -3   2  -2 5967.75 179.800   4
   3  -2   2 6660.81 183.945   6
  -4   2  -2 69.6558 24.5845   4
   4  -2   2 93.1392 27.0747   6
   5  -2   2 227.160 46.4539   6
  -5   2  -2 221.221 42.5557   4
   6  -2   2 63.6460 28.4200   6
  -6   2  -2 32.6666 15.7863   4
   7  -2   2-16.3848 24.9210   6
  -7   2  -2 2.68159 20.1334   4
  -8   2  -2 133.976 50.2320   4
   8  -2   2 123.151 45.3633   6
   9  -2   2 99.1304 50.9241   6
   9   0  -1 195.426 66.9166   6
   8   0  -1 1354.43 148.190   6
  -7   0   1 1515.96 146.459   4
   7   0  -1 1636.83 154.753   6
  -6   0   1 1246.58 118.225   4
   6   0  -1 1198.87 119.321   6
   5   0  -1 2036.87 138.904   6
  -5   0   1 2187.86 140.527   4
   4   0  -1 4280.60 178.928   6
  -4   0   1 4168.72 172.714   4
  -3   0   1 3060.74 126.135   4
   3   0  -1 3218.54 132.442   6
   2   0  -1 3900.86 114.037   4
  -2   0   1 4196.05 122.931   5
  -2   0   1 3995.15 116.845   4
   2   0  -1 4075.47 120.262   6
   1   0  -1 6406.10 105.486   4
  -1   0   1 6329.17 108.344   5
  -1   0   1 6356.49 104.427   4
   1   0  -1 6263.45 108.424   5
  -1   0  -1 16618.2 161.134   4
   1   0   1 16456.9 157.958   4
   1   0   1 16632.7 166.203   6
  -1   0  -1 16319.0 168.635   6
   2   0   1 1204.21 61.1154   4
   2   0   1 1137.25 62.5805   6
  -2   0  -1 1174.58 63.3662   6
  -2   0  -1 1134.25 61.3047   4
   3   0   1 41658.7 467.621   6
  -3   0  -1 41586.0 460.361   4
  -4   0  -1 1184.02 89.7440   4
   4   0   1 1176.99 90.8924   6
  -5   0  -1 50.4418 22.5001   4
   5   0   1 73.7748 27.7017   6
  -6   0  -1 104.799 39.3099   4
   6   0   1 93.1889 35.6818   6
  -7   0  -1 299.539 64.9051   4
   7   0   1 300.911 64.7143   6
  -8   0  -1 41.8803 27.5193   4
   8   0   1 90.6266 44.0608   6
   9   0   1-10.8763 14.7352   6
   9  -2   0 3.21608 21.0840   6
  -8   2   0-1.99257 25.1618   4
   8  -2   0 81.7501 32.5230   6
   7  -2   0 197.834 52.2744   6
  -7   2   0 215.309 58.6617   4
  -6   2   0 38.8214 24.3496   4
   6  -2   0-14.3677 21.1706   6
  -5   2   0 27.2592 21.4009   4
   5  -2   0 53.6294 25.2491   6
   4  -2   0 7.69276 18.0060   6
  -4   2   0 24.8118 16.5513   4
  -3   2   0 26.0259 16.2450   4
  -2   2   0 3724.82 116.440   4
   2  -2   0 3662.88 124.050   5
  -2   2   0 3740.97 113.735   1
   1  -2   0 81622.0 390.048   4
   1  -2   0 82136.8 435.141   5
  -1   2   0 81099.2 395.525   1
   1  -2   0 82930.1 418.212   1
  -1   2   0 82435.5 403.260   4
  -1   2   0 82251.7 431.476   5
   0   2   0 54473.7 196.464   5
   0  -2   0 54301.0 245.984   6
   0  -2   0 53928.6 205.731   5
   1   2   0 23587.7 222.377   6
  -1  -2   0 23830.4 228.141   6
   2   2   0 3144.47 100.186   4
   2   2   0 2955.52 104.875   6
   3   2   0 1950.81 104.020   6
  -3  -2   0 2133.58 101.318   4
   4   2   0 662.891 71.0264   6
  -4  -2   0 599.560 63.3759   4
   5   2   0 1044.37 97.2344   6
  -5  -2   0 1227.97 103.574   4
   6   2   0 207.093 49.1184   6
   7   2   0 48.9169 28.6957   6
   8   2   0 102.504 41.8492   6
   9  -4   1 44.0931 29.7266   6
   8  -4   1-33.3008 26.7493   6
  -8   4  -1 25.0944 31.1424   4
  -7   4  -1 104.985 47.9840   4
   7  -4   1 123.098 43.9003   6
  -6   4  -1 1443.70 132.362   4
   6  -4   1 1573.86 137.750   6
  -5   4  -1 12885.4 357.569   4
   5  -4   1 12456.8 342.359   6
  -4   4  -1 2068.61 126.980   4
  -3   4  -1 2221.39 114.567   4
   2  -4   1 1880.94 93.2962   5
   2  -4   1 1837.29 91.5203   1
  -2   4  -1 1958.99 89.3831   4
  -1   4  -1 1651.19 65.2721   5
   1  -4   1 1606.94 67.2197   5
  -1   4  -1 1600.16 65.1194   4
   1  -4   1 1577.92 69.5191   1
   1  -4   1 1622.19 59.0731   6
  -1   4  -1 1608.06 60.9730   3
   0   4  -1 541.193 25.7515   3
   0   4  -1 525.491 22.8187   5
   0  -4   1 539.062 32.5404   6
   0  -4   1 549.055 26.7601   3
   0   4  -1 551.152 32.8700   6
   0  -4   1 550.282 26.6661   5
   1   4  -1 715.659 44.4201   6
  -1  -4   1 722.665 45.8222   6
   2   4  -1 5084.10 144.667   6
   3   4  -1 1113.43 79.5832   6
   4   4  -1 25.2747 15.4960   6
   5   4  -1 5511.96 228.845   6
   6   4  -1 75.3390 22.9029   6
   7   4  -1 210.993 52.5750   6
   8   4  -1 118.638 47.1661   6
  -8   6  -2 12.6489 18.6328   4
   8  -6   2 67.4463 33.3771   6
   7  -6   2-11.1316 15.2904   6
  -7   6  -2 21.2719 23.6639   4
   6  -6   2 543.889 80.1522   6
  -6   6  -2 477.717 80.0845   4
  -5   6  -2 3324.00 188.782   4
  -4   6  -2 17.1877 19.5355   4
   3  -6   2 212.951 18.1174   2
  -3   6  -2 171.984 32.1978   4
   2  -6   2 938.487 72.5878   1
  -2   6  -2 1023.62 70.1103   4
   1  -6   2 1061.68 66.2663   1
   1  -6   2 1029.50 59.0329   5
  -1   6  -2 995.641 60.1350   4
  -1   6  -2 1159.94 57.3632   5
  -1   6  -2 1045.33 31.4393   2
   0   6  -2 2493.36 70.8090   3
   0   6  -2 2430.26 82.9910   6
   0  -6   2 2426.31 73.8293   3
   0  -6   2 2424.92 65.2113   5
   0   6  -2 2542.72 54.4816   5
  -1  -6   2 1423.40 39.5821   5
  -1  -6   2 1484.97 54.4687   3
   1   6  -2 1515.56 71.6276   6
   2   6  -2 8590.29 198.884   6
   3   6  -2 3982.04 156.588   6
   4   6  -2 1161.26 96.7003   6
   5   6  -2-11.1554 19.7150   6
   6   6  -2 4683.89 235.678   6
   7   6  -2-15.8734 18.2045   6
   8   6  -2 4.48552 29.7979   6
   8  -8   3 16.0561 19.3168   6
  -8   8  -3 97.2431 52.3059   4
   7  -8   3 784.982 107.423   6
  -7   8  -3 808.438 118.180   4
  -6   8  -3 521.426 87.0083   4
  -5   8  -3 6576.37 276.078   4
   4  -8   3 356.866 24.9366   2
  -4   8  -3 467.076 67.3777   4
   3  -8   3-8.36310 15.6830   1
  -3   8  -3-21.2586 14.4385   4
   2  -8   3 29.8975 19.2590   1
  -2   8  -3 22.6436 14.1154   4
   1  -8   3 12927.4 218.651   5
  -1   8  -3 12743.3 192.890   5
   1  -8   3 12762.3 267.887   1
  -1   8  -3 12712.8 141.734   2
   0  -8   3 2540.92 72.8518   5
   0  -8   3 2449.32 88.9589   3
   0   8  -3 2382.21 93.2330   6
  -1  -8   3 215.694 16.7161   5
   1   8  -3 241.007 31.4851   6
  -1  -8   3 237.575 25.3269   3
   2   8  -3 73.2232 20.1003   6
  -2  -8   3 56.0249 14.8369   3
   3   8  -3 756.294 69.9852   6
   4   8  -3 168.712 39.2727   6
   5   8  -3 518.800 74.2817   6
   6   8  -3 6201.50 277.084   6
   7   8  -3-0.92204 19.4355   6
   8 -10   4 325.787 75.4549   6
  -7  10  -4-2.93432 17.4237   4
   7 -10   4 53.8881 38.0474   6
  -6  10  -4 227.671 59.6162   4
  -5  10  -4 64.4631 28.8805   4
  -4  10  -4 1333.49 119.822   4
  -3  10  -4 355.675 54.4813   4
   3 -10   4 381.601 64.1210   1
  -2  10  -4 132.855 31.8889   4
   2 -10   4 39.7281 18.9988   1
   1 -10   4 108.077 28.3197   1
  -1  10  -4 90.1175 14.5338   2
   0  10  -4 503.714 47.6946   6
   0 -10   4 449.010 53.5199   1
   0 -10   4 458.309 44.4852   3
   1  10  -4 452.745 47.8326   6
  -1 -10   4 460.962 41.2970   3
   2  10  -4 2975.65 131.014   6
  -2 -10   4 2746.46 102.909   3
  -2 -10   4 2526.87 58.4801   5
  -3 -10   4 172.005 29.7361   3
   3  10  -4 197.582 38.7773   6
   4  10  -4 410.138 60.1992   6
   5  10  -4 712.434 87.9229   6
   6  10  -4 170.107 45.6815   6
   7  10  -4-24.8347 15.7526   6
  -7  12  -5 129.018 50.5802   4
  -6  12  -5 281.984 70.6020   4
  -5  12  -5 135.518 44.2053   4
  -4  12  -5 1003.18 109.413   4
   3 -12   5 1383.60 129.767   1
  -3  12  -5 1396.62 118.108   4
  -2  12  -5 1324.94 107.444   4
   2 -12   5 1140.43 107.854   1
   1 -12   5 1477.31 113.691   1
   0 -12   5 615.629 58.0319   3
   0  12  -5 611.945 58.3573   6
   0 -12   5 651.393 71.5240   1
   1  12  -5 1638.83 99.8247   6
  -1 -12   5 1620.31 88.6734   3
  -2 -12   5 1559.96 86.2190   3
   2  12  -5 1394.58 97.4354   6
   3  12  -5 94.7189 24.4044   6
  -3 -12   5 85.8657 20.4341   3
   4  12  -5 39.0497 18.9350   6
  -4 -12   5 42.2717 16.0547   3
  -5 -12   5 67.8919 21.5471   3
   5  12  -5 101.568 26.7767   6
   6  12  -5 126.788 36.6183   6
  -6  14  -6 371.471 80.3369   4
  -5  14  -6 766.522 109.531   4
  -4  14  -6 73.9413 35.9353   4
   3 -14   6 19.6922 28.8876   1
  -3  14  -6 16.9840 16.2760   4
   2 -14   6-4.19902 12.4168   1
  -2  14  -6-19.8499 13.4983   4
  -1  14  -6 673.407 78.2859   4
   1 -14   6 663.523 83.4128   1
   0 -14   6 156.532 33.5022   3
   0  14  -6 151.772 33.1299   6
   0 -14   6 127.357 39.4573   1
   1  14  -6 1809.32 112.803   6
  -1 -14   6 1896.39 131.171   1
  -1 -14   6 1855.25 106.760   3
  -2 -14   6 249.359 37.7201   3
   2  14  -6 195.578 39.0797   6
   3  14  -6-8.55173 9.90062   6
  -3 -14   6 14.9193 11.5540   3
   4  14  -6 279.475 55.2050   6
   5  14  -6 1.43000 19.3784   6
   6  14  -6 67.0957 31.9366   6
  -5  16  -7 224.168 61.8845   4
  -4  16  -7 56.8639 24.4005   4
  -3  16  -7 16.4797 17.1850   4
   3 -16   7-3.88210 19.4251   1
   2 -16   7 59.2228 29.5571   1
  -2  16  -7 39.5841 16.7682   4
  -1  16  -7 84.3770 34.0996   4
   1 -16   7 71.4570 33.9645   1
   0 -16   7 47.4882 27.3674   1
  -1 -16   7 1354.62 123.501   1
   1  16  -7 1145.15 98.4721   6
  -2 -16   7 677.577 85.9786   1
   2  16  -7 589.833 71.6762   6
   3  16  -7 72.3740 28.3704   6
   4  16  -7 8.85000 14.5194   6
   5  16  -7 16.5219 11.9419   6
  -3  18  -8 270.737 67.6873   4
  -2  18  -8 8.15361 17.9460   4
   2 -18   8 55.8139 34.3815   1
  -1  18  -8-21.8859 25.1523   4
   1 -18   8 19.4371 19.0615   1
   0 -18   8 35.4988 33.5124   1
  -1 -18   8 699.800 99.1078   1
  -2 -18   8 39.5274 26.1960   1
  -3 -18   8 18.5038 25.8565   1
   3  18  -8 30.1572 26.1877   6
   4  18  -8-38.4212 27.3429   6
   0  20  -9 104.331 38.9633   4
  -2 -19  11 168.371 48.6471   1
  -1 -19  11 182.106 51.2070   1
   0 -19  11-1.09257 15.7785   1
  -1  19 -11 130.515 54.2492   4
   1 -19  11 111.001 42.7548   1
  -3 -17  10 223.416 52.1229   1
  -2 -17  10 73.5590 27.5609   1
  -1 -17  10 40.9332 20.6781   3
  -1 -17  10 8.82733 14.5778   1
   0 -17  10 146.484 46.8264   1
   0 -17  10 106.693 32.6543   3
  -1  17 -10 160.202 47.4555   4
   1 -17  10 181.725 53.8081   1
  -2  17 -10 220.193 56.9149   4
   2 -17  10 284.947 72.0681   1
  -3  17 -10 43.9891 29.4586   4
   3 -17  10 50.3128 26.8331   1
  -4  17 -10-36.4986 33.1554   4
   6  15  -9 682.477 96.7934   6
   5  15  -9-44.0522 31.5400   6
   4  15  -9 60.6267 22.7804   6
  -4 -15   9 109.583 31.6776   3
   3  15  -9 572.851 68.4871   6
  -3 -15   9 545.906 63.9287   3
  -2 -15   9 70.8635 24.3118   3
   2  15  -9 44.6218 19.6691   6
  -2 -15   9 5.05328 12.7033   1
  -1 -15   9 137.841 33.4396   3
  -1 -15   9 171.315 42.3610   1
   1  15  -9 171.596 34.4202   6
   0 -15   9 772.500 91.2916   1
   0 -15   9 696.125 77.8236   3
   1 -15   9 1491.42 135.067   1
   2 -15   9 423.446 77.9857   1
  -2  15  -9 333.177 65.4466   4
  -3  15  -9 29.4483 21.7075   4
   3 -15   9 4.53974 16.2425   1
  -4  15  -9 254.484 61.0132   4
  -5  15  -9-16.3654 23.2940   4
   6  13  -8 20.5318 15.2335   6
  -6 -13   8 24.7181 11.8479   3
   5  13  -8 297.076 56.9577   6
  -5 -13   8 168.308 39.0840   3
  -4 -13   8 118.434 30.0269   3
   4  13  -8 104.750 33.6403   6
   3  13  -8 252.957 44.9839   6
  -3 -13   8 285.162 44.1940   3
  -2 -13   8 1602.19 101.152   3
   2  13  -8 1572.22 100.271   6
  -1 -13   8 377.834 49.4216   3
   1  13  -8 402.440 47.2482   6
  -1 -13   8 393.975 54.6540   1
   0 -13   8 905.230 88.0114   1
   0 -13   8 875.261 78.5898   3
   0  13  -8 814.420 65.2086   6
   1 -13   8 491.877 70.0553   1
   1 -13   8 509.724 63.5841   3
  -2  13  -8 732.713 85.0727   4
   2 -13   8 729.964 92.5776   1
  -3  13  -8 37.8512 24.5750   4
   3 -13   8 138.916 47.0881   1
  -4  13  -8 491.983 79.9833   4
  -5  13  -8 387.704 77.9658   4
  -6  13  -8 44.7487 34.0232   4
   7  11  -7 480.289 84.7293   6
   6  11  -7 27.2236 16.4691   6
   5  11  -7 18.8573 18.2130   6
  -4 -11   7 45.2647 19.2706   3
   4  11  -7 51.3524 22.8324   6
  -3 -11   7 2518.34 120.063   3
   3  11  -7 2665.24 136.525   6
   2  11  -7 114.547 25.6286   6
  -2 -11   7 96.7970 22.9486   3
  -1 -11   7 323.639 41.0188   3
  -1 -11   7 365.873 47.5817   1
   1  11  -7 332.490 39.3378   6
   0 -11   7 905.276 78.5694   1
   0 -11   7 693.165 60.9834   3
   0  11  -7 727.680 54.9527   6
   1 -11   7 247.043 44.7758   1
   1 -11   7 227.785 40.1163   3
  -2  11  -7 99.6794 28.4687   4
   2 -11   7 69.9438 27.1552   1
   3 -11   7 1041.05 106.213   1
  -3  11  -7 956.952 97.5797   4
  -4  11  -7 413.078 66.6417   4
  -5  11  -7 42.4981 32.5751   4
  -6  11  -7 283.588 66.7505   4
  -7  11  -7 40.3990 41.5168   4
   7   9  -6 76.9400 34.6021   6
   6   9  -6-7.08102 22.9909   6
   5   9  -6-25.4637 24.0386   6
   4   9  -6 21.8019 15.5922   6
  -3  -9   6 521.181 53.3054   3
   3   9  -6 540.019 60.2255   6
   2   9  -6 49.0972 17.1813   6
  -2  -9   6 48.2527 12.0817   3
  -1  -9   6 2114.38 92.4363   3
   1   9  -6 1908.28 84.4531   6
   0  -9   6 2393.76 114.701   1
   0  -9   6 2239.70 101.110   3
   0   9  -6 1895.16 78.0295   6
   1  -9   6 474.264 50.1146   3
   1  -9   6 491.440 56.1185   1
  -1   9  -6 446.136 36.5252   5
  -2   9  -6 327.421 46.0271   4
   2  -9   6 307.488 51.3118   1
  -3   9  -6 3292.09 167.208   4
  -4   9  -6 82.1579 33.5954   4
   4  -9   6 77.3306 15.6879   2
  -5   9  -6 1209.33 120.440   4
   5  -9   6 1168.22 105.307   6
  -6   9  -6 162.730 51.9785   4
   6  -9   6 102.398 33.7471   6
   7  -9   6 206.920 54.4740   6
  -7   9  -6 266.357 69.9567   4
   8   7  -5 7.10766 19.7638   6
   7   7  -5 2415.15 187.667   6
   6   7  -5 316.890 64.8635   6
   5   7  -5 658.678 81.0191   6
   4   7  -5 246.697 44.6083   6
  -3  -7   5 1047.91 61.9750   5
   3   7  -5 1156.75 84.7545   6
   2   7  -5 852.293 62.5566   6
  -2  -7   5 928.288 58.5710   3
  -2  -7   5 912.239 37.7054   5
  -1  -7   5 956.460 55.2647   3
   1   7  -5 999.181 56.2385   6
   0   7  -5 4286.56 99.7151   6
   0  -7   5 4177.73 127.789   1
   0  -7   5 4212.19 120.347   3
   0  -7   5 4171.44 104.709   6
   1  -7   5 29.9460 13.1019   1
   1  -7   5 12.4249 6.99217   6
   1  -7   5 39.1653 15.2310   3
  -1   7  -5 23.1878 8.57741   2
  -1   7  -5 20.8920 8.90375   5
   2  -7   5 102.361 25.9915   1
  -2   7  -5 147.549 29.9910   4
   3  -7   5 954.165 51.1698   2
  -3   7  -5 975.417 84.2399   4
  -4   7  -5 4570.69 205.411   4
   4  -7   5 4751.32 131.362   2
  -5   7  -5 217.964 51.4779   4
   5  -7   5 178.656 28.9650   2
   5  -7   5 245.174 48.2121   6
  -6   7  -5 250.630 58.5946   4
   6  -7   5 201.816 45.4572   6
  -7   7  -5 591.995 100.345   4
   7  -7   5 624.922 90.7569   6
   8  -7   5 384.512 81.6610   6
  -8   7  -5 520.432 100.175   4
   8   5  -4 10.8385 27.5701   6
   7   5  -4 772.853 105.029   6
   6   5  -4 141.480 42.5350   6
   5   5  -4 316.411 55.4192   6
   4   5  -4 1689.81 114.888   6
   3   5  -4 496.282 53.4158   6
   2   5  -4 1179.13 71.2274   6
  -2  -5   4 1266.13 55.8605   5
   1   5  -4 302.731 28.0243   6
  -1  -5   4 343.669 29.8477   3
  -1  -5   4 338.002 31.8951   6
   0   5  -4 10903.0 126.523   6
   0   5  -4 10651.1 102.126   5
   0  -5   4 10848.6 170.387   1
   0  -5   4 10878.1 135.905   6
   0  -5   4 10946.0 163.819   3
   1  -5   4 191.832 17.3824   6
   1  -5   4 153.094 25.3232   1
   1  -5   4 177.018 25.0967   3
  -1   5  -4 172.051 17.9862   2
  -2   5  -4 8094.13 194.941   4
   2  -5   4 8101.62 131.669   2
  -3   5  -4 535.771 59.6275   4
   3  -5   4 591.358 41.9644   2
  -4   5  -4 3705.69 174.571   4
   4  -5   4 3665.93 158.454   6
   5  -5   4 196.255 40.5443   6
  -5   5  -4 166.737 41.7647   4
  -6   5  -4 74.6049 30.7936   4
   6  -5   4 69.4159 30.5371   6
   7  -5   4 5.19621 14.7325   6
  -7   5  -4-44.4418 35.9631   4
  -8   5  -4-9.76822 24.9582   4
   8  -5   4 5.61945 27.6974   6
   9  -5   4 315.606 77.8114   6
   8   3  -3 27.3149 34.6852   6
   7   3  -3-1.73937 17.6998   6
   6   3  -3-47.6754 32.7784   6
   5   3  -3-11.0028 13.1090   6
   4   3  -3 354.714 53.1164   6
   3   3  -3 975.194 74.4591   6
   2   3  -3 169.766 25.9288   6
  -2  -3   3 200.691 23.7192   5
   1   3  -3 8551.18 104.583   5
  -1  -3   3 8494.68 141.263   6
   1   3  -3 8326.15 135.292   6
  -1  -3   3 8453.59 97.9045   5
   0  -3   3 1736.13 52.5426   1
   0  -3   3 1655.27 37.5319   6
   0  -3   3 1674.63 53.1156   3
   0   3  -3 1648.30 51.3643   3
   0   3  -3 1630.44 33.5877   6
  -1   3  -3 1974.01 70.6341   4
   1  -3   3 1768.59 68.1284   3
  -1   3  -3 1935.90 67.3170   3
  -1   3  -3 1874.16 54.3646   2
  -1   3  -3 1917.25 72.7843   1
   1  -3   3 1924.43 76.2280   1
   1  -3   3 1834.03 52.7148   2
  -2   3  -3 237.716 31.5569   4
  -3   3  -3 9203.08 229.058   4
   3  -3   3 9210.64 214.816   6
   4  -3   3 4940.91 184.097   6
  -4   3  -3 5061.01 197.393   4
  -5   3  -3 9.59612 11.7158   4
   5  -3   3 3.37189 13.3799   6
   6  -3   3 605.610 82.1575   6
  -6   3  -3 621.249 86.4077   4
   7  -3   3 29.9069 21.0450   6
  -7   3  -3 19.6698 24.2653   4
   8  -3   3 45.8231 18.2154   6
  -8   3  -3 105.317 51.3990   4
   9  -3   3 147.695 53.2222   6
   8   1  -2 267.298 65.6412   6
   7   1  -2 1448.92 142.442   6
   6   1  -2 8.97466 20.2184   6
  -6  -1   2 39.5595 18.6715   4
   5   1  -2 42.2980 23.8573   6
  -5  -1   2 23.2533 19.4129   4
   4   1  -2 16.3078 14.8812   6
  -4  -1   2 32.1792 12.7589   4
  -3  -1   2 12711.8 257.254   4
   3   1  -2 13048.0 271.364   6
   2   1  -2 2300.91 89.4701   5
   2   1  -2 2364.87 94.5540   6
   2   1  -2 2277.46 89.4160   4
  -2  -1   2 2357.79 89.7419   5
  -1  -1   2 42.1985 8.65409   5
   1   1  -2 52.8349 9.45577   5
   1   1  -2 53.9671 11.2475   6
   0   1  -2 11167.4 105.230   2
   0   1  -2 10834.6 96.3354   3
   0  -1   2 11043.6 105.294   2
   0  -1   2 11234.4 96.2779   3
   1  -1   2 15943.7 163.969   4
  -1   1  -2 15800.8 157.199   6
   1  -1   2 16291.1 155.444   6
  -1   1  -2 15805.6 167.143   4
  -2   1  -2 19493.2 258.546   4
   2  -1   2 19726.2 247.963   4
   2  -1   2 19630.4 255.051   6
   3  -1   2 1780.91 95.5142   6
  -3   1  -2 1832.11 97.1905   4
   4  -1   2 185.041 35.7312   6
  -4   1  -2 195.872 38.0789   4
  -5   1  -2 412.268 62.1312   4
   5  -1   2 487.706 65.6681   6
  -6   1  -2 922.581 101.680   4
   6  -1   2 854.303 95.3653   6
   7  -1   2 304.711 63.7398   6
  -7   1  -2 357.922 71.8510   4
   8  -1   2 61.8385 30.4599   6
  -8   1  -2 94.6886 45.7819   4
   9  -1   2 22.0335 20.3661   6
   9  -1  -1 63.6511 45.2575   6
  -8   1   1-29.2173 37.4860   4
   8  -1  -1 36.1333 19.8373   6
   7  -1  -1 1202.08 130.574   6
  -7   1   1 1291.61 134.324   4
   6  -1  -1 211.064 48.2190   6
  -6   1   1 152.757 35.5777   4
  -5   1   1 10429.6 308.886   4
   5  -1  -1 10547.2 318.167   6
  -4   1   1 2622.88 138.120   4
   4  -1  -1 2452.14 135.418   6
  -3   1   1 34.0676 20.6149   4
   2  -1  -1 1162.80 67.9274   5
  -2   1   1 1233.41 68.3725   5
  -2   1   1 1224.74 66.0398   4
   2  -1  -1 1253.40 65.2034   4
   1  -1  -1 5744.80 96.5645   1
   1  -1  -1 5817.74 111.023   5
  -1   1   1 5841.16 110.531   5
  -1   1   1 5768.78 94.0134   1
   1  -1  -1 5886.81 102.017   4
  -1   1   1 5948.14 103.430   4
   0  -1  -1 17567.5 120.260   5
   0  -1  -1 17471.5 125.989   6
   0   1   1 17403.4 125.638   6
  -1  -1  -1 1401.63 52.5736   6
   1   1   1 1345.31 44.6180   4
   1   1   1 1321.57 50.0875   6
  -1  -1  -1 1462.97 45.7286   4
   2   1   1 5210.05 136.485   6
   2   1   1 5409.61 128.575   4
  -2  -1  -1 5317.68 129.897   4
   3   1   1 38.5431 18.0920   6
  -3  -1  -1 40.2089 17.3462   4
   4   1   1 349.835 50.1255   6
  -4  -1  -1 418.362 54.0357   4
   5   1   1 57.3390 25.1300   6
  -5  -1  -1 74.6736 26.0209   4
  -6  -1  -1-5.21943 21.0363   4
   6   1   1 4.13594 18.4464   6
  -7  -1  -1 50.2870 19.4177   4
   7   1   1 18.1359 24.7967   6
   8   1   1 12.8053 21.4979   6
   9  -3   0 472.239 95.2641   6
   8  -3   0-10.5212 20.0097   6
  -8   3   0 5.55524 17.9261   4
   7  -3   0 132.961 48.3433   6
  -7   3   0 99.6632 43.2096   4
   6  -3   0 42.6354 25.9614   6
  -6   3   0 10.0659 22.2131   4
   5  -3   0 1139.20 104.615   6
  -5   3   0 1104.78 102.841   4
  -4   3   0 19.3004 16.1977   4
  -3   3   0 1763.25 99.6271   4
  -2   3   0 22.9357 11.9730   4
   2  -3   0 46.8312 19.8904   5
   2  -3   0 10.2187 6.84016   1
  -1   3   0 228.061 22.4829   1
   1  -3   0 217.585 21.5465   4
  -1   3   0 195.484 21.4976   4
   1  -3   0 182.480 22.1374   1
  -1   3   0 221.653 23.7837   5
   1  -3   0 188.028 22.2839   5
   0  -3   0 83.9980 12.9460   6
   0  -3   0 90.1922 9.39264   3
   0   3   0 77.9673 8.08992   3
   0  -3   0 118.274 13.5257   5
   0   3   0 69.6319 9.50974   5
   0   3   0 85.3539 13.3018   6
   1   3   0 121.536 17.5781   6
  -1  -3   0 124.459 18.1678   6
   2   3   0 507.434 40.4964   4
   2   3   0 536.772 45.4500   6
   3   3   0 10008.5 238.674   6
   4   3   0 2283.05 130.179   6
   5   3   0 989.500 95.6628   6
   6   3   0 2497.33 167.907   6
   7   3   0 14.6379 25.8461   6
   8   3   0 68.7752 30.3153   6
   9  -5   1 334.524 82.2209   6
   8  -5   1 550.947 94.2544   6
  -8   5  -1 553.549 98.9053   4
  -7   5  -1-16.9862 18.4974   4
   7  -5   1-12.2721 24.7312   6
   6  -5   1 149.356 43.0046   6
  -6   5  -1 173.172 48.8082   4
  -5   5  -1 772.907 87.7856   4
  -4   5  -1 2059.97 130.711   4
  -3   5  -1 493.111 55.6061   4
   2  -5   1 2560.01 113.857   5
  -2   5  -1 2476.99 104.467   4
   2  -5   1 2568.05 113.524   1
   1  -5   1 3068.81 99.8750   5
  -1   5  -1 3005.06 90.8414   5
   1  -5   1 2923.14 102.567   1
  -1   5  -1 2925.45 84.7284   3
  -1   5  -1 3024.54 95.0839   4
   0   5  -1 25827.6 192.189   3
   0   5  -1 25506.4 182.174   5
   0  -5   1 25001.6 204.381   3
   0   5  -1 25699.3 253.350   6
   0  -5   1 25764.4 207.960   5
   1   5  -1 14593.4 213.199   6
  -1  -5   1 14442.5 148.511   3
   2   5  -1 12239.6 231.090   6
   3   5  -1 0.42422 8.41765   6
   4   5  -1 212.950 40.1149   6
   5   5  -1 15.5227 21.4795   6
   6   5  -1 11630.0 368.325   6
   7   5  -1 21.4765 24.8714   6
   8   5  -1 53.6290 38.9419   6
   8  -7   2 245.221 65.0198   6
  -8   7  -2 320.023 83.6175   4
  -7   7  -2 338.568 78.2153   4
   7  -7   2 412.334 82.0352   6
   6  -7   2 142.303 41.7105   6
  -6   7  -2 206.843 54.8421   4
  -5   7  -2 333.039 62.7409   4
   4  -7   2 5938.94 108.056   2
  -4   7  -2 5983.44 230.695   4
   3  -7   2 889.971 84.6367   1
  -3   7  -2 967.644 81.5625   4
  -2   7  -2 1342.46 85.4031   4
   2  -7   2 1394.94 94.2770   1
   2  -7   2 1390.44 86.1397   5
   1  -7   2 1544.06 86.7994   1
  -1   7  -2 1551.08 78.9997   4
   1  -7   2 1588.00 75.7241   5
  -1   7  -2 1549.76 67.0527   5
   0  -7   2 392.534 32.2371   3
   0   7  -2 414.084 36.9839   6
   0  -7   2 423.908 29.6168   5
   0   7  -2 420.943 30.4461   3
   1   7  -2 4574.74 131.540   6
  -1  -7   2 4365.40 79.4060   5
  -1  -7   2 4519.52 99.8388   3
   2   7  -2 1151.35 76.2804   6
   3   7  -2 61.9057 23.5876   6
   4   7  -2 207.847 40.9375   6
   5   7  -2 1056.84 103.053   6
   6   7  -2-11.1440 23.6524   6
   7   7  -2 314.534 68.3954   6
   8   7  -2 7.88523 21.5713   6
   8  -9   3 99.8483 55.5378   6
   7  -9   3 178.777 51.8257   6
  -7   9  -3 178.856 56.6483   4
  -6   9  -3 9.34704 18.2492   4
  -5   9  -3 831.183 99.4355   4
  -4   9  -3 1031.54 101.601   4
  -3   9  -3 488.504 67.2685   4
   3  -9   3 455.245 71.7302   1
   2  -9   3 276.611 46.6521   1
  -2   9  -3 325.850 45.5772   4
   1  -9   3 21.8704 10.3278   5
   1  -9   3 9.95742 10.6639   1
   0  -9   3 1173.27 65.9203   3
   0  -9   3 1287.15 58.3271   5
   0   9  -3 1141.41 71.6174   6
  -1  -9   3 275.782 21.4229   5
   1   9  -3 334.172 39.7835   6
  -1  -9   3 308.179 30.7677   3
   2   9  -3 5852.19 180.089   6
  -2  -9   3 5653.72 137.574   3
   3   9  -3 306.736 46.9658   6
   4   9  -3 71.7697 25.8383   6
   5   9  -3 135.658 36.8287   6
   6   9  -3 243.672 51.9789   6
   7   9  -3 239.175 61.2987   6
   7 -11   4 62.7314 31.5743   6
  -7  11  -4 86.8851 39.7696   4
  -6  11  -4 512.000 90.1424   4
  -5  11  -4 250.260 57.5448   4
  -4  11  -4 79.7772 28.8650   4
   3 -11   4 1276.18 118.898   1
  -3  11  -4 1415.81 114.897   4
   2 -11   4 1313.63 108.736   1
  -2  11  -4 1378.34 103.585   4
  -1  11  -4 389.207 50.6952   4
   1 -11   4 369.614 53.0065   1
   0 -11   4 1619.11 88.8092   3
   0  11  -4 1679.78 94.1728   6
   0 -11   4 1592.08 104.469   1
  -1 -11   4 2788.58 106.718   3
   1  11  -4 2692.69 122.853   6
  -2 -11   4 7.97205 8.13391   3
   2  11  -4-7.05505 10.2309   6
  -3 -11   4 115.483 23.5544   3
   3  11  -4 114.860 27.2413   6
   4  11  -4 592.516 73.3607   6
  -4 -11   4 578.591 57.2345   3
   5  11  -4 144.686 41.9781   6
   6  11  -4-26.7394 25.8119   6
   7  11  -4 18.4230 21.8782   6
  -6  13  -5 50.3903 32.0858   4
  -5  13  -5 1048.48 124.878   4
  -4  13  -5 34.6007 17.1615   4
   4 -13   5 76.8148 31.4607   1
   3 -13   5 864.647 105.557   1
  -3  13  -5 925.253 99.2020   4
  -2  13  -5 1779.22 129.324   4
   2 -13   5 1741.15 138.751   1
   1 -13   5 2798.26 165.878   1
  -1  13  -5 2989.70 156.532   4
   0 -13   5 381.963 47.9500   3
   0  13  -5 409.033 52.3987   6
   0 -13   5 429.979 62.7326   1
   1  13  -5 164.842 34.2082   6
  -1 -13   5 183.003 29.7355   3
   2  13  -5 1137.27 91.6878   6
  -2 -13   5 1111.12 75.1838   3
  -3 -13   5 133.496 25.2300   3
   3  13  -5 95.4976 26.2444   6
   4  13  -5 0.19884 13.1458   6
   5  13  -5 2847.93 182.597   6
   6  13  -5-3.41723 27.1683   6
  -5  15  -6 27.2332 23.5848   4
   4 -15   6 99.0024 50.9794   1
  -4  15  -6 124.582 45.0225   4
  -3  15  -6 682.639 93.0632   4
   3 -15   6 523.637 93.3997   1
   2 -15   6 618.901 89.2602   1
  -2  15  -6 527.704 75.8194   4
   1 -15   6 83.4651 31.8463   1
  -1  15  -6 98.9497 34.1931   4
   0  15  -6 27.1819 17.8554   6
   0 -15   6 58.9123 28.8842   1
   1  15  -6 820.902 80.9025   6
  -1 -15   6 859.371 92.2265   1
   2  15  -6 865.877 87.5431   6
   3  15  -6 307.603 53.8072   6
   4  15  -6 313.280 57.7858   6
   5  15  -6 316.836 62.8695   6
  -4  17  -7 10.5454 20.9185   4
   3 -17   7 1399.13 155.931   1
  -3  17  -7 1481.70 146.190   4
  -2  17  -7 6.78417 12.1241   4
   2 -17   7 45.9377 35.0966   1
   1 -17   7 160.289 49.1400   1
  -1  17  -7 153.781 44.4258   4
   0 -17   7 961.671 113.176   1
  -1 -17   7 621.303 87.3961   1
   1  17  -7 598.427 74.5116   6
  -2 -17   7 178.578 47.1498   1
   2  17  -7 196.225 42.1671   6
   3  17  -7 4.77731 11.2554   6
   4  17  -7 60.5481 31.3027   6
  -2  19  -8-51.8668 34.4352   4
  -1  19  -8-13.5537 17.8899   4
   0 -19   8-18.4449 23.0875   1
   0  19  -8 29.3933 23.8585   4
  -1 -19   8-36.1448 28.4928   1
  -3 -18  11 209.372 49.0877   1
  -2 -18  11 349.187 67.1477   1
  -1 -18  11 18.3243 16.2206   1
   0 -18  11 55.9585 24.5980   3
   0 -18  11 52.6872 20.5269   1
   1 -18  11 84.2295 38.9826   1
  -1  18 -11 70.3586 34.0710   4
  -2  18 -11 17.7649 28.6148   4
   2 -18  11 27.1095 14.9962   1
   5  16 -10 17.9086 15.2999   6
   4  16 -10-11.1724 15.1855   6
  -3 -16  10 66.9508 30.9354   1
  -3 -16  10-4.27698 20.1623   3
  -2 -16  10 664.748 82.7844   1
  -2 -16  10 523.970 65.6131   3
  -1 -16  10 102.679 36.8799   1
  -1 -16  10 95.0027 28.6301   3
   0 -16  10 107.493 35.8581   3
   0 -16  10 105.989 39.1755   1
   1 -16  10 50.0267 35.1511   1
  -2  16 -10 5.96126 21.1872   4
   2 -16  10 30.3035 24.2024   1
   3 -16  10 9.45511 22.3591   1
  -3  16 -10-5.29540 18.9023   4
  -4  16 -10 304.543 68.4288   4
   6  14  -9 143.872 44.1422   6
  -5 -14   9 8.00597 15.9547   3
   5  14  -9-8.68914 16.8955   6
   4  14  -9 62.6907 26.4827   6
  -4 -14   9 40.2828 23.6763   3
   3  14  -9 298.807 49.6312   6
  -3 -14   9 299.248 47.4789   3
   2  14  -9 1649.50 103.739   6
  -2 -14   9 1820.60 113.584   3
  -2 -14   9 1788.80 122.933   1
  -1 -14   9 56.9615 23.7753   1
   1  14  -9 49.9517 15.8188   6
  -1 -14   9 59.8138 24.3916   3
   0 -14   9 1063.26 101.097   1
   0 -14   9 1037.78 91.1024   3
   1 -14   9 217.488 44.5675   3
   1 -14   9 366.452 67.4445   1
  -2  14  -9 1078.95 108.642   4
   2 -14   9 1199.55 123.046   1
   3 -14   9 355.535 71.8952   1
  -3  14  -9 273.860 57.8425   4
  -4  14  -9 345.775 66.6943   4
  -5  14  -9 83.0250 35.8544   4
   7  12  -8 9.52232 22.2485   6
   6  12  -8 76.1333 38.4192   6
  -5 -12   8 239.494 45.6707   3
   5  12  -8 289.330 53.8632   6
  -4 -12   8 68.1898 27.2681   3
   4  12  -8 87.1898 30.1944   6
   3  12  -8 1000.71 84.3024   6
  -3 -12   8 1086.94 82.7292   3
   2  12  -8 11.2942 14.8139   6
  -2 -12   8-5.64771 7.92490   3
  -1 -12   8 104.419 28.6666   1
  -1 -12   8 133.681 30.1371   3
   1  12  -8 141.359 25.4886   6
   0 -12   8 373.456 51.5450   3
   0 -12   8 396.844 60.2237   1
   0  12  -8 154.924 28.4186   6
   1 -12   8-10.1810 15.2861   3
   1 -12   8 10.3815 17.9171   1
  -2  12  -8 991.464 95.8617   4
   2 -12   8 1034.73 104.183   1
  -3  12  -8 984.195 103.934   4
  -4  12  -8 232.698 53.9793   4
  -5  12  -8-5.00181 14.8859   4
  -6  12  -8 13.2415 31.0114   4
   7  10  -7 1531.42 149.656   6
   6  10  -7 127.787 42.2467   6
   5  10  -7 380.227 63.7140   6
   4  10  -7 148.968 36.7629   6
   3  10  -7 119.464 30.0738   6
  -3 -10   7 128.127 27.0676   3
  -2 -10   7 110.453 22.4052   3
   2  10  -7 130.511 26.5514   6
  -1 -10   7 3174.44 131.410   1
  -1 -10   7 3227.97 123.850   3
   1  10  -7 3161.20 112.259   6
   0 -10   7 5470.99 182.900   1
   0  10  -7 5538.46 138.694   6
   0 -10   7 5443.44 168.464   3
   1 -10   7-1.36381 18.4197   1
   1 -10   7-0.79904 11.0122   3
  -1  10  -7 4.92353 4.70561   5
   2 -10   7 146.392 36.1852   1
  -2  10  -7 117.360 30.2117   4
  -3  10  -7 0.07245 14.0328   4
  -4  10  -7 10230.9 336.747   4
   5 -10   7 354.270 57.8683   6
  -5  10  -7 471.067 79.7608   4
  -6  10  -7 841.182 113.840   4
   6 -10   7 813.879 95.1912   6
  -7  10  -7 65.3852 35.9380   4
   8   8  -6 22.5982 34.0719   6
   7   8  -6 1847.23 162.010   6
   6   8  -6 81.1488 33.3944   6
   5   8  -6 1035.87 103.427   6
   4   8  -6 403.774 57.9612   6
  -3  -8   6 2043.04 77.6519   5
   3   8  -6 2254.71 118.615   6
   2   8  -6 189.553 30.1928   6
  -2  -8   6 258.459 32.5036   3
  -1  -8   6 73.3664 17.0308   3
   1   8  -6 64.0299 15.0124   6
   0  -8   6 15010.2 262.450   1
   0   8  -6 14531.7 193.350   6
   0  -8   6 14754.8 244.337   3
   1  -8   6 11.1472 8.57995   3
   1  -8   6 10.5188 5.71149   6
  -1   8  -6 23.2660 8.35456   5
   1  -8   6 32.5761 12.8442   1
  -2   8  -6 179.235 34.9073   4
   2  -8   6 133.378 34.1606   1
   3  -8   6 9.78079 7.76932   2
  -3   8  -6-8.81529 13.3240   4
   4  -8   6 7649.11 168.149   2
  -4   8  -6 7465.26 271.421   4
   5  -8   6 496.113 47.9591   2
  -5   8  -6 489.255 74.0015   4
   5  -8   6 490.514 68.1170   6
  -6   8  -6 104.065 40.5079   4
   6  -8   6 85.2838 33.8333   6
  -7   8  -6 143.332 51.4946   4
   7  -8   6 162.026 46.1905   6
  -8   8  -6-18.2902 38.6462   4
   8   6  -5-2.33173 24.1265   6
   7   6  -5 443.131 79.8751   6
   6   6  -5 1108.39 115.725   6
   5   6  -5-28.0700 26.9778   6
   4   6  -5 25.1707 16.8940   6
   3   6  -5 3674.23 148.751   6
  -2  -6   5 324.730 24.8730   5
   2   6  -5 287.280 35.7796   6
   1   6  -5 120.040 18.2215   6
  -1  -6   5 122.341 21.0494   6
  -1  -6   5 124.433 19.6855   3
   0   6  -5 468.117 28.5381   6
   0   6  -5 445.977 23.0448   5
   0  -6   5 442.684 37.4170   3
   0  -6   5 450.744 38.8047   1
   0  -6   5 437.739 29.7479   6
   1  -6   5 2408.33 63.4583   6
   1  -6   5 2496.90 107.425   1
  -1   6  -5 2365.48 75.1491   2
   1  -6   5 2421.69 99.8600   3
  -2   6  -5 917.992 69.1719   4
   2  -6   5 844.535 46.8656   2
   3  -6   5 2119.88 81.7210   2
  -3   6  -5 2081.30 119.347   4
   4  -6   5 5198.09 187.985   6
   4  -6   5 5105.06 145.408   2
  -4   6  -5 5255.30 212.502   4
  -5   6  -5 701.365 86.9684   4
   5  -6   5 699.907 78.5109   6
   6  -6   5 162.979 41.9664   6
  -6   6  -5 196.782 47.4275   4
   7  -6   5 68.2542 28.8632   6
  -7   6  -5 41.7516 22.7692   4
  -8   6  -5 133.058 56.5874   4
   8  -6   5 156.157 53.0515   6
   9  -6   5 93.7546 43.2650   6
   8   4  -4 10.2649 27.5411   6
   7   4  -4 38.3710 31.2600   6
   6   4  -4 661.067 88.4704   6
   5   4  -4-8.05141 12.6763   6
   4   4  -4 1286.31 98.7069   6
   3   4  -4 405.326 49.5126   6
   2   4  -4 6884.21 168.380   6
  -2  -4   4 6847.08 136.163   5
  -1  -4   4 14198.4 111.050   5
  -1  -4   4 14002.4 180.354   3
   1   4  -4 14312.4 131.038   5
   1   4  -4 14323.3 182.033   6
  -1  -4   4 14321.3 193.213   6
   0  -4   4 26444.6 240.630   3
   0   4  -4 26593.5 240.628   3
   0   4  -4 26659.9 155.429   6
   0  -4   4 26007.2 238.292   1
   0  -4   4 26485.5 173.505   6
   1  -4   4 2125.32 65.0071   2
   1  -4   4 2173.19 87.9904   1
  -1   4  -4 2131.56 80.3916   1
  -1   4  -4 2144.83 64.7006   2
   1  -4   4 2025.14 80.8247   3
  -2   4  -4 128.194 24.1803   4
   2  -4   4 99.9522 16.6137   2
   3  -4   4 5558.37 163.757   6
  -3   4  -4 5553.22 183.624   4
  -4   4  -4 700.504 74.5381   4
   4  -4   4 838.981 75.8785   6
   5  -4   4 465.347 64.3922   6
  -5   4  -4 507.823 71.7049   4
  -6   4  -4 517.040 79.7060   4
   6  -4   4 519.525 77.4279   6
   7  -4   4 111.963 37.8946   6
  -7   4  -4 121.598 41.7869   4
   8  -4   4 26.0197 13.0623   6
  -8   4  -4 14.4566 26.5265   4
   9  -4   4 44.7575 25.1507   6
   8   2  -3 21.6700 21.3061   6
   7   2  -3 26.9559 31.0724   6
   6   2  -3 27.4080 20.8664   6
   5   2  -3 391.947 61.1647   6
   4   2  -3 3821.74 172.325   6
   3   2  -3 392.382 47.7215   6
   2   2  -3 1633.24 80.3138   6
  -2  -2   3 1701.71 73.8563   5
   2   2  -3 1734.38 76.7419   5
   1   2  -3 438.116 30.5657   6
   1   2  -3 412.788 25.4278   5
  -1  -2   3 438.673 30.2932   6
  -1  -2   3 411.093 24.7809   5
   0   2  -3 8711.80 109.709   3
   0  -2   3 8911.38 102.324   1
   0  -2   3 8528.16 109.627   3
   0   2  -3 8831.87 116.688   2
   0   2  -3 8877.30 94.8256   1
  -1   2  -3 194.985 20.9500   3
  -1   2  -3 178.892 20.1275   4
   1  -2   3 196.089 15.9863   6
   1  -2   3 166.061 17.3089   2
  -2   2  -3 1833.21 82.1681   4
   2  -2   3 1842.21 75.6843   6
   3  -2   3 6345.54 176.043   6
  -3   2  -3 5809.11 177.345   4
   4  -2   3 3968.59 163.813   6
  -4   2  -3 4019.50 172.705   4
  -5   2  -3 4198.03 198.532   4
   5  -2   3 4213.12 193.931   6
  -6   2  -3 2058.05 156.996   4
   6  -2   3 2204.74 154.131   6
   7  -2   3 1197.42 126.071   6
  -7   2  -3 1175.15 129.635   4
   8  -2   3 150.369 50.3722   6
  -8   2  -3 222.256 60.6238   4
   9  -2   3 8.93252 16.2546   6
   9   0  -2 141.830 53.0139   6
   8   0  -2-11.4753 20.4407   6
   7   0  -2 307.630 66.6357   6
  -7   0   2 285.379 62.6537   4
   6   0  -2 490.505 76.9244   6
  -6   0   2 564.667 77.9569   4
   5   0  -2-2.90981 13.3181   6
  -5   0   2-20.9747 22.7902   4
   4   0  -2 5460.94 204.404   6
  -4   0   2 5545.98 198.221   4
  -3   0   2 3850.76 142.382   4
   3   0  -2 3694.10 143.382   6
  -2   0   2 2504.40 94.2810   4
   2   0  -2 2501.78 94.2508   4
   2   0  -2 2496.93 98.1437   5
  -2   0   2 2529.58 96.5939   5
   1   0  -2 2315.47 67.8681   5
   1   0  -2 2297.36 65.5579   4
  -1   0   2 2222.08 64.3735   4
  -1   0   2 2232.16 65.9632   5
   0   0   2 5190.60 60.8576   6
   0   0   2 5227.55 56.6136   3
   0   0  -2 5330.99 60.5548   6
   0   0  -2 5292.83 74.7337   2
   0   0   2 5278.88 73.8737   2
   0   0  -2 5187.61 56.8401   3
  -1   0  -2 62.4161 10.0274   4
   1   0   2 61.2027 11.0298   6
  -1   0  -2 55.2873 9.02185   6
   1   0   2 65.8986 10.2294   4
   2   0   2 1322.17 65.4481   6
  -2   0  -2 1295.39 67.5965   6
  -2   0  -2 1309.91 65.6922   4
   2   0   2 1270.42 62.4721   4
  -3   0  -2 34470.8 417.038   4
   3   0   2 34635.2 420.328   6
  -4   0  -2 3009.42 144.489   4
   4   0   2 2877.07 142.766   6
   5   0   2 2481.41 147.434   6
  -5   0  -2 2380.90 145.703   4
   6   0   2 16.0703 19.4096   6
  -6   0  -2 37.2778 25.7290   4
   7   0   2 13.8839 26.7871   6
  -7   0  -2-12.1939 25.1821   4
   8   0   2 154.615 48.5262   6
  -8   0  -2 127.663 53.5071   4
   9   0   2 14.8639 27.7987   6
   9  -2  -1 140.272 52.0617   6
  -8   2   1 26.3780 27.2782   4
   8  -2  -1 77.4317 48.5386   6
  -7   2   1 1030.51 120.635   4
   7  -2  -1 974.002 117.373   6
   6  -2  -1 546.745 81.4415   6
  -6   2   1 443.827 69.6334   4
  -5   2   1 59.7733 27.4048   4
   5  -2  -1 68.1584 29.3485   6
  -4   2   1 2.57903 14.7394   4
  -3   2   1 19.0517 9.16853   4
   3  -2  -1 24.3750 14.4602   5
  -2   2   1 5291.03 140.363   4
   2  -2  -1 5373.09 150.687   5
  -2   2   1 5399.90 131.296   1
  -1   2   1 193384. 678.154   5
  -1   2   1 194755. 622.203   4
   1  -2  -1 193846. 609.386   1
   1  -2  -1 196483. 610.906   4
  -1   2   1 195843. 584.114   1
   1  -2  -1 196227. 698.192   5
   0  -2  -1 17025.0 157.034   6
   0  -2  -1 16621.1 142.441   5
   0   2   1 16755.8 157.268   6
   1   2   1 14351.8 177.962   6
   1   2   1 14448.6 146.647   4
  -1  -2  -1 14306.2 184.838   6
  -2  -2  -1 3150.44 97.4246   4
   2   2   1 3045.70 106.284   6
   2   2   1 3121.43 98.0243   4
  -3  -2  -1 4059.73 137.778   4
   3   2   1 4031.08 146.336   6
   4   2   1 4772.41 186.605   6
  -4  -2  -1 4860.56 178.693   4
   5   2   1-23.0321 23.8275   6
  -5  -2  -1 12.3021 17.5587   4
   6   2   1 70.4006 31.0662   6
  -6  -2  -1 73.6473 33.8752   4
   7   2   1 17.4994 14.3190   6
   8   2   1 29.2306 17.8887   6
   9  -4   0 40.1966 23.2561   6
   8  -4   0 4.45511 17.3306   6
  -8   4   0-21.1804 29.5714   4
   7  -4   0 208.184 50.9612   6
  -7   4   0 201.318 56.4928   4
  -6   4   0 1721.86 144.561   4
   6  -4   0 1646.84 140.241   6
  -5   4   0 2391.55 153.909   4
  -4   4   0 378.093 53.1320   4
   3  -4   0 4718.66 179.210   5
  -3   4   0 4712.43 167.621   4
   2  -4   0 288.211 36.4880   1
  -2   4   0 214.092 30.5086   4
   2  -4   0 238.707 34.1126   5
  -1   4   0 487.841 36.0404   5
  -1   4   0 388.706 31.5054   4
   1  -4   0 399.828 31.2462   6
   1  -4   0 402.514 34.2623   1
   1  -4   0 356.517 33.1089   5
   0  -4   0 214.361 22.6928   6
   0  -4   0 244.764 20.6598   5
   0   4   0 247.857 24.1566   6
   0  -4   0 255.035 16.8004   3
   0   4   0 224.512 17.9869   5
   0   4   0 235.269 15.0110   3
   1   4   0 87.9218 15.3904   6
   2   4   0 110.814 19.5077   4
   2   4   0 111.375 23.4559   6
   3   4   0 6014.66 186.816   6
   4   4   0 238.987 42.5552   6
   5   4   0 3384.81 177.821   6
   6   4   0 3246.61 191.148   6
   7   4   0 98.8146 35.2081   6
   8   4   0 22.3505 32.5907   6
  -8   6  -1 149.975 53.5724   4
   8  -6   1 208.111 57.1117   6
  -7   6  -1 130.569 43.8798   4
   7  -6   1 106.146 40.3885   6
  -6   6  -1 699.929 95.3498   4
   6  -6   1 615.422 86.2989   6
  -5   6  -1 4101.74 208.091   4
  -4   6  -1 3442.71 171.621   4
  -3   6  -1 3170.77 144.028   4
   3  -6   1 3172.39 56.6906   2
   3  -6   1 3277.23 154.390   1
   3  -6   1 3555.34 160.995   5
  -2   6  -1 324.707 39.3203   4
   2  -6   1 423.881 48.4221   1
   2  -6   1 443.419 48.7530   5
  -1   6  -1 1399.06 69.2079   4
  -1   6  -1 1399.15 63.8489   5
  -1   6  -1 1425.65 60.4986   3
   1  -6   1 1359.40 75.9195   1
   1  -6   1 1457.92 72.2588   5
   0   6  -1 369.618 34.5002   6
   0  -6   1 385.623 28.5686   5
   0   6  -1 378.341 24.8231   3
   0  -6   1 389.632 28.1922   3
  -1  -6   1 7.43411 3.53363   3
   1   6  -1 9.33617 6.80232   6
   2   6  -1 9186.48 207.958   6
   3   6  -1 382.522 48.8831   6
   4   6  -1 136.431 33.0333   6
   5   6  -1 705.269 84.4663   6
   6   6  -1 55.5277 30.5486   6
   7   6  -1-9.78661 23.5908   6
   8   6  -1 81.3888 44.5952   6
   8  -8   2 2.37420 22.6409   6
  -8   8  -2 67.4052 40.3341   4
   7  -8   2 689.950 102.464   6
  -7   8  -2 721.113 107.428   4
  -6   8  -2 260.883 61.9688   4
  -5   8  -2 123.924 40.3690   4
  -4   8  -2 4221.12 198.916   4
   3  -8   2 243.946 47.2170   1
  -3   8  -2 291.849 47.6072   4
   2  -8   2 1577.35 96.2953   5
   2  -8   2 1758.28 109.352   1
  -2   8  -2 1692.03 98.9927   4
  -1   8  -2 1326.76 77.7969   4
   1  -8   2 1330.13 86.0063   1
   1  -8   2 1349.24 74.2928   5
   0   8  -2 718.357 53.6441   6
   0  -8   2 697.268 42.9293   5
   0  -8   2 647.862 44.1231   3
   1   8  -2 4937.23 147.722   6
  -1  -8   2 4851.77 109.988   3
  -1  -8   2 4949.41 96.6024   5
   2   8  -2 1163.29 79.4006   6
  -2  -8   2 1276.09 60.4742   3
   3   8  -2 643.199 64.5198   6
   4   8  -2 668.272 72.8710   6
   5   8  -2 84.0313 31.6856   6
   6   8  -2 139.869 43.2710   6
   7   8  -2 20.9259 24.7181   6
   8 -10   3 130.247 47.8479   6
   7 -10   3 18.5704 13.0034   6
  -7  10  -3 56.9327 41.7372   4
  -6  10  -3 629.784 100.260   4
  -5  10  -3 27.6525 19.2786   4
  -4  10  -3 260.287 51.1363   4
  -3  10  -3 87.1232 25.5791   4
   3 -10   3 49.1428 28.3046   1
  -2  10  -3 133.991 32.1978   4
   2 -10   3 70.0253 23.4587   1
   1 -10   3 304.538 36.5489   5
  -1  10  -3 325.507 43.6729   4
   1 -10   3 331.860 47.8359   1
   0  10  -3 6535.97 181.602   6
   0 -10   3 6532.89 140.061   5
   0 -10   3 6767.47 203.938   1
   0 -10   3 6669.42 164.342   3
   1  10  -3 15.6224 10.9489   6
  -1 -10   3 21.6730 9.60122   3
  -1 -10   3 21.7561 6.63016   5
   2  10  -3 748.676 66.9136   6
  -2 -10   3 760.658 51.3068   3
  -2 -10   3 682.443 37.0659   5
   3  10  -3 191.215 37.9788   6
  -3 -10   3 177.079 26.3497   3
   4  10  -3 1364.59 110.221   6
   5  10  -3 3676.04 197.546   6
   6  10  -3 29.0215 22.1416   6
   7  10  -3 32.1300 26.5932   6
   7 -12   4 22.7486 14.6013   6
  -7  12  -4 2.55345 28.3310   4
  -6  12  -4 14.0802 19.4180   4
  -5  12  -4 118.519 42.2236   4
  -4  12  -4 215.249 55.3802   4
   4 -12   4 275.292 66.0179   1
   3 -12   4 5.29799 13.1751   1
  -3  12  -4-35.2718 22.5046   4
  -2  12  -4 779.591 81.2474   4
   2 -12   4 858.066 93.8729   1
   1 -12   4 237.024 46.4610   1
  -1  12  -4 182.377 38.0483   4
   0 -12   4 315.135 53.5241   1
   0  12  -4 179.278 35.9268   6
   0 -12   4 265.269 39.9867   3
  -1 -12   4 5906.81 164.338   3
   1  12  -4 5833.03 193.014   6
  -2 -12   4 196.789 29.1350   3
   2  12  -4 202.335 36.5581   6
   3  12  -4 24.7293 18.5959   6
  -3 -12   4 47.8291 13.8581   3
   4  12  -4 231.324 48.1546   6
  -4 -12   4 327.870 42.4733   3
   5  12  -4-23.3679 26.1048   6
   6  12  -4-3.14279 15.9134   6
  -6  14  -5-39.1138 31.9647   4
  -5  14  -5-21.9409 38.8935   4
  -4  14  -5 23.9904 19.3272   4
   4 -14   5 27.8237 19.2285   1
  -3  14  -5 1125.74 112.620   4
   3 -14   5 1132.89 127.198   1
  -2  14  -5 237.833 50.4942   4
   2 -14   5 214.821 51.1319   1
  -1  14  -5 1538.54 116.614   4
   1 -14   5 1448.23 124.071   1
   0 -14   5 89.4656 25.8809   1
   0  14  -5 69.9176 24.4953   6
   1  14  -5 2157.72 127.198   6
  -1 -14   5 2144.42 111.315   3
  -1 -14   5 2328.19 147.488   1
   2  14  -5 374.138 55.5400   6
   3  14  -5 17.7743 17.7278   6
   4  14  -5 149.536 40.6033   6
   5  14  -5 40.5558 20.9380   6
  -5  16  -6 173.324 55.3274   4
  -4  16  -6 184.740 52.6985   4
   4 -16   6 170.665 56.1085   1
   3 -16   6 457.878 88.5355   1
  -3  16  -6 478.779 81.7508   4
   2 -16   6 51.4539 25.4371   1
  -2  16  -6 54.9448 30.4531   4
  -1  16  -6 39.1834 19.8329   4
   1 -16   6 53.2771 23.8232   1
   0 -16   6 0.85503 17.2373   1
   1  16  -6 529.935 68.1430   6
  -1 -16   6 543.658 79.0058   1
   2  16  -6 19.4649 19.2042   6
   3  16  -6 12.0581 12.2916   6
   4  16  -6 5.29486 18.6887   6
   5  16  -6 57.8620 13.1189   6
  -3  18  -7 134.727 42.5372   4
  -2  18  -7 37.4086 17.0648   4
   2 -18   7 34.2978 22.1217   1
   1 -18   7 16.7728 27.7744   1
  -1  18  -7-21.2286 29.4062   4
   0  18  -7 83.4093 30.9385   4
   0 -18   7 62.9190 35.1908   1
  -1 -18   7 42.0638 30.4041   1
   1  18  -7 12.1336 11.6276   6
  -2 -18   7 6.55473 18.3858   1
   2  18  -7 11.4698 15.8086   6
   3  18  -7 21.2927 24.1130   6
  -2 -19  12 10.9636 22.3053   1
  -1 -19  12 29.9264 27.6255   1
   0 -19  12 181.780 55.8368   1
  -1  19 -12-0.60952 16.3526   4
   1 -19  12 8.72431 26.2706   1
  -3 -17  11 589.477 81.6423   1
  -2 -17  11 25.0933 18.5775   3
  -2 -17  11 48.7479 18.9850   1
  -1 -17  11 175.007 46.2676   1
  -1 -17  11 94.8541 30.8906   3
   0 -17  11 94.3557 32.7217   3
   0 -17  11 178.107 50.7147   1
   1 -17  11 1040.53 125.662   1
  -1  17 -11 950.669 111.136   4
   2 -17  11-15.1166 16.7873   1
  -2  17 -11-15.0578 22.7370   4
  -3  17 -11 14.9692 14.3506   4
   6  15 -10 2.82484 19.8922   6
   5  15 -10 6.51560 11.9281   6
  -5 -15  10 11.6929 18.9307   3
  -4 -15  10-6.60741 22.0031   3
   4  15 -10 5.83584 17.2695   6
   3  15 -10 4386.59 185.937   6
  -3 -15  10 4589.53 196.037   3
   2  15 -10 529.524 59.9175   6
  -2 -15  10 531.798 70.7564   1
  -2 -15  10 520.040 64.6209   3
  -1 -15  10 402.392 58.5691   3
  -1 -15  10 409.654 61.5929   1
   0 -15  10-8.85397 19.5274   1
   0 -15  10-2.81031 15.6680   3
   1 -15  10 44.2145 27.0862   1
   2 -15  10 38.6622 29.3339   1
  -2  15 -10 43.9629 21.0463   4
  -3  15 -10 38.4961 27.8537   4
  -4  15 -10 4.34812 23.8555   4
  -5  15 -10 55.6733 22.9361   4
  -7 -13   9 68.2139 30.9529   3
   6  13  -9 160.975 47.6993   6
  -6 -13   9 200.408 46.4341   3
   5  13  -9 2.41764 12.0595   6
  -5 -13   9 31.3079 21.0579   3
  -4 -13   9 272.103 47.7912   3
   4  13  -9 272.599 48.0638   6
   3  13  -9-29.6316 22.1507   6
  -3 -13   9 6.71848 13.9933   3
  -2 -13   9 490.240 57.6026   3
   2  13  -9 470.151 53.1804   6
  -1 -13   9 0.67729 12.5131   3
  -1 -13   9 45.2692 18.8937   1
   1  13  -9 20.9289 12.5649   6
   0 -13   9 1337.40 108.549   1
   0  13  -9 1347.99 79.6030   6
   0 -13   9 1310.47 98.7160   3
   1 -13   9 325.539 51.7262   3
   1 -13   9 372.486 60.5845   1
   2 -13   9 55.8730 25.8797   1
  -2  13  -9-32.0972 24.8550   4
  -3  13  -9 708.215 90.7405   4
  -4  13  -9 74.7273 38.1277   4
  -5  13  -9 253.119 65.9865   4
  -6  13  -9 14.8944 21.6182   4
   7  11  -8 442.088 81.2221   6
   6  11  -8 25.1121 24.3449   6
   5  11  -8 21.4849 18.6174   6
  -4 -11   8 37.3683 16.5019   3
   4  11  -8 46.7297 22.4350   6
  -3 -11   8 141.104 29.4891   3
   3  11  -8 92.8024 25.6442   6
  -2 -11   8 181.311 32.1538   3
   2  11  -8 158.326 28.9251   6
   1  11  -8 106.106 20.7081   6
  -1 -11   8 104.869 26.8454   1
  -1 -11   8 67.0332 18.1397   3
   0 -11   8 777.199 73.6268   1
   0  11  -8 745.648 52.6501   6
   0 -11   8 697.325 65.2694   3
   1 -11   8 57.5493 22.9107   3
   1 -11   8 45.0404 19.5841   1
   2 -11   8 406.922 62.4891   1
  -2  11  -8 355.353 56.9316   4
  -3  11  -8 2707.65 163.215   4
  -4  11  -8 250.153 55.9500   4
  -5  11  -8 1337.57 135.347   4
  -6  11  -8-49.9874 35.3265   4
  -7  11  -8 90.2094 45.4844   4
   7   9  -7 385.255 75.0893   6
   6   9  -7 203.765 51.4540   6
   5   9  -7 304.895 56.9819   6
   4   9  -7 1075.43 94.7814   6
   3   9  -7 1799.05 107.615   6
  -3  -9   7 1841.78 99.7088   3
   2   9  -7 912.942 65.4970   6
  -2  -9   7 886.895 63.8465   3
   1   9  -7 1154.19 63.3910   6
  -1  -9   7 1098.99 69.7232   3
   0  -9   7 3656.43 141.062   1
   0   9  -7 3764.53 102.045   6
   0  -9   7 3799.75 133.868   3
  -1   9  -7-4.16987 6.73732   5
   1  -9   7 1.54293 7.49917   3
   1  -9   7 5.00296 11.0093   1
   2  -9   7 589.471 69.1169   1
  -2   9  -7 639.553 66.6288   4
  -3   9  -7 870.260 86.4823   4
  -4   9  -7 918.098 96.0940   4
   4  -9   7 970.859 62.6316   2
   5  -9   7 920.638 90.6985   6
  -5   9  -7 912.105 106.035   4
   6  -9   7 43.1085 29.1844   6
  -6   9  -7 7.54640 20.5123   4
  -7   9  -7 196.631 51.7940   4
   8   7  -6-8.29108 20.5732   6
   7   7  -6-8.68669 20.9591   6
   6   7  -6-5.91519 16.7616   6
   5   7  -6 331.484 59.9711   6
   4   7  -6 1128.59 95.6633   6
  -3  -7   6 116.459 19.4523   5
   3   7  -6 149.006 29.8088   6
  -2  -7   6-2.88933 7.69694   3
  -2  -7   6 11.7170 5.03094   5
   2   7  -6-7.06031 7.12032   6
   1   7  -6 1049.22 55.1686   6
  -1  -7   6 1030.82 60.6495   3
   0  -7   6 18436.9 209.235   6
   0  -7   6 18901.0 275.520   1
   0   7  -6 18805.3 156.917   5
   0  -7   6 18632.7 263.964   3
   0   7  -6 18406.9 190.219   6
   1  -7   6 4162.88 150.314   1
   1  -7   6 4093.21 138.735   3
  -1   7  -6 4105.74 117.579   5
   1  -7   6 4053.15 85.3553   6
   2  -7   6 25.1625 9.63839   2
   2  -7   6 33.2975 9.44051   6
  -2   7  -6 21.8810 13.0859   4
   2  -7   6 39.1778 17.6401   1
   3  -7   6 788.006 51.0933   2
  -3   7  -6 756.866 75.3551   4
   4  -7   6 233.794 39.6461   6
  -4   7  -6 246.731 49.3273   4
   4  -7   6 178.778 27.4474   2
  -5   7  -6 343.116 62.7984   4
   5  -7   6 264.312 46.6512   6
   5  -7   6 289.536 38.3311   2
   6  -7   6 338.220 61.3708   6
  -6   7  -6 513.510 83.5695   4
   6  -7   6 374.953 49.0360   2
  -7   7  -6 212.044 49.7480   4
   7  -7   6 218.654 51.9503   6
   8  -7   6 152.365 48.6500   6
  -8   7  -6 89.7486 37.1212   4
   8   5  -5-19.7833 29.9916   6
   7   5  -5 976.265 118.574   6
   6   5  -5 627.470 86.7225   6
   5   5  -5 410.670 63.5081   6
   4   5  -5 302.625 49.3317   6
   3   5  -5 614.611 60.8681   6
   2   5  -5 437.416 42.7376   6
  -2  -5   5 468.583 32.2051   5
  -1  -5   5 11282.4 179.125   3
   1   5  -5 11172.5 113.778   5
  -1  -5   5 11431.4 182.608   6
   1   5  -5 11616.6 168.219   6
   0  -5   5 721.472 45.0747   3
   0  -5   5 792.457 33.6992   6
   0   5  -5 801.087 30.3112   6
   0  -5   5 772.739 46.3311   1
   1  -5   5 4.06022 6.98066   1
  -1   5  -5 3.59195 4.99687   2
   1  -5   5 38.2337 10.4745   2
   1  -5   5 13.1756 4.67934   6
   1  -5   5 8.65925 7.10596   3
   2  -5   5 1471.46 63.5633   2
  -2   5  -5 1659.64 89.6556   4
  -3   5  -5 2721.99 132.768   4
   3  -5   5 2551.54 110.394   6
   3  -5   5 2590.58 95.7232   2
   4  -5   5 105.471 27.0697   6
  -4   5  -5 98.9502 31.3585   4
  -5   5  -5 3.68076 12.9221   4
   5  -5   5 10.0951 16.3287   6
  -6   5  -5 508.026 82.6678   4
   6  -5   5 405.669 66.2010   6
   7  -5   5 1004.30 115.485   6
  -7   5  -5 861.879 113.849   4
  -8   5  -5 255.760 67.7932   4
   8  -5   5 192.670 56.8564   6
   9  -5   5 114.080 45.4734   6
   8   3  -4 108.623 40.6281   6
   7   3  -4 431.300 76.6905   6
   6   3  -4 1144.86 117.078   6
   5   3  -4 47.4108 24.5630   6
   4   3  -4 75.1851 25.2296   6
   3   3  -4 90.5473 25.7043   6
   2   3  -4 331.421 33.2352   5
   2   3  -4 342.971 38.4496   6
  -2  -3   4 342.089 31.7803   5
   1   3  -4 42359.0 306.673   6
   1   3  -4 43207.5 262.274   5
  -1  -3   4 43164.4 235.891   5
  -1  -3   4 42642.5 316.397   6
   0   3  -4 22.6276 7.57728   2
   0   3  -4 14.0921 6.09781   1
   0  -3   4 24.7576 7.48623   3
   0  -3   4 26.3830 6.05067   1
   0   3  -4 9.38355 5.36533   3
  -1   3  -4 1583.11 68.2899   1
   1  -3   4 1510.37 56.0258   2
   1  -3   4 1548.48 67.0854   3
   1  -3   4 1558.70 42.6264   6
  -1   3  -4 1510.18 57.1241   2
  -1   3  -4 1536.89 62.2919   3
  -2   3  -4 3367.20 115.862   4
   2  -3   4 3290.15 98.6303   6
   2  -3   4 3236.18 95.1095   2
   3  -3   4 53707.6 515.220   6
  -3   3  -4 54441.7 555.308   4
  -4   3  -4 2340.62 133.873   4
   4  -3   4 2225.33 121.934   6
  -5   3  -4 3602.35 185.628   4
   5  -3   4 3685.60 177.677   6
  -6   3  -4 1706.07 141.868   4
   6  -3   4 1536.88 128.154   6
   7  -3   4 195.917 50.8968   6
  -7   3  -4 149.666 42.8675   4
   8  -3   4 613.910 97.0774   6
  -8   3  -4 547.122 96.0027   4
   9  -3   4 110.258 42.9716   6
   8   1  -3 65.4370 39.0993   6
   7   1  -3 3.97735 14.9201   6
   6   1  -3 838.767 100.326   6
  -5  -1   3 2057.14 137.298   4
   5   1  -3 1870.59 136.636   6
  -4  -1   3 6396.00 215.252   4
   4   1  -3 6128.78 219.075   6
   3   1  -3 4622.68 159.829   5
   3   1  -3 4842.22 166.204   6
   2   1  -3 10692.6 203.670   6
  -2  -1   3 11119.2 195.389   5
   2   1  -3 11236.9 202.793   5
  -1  -1   3 58.2949 10.8049   5
   1   1  -3 64.1749 12.0462   5
   0  -1   3 9077.32 117.683   2
   0   1  -3 9144.03 117.213   2
   0  -1   3 9007.58 102.413   3
   0   1  -3 9119.88 103.149   3
  -1   1  -3 14.5883 6.44827   6
  -1   1  -3 15.5611 6.56084   4
   1  -1   3 15.4934 4.89847   6
  -1   1  -3 4.26186 5.26996   3
   2  -1   3 20990.4 256.874   6
  -2   1  -3 20825.7 263.075   6
  -2   1  -3 21007.9 267.206   4
   2  -1   3 20811.9 252.215   4
  -3   1  -3 14326.3 271.465   4
   3  -1   3 14905.5 270.592   6
  -4   1  -3 314.681 47.7336   4
   4  -1   3 250.692 40.7366   6
  -5   1  -3 141.113 38.7842   4
   5  -1   3 136.151 38.2349   6
   6  -1   3 140.846 42.2213   6
  -6   1  -3 74.7687 31.9434   4
   7  -1   3-34.6896 31.2205   6
  -7   1  -3 54.2372 29.5125   4
   8  -1   3 50.7406 27.7122   6
  -8   1  -3 68.8149 36.2525   4
   9  -1   3 87.7799 35.0975   6
   9  -1  -2 70.0831 39.0980   6
  -8   1   2-1.51313 17.5028   4
   8  -1  -2 29.1184 27.8071   6
  -7   1   2 354.759 68.0714   4
   7  -1  -2 409.246 79.7685   6
  -6   1   2 920.828 101.739   4
   6  -1  -2 1112.64 114.692   6
   5  -1  -2 112.759 32.2074   6
  -5   1   2 98.9274 34.1931   4
   4  -1  -2 892.363 81.9734   6
  -4   1   2 914.454 82.2999   4
   3  -1  -2 19.7395 16.9591   5
  -3   1   2 48.7474 19.3177   4
   2  -1  -2 24146.1 291.463   4
   2  -1  -2 24539.2 317.823   5
  -2   1   2 24557.1 296.824   4
  -2   1   2 23760.4 260.869   1
   1  -1  -2 56859.5 329.755   4
  -1   1   2 57189.2 357.628   5
   1  -1  -2 58829.7 292.563   1
  -1   1   2 56951.8 330.465   4
  -1   1   2 56992.6 270.511   1
   1  -1  -2 57139.3 368.796   5
   0  -1  -2 30014.0 193.698   6
   0  -1  -2 29609.2 196.319   5
   0   1   2 30203.7 194.103   2
   0   1   2 29922.6 193.752   6
   1   1   2 1057.63 45.4137   6
  -1  -1  -2 1042.46 46.7084   6
  -1  -1  -2 1080.20 38.2322   4
   1   1   2 1042.66 36.8234   4
  -2  -1  -2 904.667 52.3647   4
   2   1   2 890.883 50.8932   4
   2   1   2 871.200 55.0359   6
  -3  -1  -2 2269.57 104.482   4
   3   1   2 2232.97 107.861   6
  -4  -1  -2 1669.69 106.196   4
   4   1   2 1562.32 103.352   6
   5   1   2 96.8262 29.3625   6
  -5  -1  -2 105.630 28.0030   4
  -6  -1  -2 3525.87 197.269   4
   6   1   2 3498.39 197.027   6
  -7  -1  -2 49.3210 31.7215   4
   7   1   2-14.8711 18.7114   6
   8   1   2 30.3151 34.0574   6
   9  -3  -1-67.1105 42.5339   6
   8  -3  -1 67.6109 36.2359   6
  -8   3   1 19.9640 24.9067   4
  -7   3   1 379.238 75.2652   4
   7  -3  -1 348.481 72.2455   6
   6  -3  -1 939.786 107.724   6
  -6   3   1 986.971 110.154   4
  -5   3   1 7679.07 273.444   4
   5  -3  -1 7175.95 266.439   6
  -4   3   1 4919.58 194.867   4
  -3   3   1 382.274 46.9728   4
   3  -3  -1 353.617 48.4886   5
   2  -3  -1 1816.44 85.2512   1
  -2   3   1 1959.33 87.7976   4
   2  -3  -1 1906.96 94.6972   5
   1  -3  -1 773.848 47.8442   5
   1  -3  -1 757.405 39.3534   4
  -1   3   1 827.122 46.9280   5
   1  -3  -1 764.001 43.3017   1
  -1   3   1 750.127 41.0524   4
   0  -3  -1 23.6770 7.43585   6
   0   3   1 3.08334 4.67028   6
   0  -3  -1 8.05034 4.97479   5
  -1  -3  -1 3852.98 105.086   6
   1   3   1 3769.56 100.659   6
   2   3   1 2691.62 102.550   6
   2   3   1 2726.00 92.4670   4
   3   3   1 487.535 52.6966   6
   4   3   1 12.9898 12.1248   6
   5   3   1 138.149 37.0887   6
   6   3   1 673.288 87.2357   6
   7   3   1 117.195 41.4217   6
   8   3   1 150.047 48.5760   6
  -8   5   0 43.8919 30.0075   4
   8  -5   0 39.3117 25.0732   6
   7  -5   0 119.726 45.5631   6
  -7   5   0 111.234 43.3528   4
   6  -5   0 517.888 80.4286   6
  -6   5   0 551.528 81.4425   4
  -5   5   0 10975.1 335.512   4
  -4   5   0 248.465 46.0233   4
  -3   5   0 224.769 38.0891   4
   3  -5   0 253.581 41.6239   5
   2  -5   0 141.463 26.2308   1
   2  -5   0 219.690 40.2862   5
  -2   5   0 105.492 23.8417   4
  -1   5   0 6132.01 133.180   5
   1  -5   0 5796.38 141.482   5
   1  -5   0 5767.27 143.701   1
  -1   5   0 5998.49 132.996   4
  -1   5   0 5776.45 115.202   3
   0  -5   0 1654.61 59.0959   5
   0   5   0 1588.53 68.3757   6
   0   5   0 1552.18 42.0151   3
   0  -5   0 1561.72 46.6641   3
  -1  -5   0 8637.94 102.714   3
   1   5   0 8730.35 171.472   6
   2   5   0 2702.38 109.359   6
   3   5   0 938.016 75.4493   6
   4   5   0 730.604 75.9330   6
   5   5   0 3277.96 177.302   6
   6   5   0 1657.83 138.709   6
   7   5   0 168.472 50.7967   6
   8   5   0 15.0268 18.2202   6
   8  -7   1 80.3103 29.5338   6
  -8   7  -1 236.802 68.0492   4
   7  -7   1-17.2078 28.9949   6
  -7   7  -1-22.5433 27.2822   4
  -6   7  -1 111.431 42.2849   4
  -5   7  -1 3789.32 204.999   4
  -4   7  -1 1083.99 98.6276   4
   4  -7   1 909.986 36.4807   2
  -3   7  -1 15.3252 11.0893   4
   3  -7   1 37.8190 19.3309   1
   3  -7   1 25.7362 14.6883   5
   2  -7   1 352.449 47.7527   5
  -2   7  -1 372.584 44.2285   4
   2  -7   1 373.870 48.4131   1
   1  -7   1 20475.1 289.701   5
  -1   7  -1 20664.6 284.940   4
   1  -7   1 20068.8 312.873   1
   0  -7   1 946.427 46.7805   3
   0   7  -1 1029.33 43.8320   3
   0   7  -1 1001.57 61.3196   6
   0  -7   1 1036.94 52.3741   5
  -1  -7   1 12168.1 150.531   3
   1   7  -1 12076.8 223.505   6
  -1  -7   1 12080.0 155.142   5
   2   7  -1 249.276 36.8871   6
   3   7  -1 182.895 34.6452   6
   4   7  -1 13.0936 14.4281   6
   5   7  -1 1401.97 118.507   6
   6   7  -1 168.649 44.4764   6
   7   7  -1 65.3777 34.0934   6
   8   7  -1 64.2675 40.8783   6
   8  -9   2 230.032 61.9222   6
  -7   9  -2 14.9129 23.5643   4
   7  -9   2-28.0023 31.7110   6
  -6   9  -2 18.4891 13.5519   4
  -5   9  -2 336.398 62.7859   4
  -4   9  -2 2047.44 141.511   4
   3  -9   2-2.48509 16.1687   1
  -3   9  -2 26.7605 18.1435   4
   2  -9   2 108.806 26.4734   5
  -2   9  -2 72.6735 18.1214   4
   2  -9   2 124.468 30.3640   1
   1  -9   2 61.7147 22.3759   1
  -1   9  -2 67.3927 19.3922   4
   1  -9   2 73.0802 19.2450   5
   0   9  -2 20.9098 11.1502   6
   0  -9   2 9.52631 6.37454   5
   0  -9   2 7.76303 6.09030   3
  -1  -9   2 3562.80 99.1168   3
  -1  -9   2 3643.57 91.9552   5
   1   9  -2 3921.82 139.034   6
   2   9  -2 538.492 55.6264   6
  -2  -9   2 522.742 39.5237   3
   3   9  -2 35.0342 22.0716   6
   4   9  -2 174.135 38.5272   6
   5   9  -2 217.509 47.9547   6
   6   9  -2 450.652 74.4349   6
   7   9  -2 17.6216 21.4566   6
   8 -11   3-32.9987 38.5965   6
  -7  11  -3 357.617 79.6985   4
  -6  11  -3 38.7281 31.9864   4
  -5  11  -3-21.7127 31.7579   4
  -4  11  -3 1632.10 135.857   4
   4 -11   3 1736.57 147.915   1
   3 -11   3 806.517 92.5449   1
  -3  11  -3 840.056 87.3528   4
   2 -11   3 435.495 63.5824   1
  -2  11  -3 418.385 56.5521   4
  -1  11  -3 618.250 64.3104   4
   1 -11   3 784.950 76.5236   1
   1 -11   3 639.358 56.7068   5
   0 -11   3 1005.33 58.3166   5
   0 -11   3 966.768 65.0408   3
   0 -11   3 1018.64 84.5010   1
   0  11  -3 921.237 73.1385   6
   1  11  -3 1679.72 100.071   6
  -1 -11   3 1561.20 62.3572   5
  -1 -11   3 1769.22 81.4733   3
  -2 -11   3 20.7625 10.4101   3
   2  11  -3 20.6819 17.2123   6
   3  11  -3 1452.44 107.810   6
  -3 -11   3 1610.21 82.2265   3
   4  11  -3 166.307 41.0252   6
  -4 -11   3 142.212 26.4892   3
   5  11  -3 1493.49 129.674   6
   6  11  -3-7.48513 26.1495   6
   7  11  -3 31.8770 29.3867   6
  -6  13  -4 813.768 117.828   4
  -5  13  -4 497.716 86.7605   4
  -4  13  -4 44.6184 28.1048   4
   4 -13   4 57.2152 28.1565   1
  -3  13  -4 1652.42 132.192   4
   3 -13   4 1759.87 152.020   1
  -2  13  -4 970.106 92.6935   4
   2 -13   4 946.808 102.498   1
  -1  13  -4 936.730 87.5979   4
   1 -13   4 1022.95 98.1290   1
   0 -13   4 1455.88 112.945   1
   0  13  -4 1658.87 106.446   6
   1  13  -4 2734.66 139.046   6
  -1 -13   4 2598.65 113.354   3
  -2 -13   4 54.4851 15.8293   3
   2  13  -4 86.1327 28.8382   6
   3  13  -4-8.50485 18.3964   6
   4  13  -4 251.715 53.7100   6
   5  13  -4-9.93790 21.2109   6
   6  13  -4 7.40448 16.9088   6
  -5  15  -5 34.6192 16.6696   4
  -4  15  -5 191.309 49.2347   4
   4 -15   5 230.754 61.5068   1
  -3  15  -5 856.619 103.303   4
   3 -15   5 909.065 117.740   1
  -2  15  -5 830.425 95.0497   4
   2 -15   5 819.434 105.017   1
   1 -15   5 229.532 49.2131   1
  -1  15  -5 238.292 47.9674   4
   0  15  -5 320.500 54.0845   6
   0 -15   5 353.875 62.6191   1
  -1 -15   5-14.2177 19.1366   1
   1  15  -5 14.9944 19.1485   6
   2  15  -5 60.5637 23.6117   6
   3  15  -5 292.927 55.1965   6
   4  15  -5 232.722 49.5481   6
   5  15  -5 109.578 38.9138   6
  -4  17  -6 77.2290 41.2375   4
  -3  17  -6-17.3509 17.8153   4
   3 -17   6 37.1833 20.8211   1
  -2  17  -6 84.5330 37.1233   4
   2 -17   6 76.3013 31.9862   1
   1 -17   6-10.0740 27.9606   1
  -1  17  -6-3.33544 19.2594   4
   0  17  -6 707.181 86.9448   4
   0 -17   6 608.840 90.9504   1
  -1 -17   6 118.373 39.1993   1
   1  17  -6 97.0508 28.6320   6
  -2 -17   6 23.5010 18.5663   1
   2  17  -6 71.1236 31.9778   6
   3  17  -6 130.541 39.4670   6
   4  17  -6 159.711 46.2930   6
  -3  19  -7 81.7551 41.6975   4
  -2  19  -7 300.454 66.2625   4
  -1  19  -7 5.01690 21.7350   4
  -2 -18  12-57.8274 30.0369   1
  -1 -18  12-11.8768 21.6562   1
  -1 -18  12-16.6933 21.5383   3
   0 -18  12 49.6665 24.6367   1
   0 -18  12 28.4308 12.2555   3
   1 -18  12 229.331 62.4281   1
  -1  18 -12 151.637 43.9736   4
   2 -18  12-8.49694 22.6567   1
  -2  18 -12-35.9709 34.6247   4
  -4 -16  11 89.1864 30.2916   3
  -3 -16  11 0.36614 13.3303   3
  -3 -16  11 26.7007 24.0169   1
  -2 -16  11-28.6048 20.7021   3
  -2 -16  11-15.3080 18.1883   1
  -1 -16  11 693.369 81.0007   3
  -1 -16  11 878.372 96.5362   1
   0 -16  11 156.949 46.4442   1
   0 -16  11 194.203 40.8398   3
   1 -16  11-17.9067 31.1590   1
  -2  16 -11 41.1915 28.6585   4
   2 -16  11-0.06155 20.6771   1
  -3  16 -11 30.6352 23.5470   4
  -4  16 -11 91.8410 50.7125   4
   6  14 -10 154.042 43.7017   6
  -6 -14  10 131.023 34.8473   3
  -5 -14  10 60.4636 22.9597   3
   5  14 -10 102.332 35.0095   6
  -4 -14  10-14.6978 17.9177   3
   4  14 -10 33.5421 20.5023   6
   3  14 -10 17.0101 14.6422   6
  -3 -14  10 1.09642 11.9723   3
  -2 -14  10 564.057 65.3485   3
   2  14 -10 540.475 57.4571   6
  -2 -14  10 557.804 70.3604   1
  -1 -14  10 34.8107 17.2005   3
   1  14 -10 32.7628 15.8788   6
  -1 -14  10 10.6494 13.8155   1
   0 -14  10 437.111 60.6073   3
   0 -14  10 428.349 65.2394   1
   1 -14  10 16.6695 21.7832   1
   1 -14  10-5.92226 13.3661   3
   2 -14  10-17.1174 22.7723   1
  -2  14 -10-5.53241 14.1568   4
  -3  14 -10 22.0947 21.8999   4
  -4  14 -10 1129.52 124.894   4
  -5  14 -10-12.2305 23.3929   4
   7  12  -9 29.6323 23.6751   6
  -6 -12   9 4.43622 14.9955   3
   6  12  -9-9.80449 28.4466   6
   5  12  -9 562.793 77.0676   6
  -5 -12   9 477.713 64.4731   3
  -4 -12   9 169.006 35.6088   3
   4  12  -9 137.343 34.9261   6
  -3 -12   9 127.275 30.0932   3
   3  12  -9 97.6257 25.8877   6
   2  12  -9-13.0587 15.6162   6
  -2 -12   9 11.1023 8.19238   3
  -1 -12   9 2261.60 119.099   3
   1  12  -9 2153.03 97.8594   6
  -1 -12   9 2358.36 129.127   1
   0 -12   9 3549.00 157.936   3
   0 -12   9 3776.70 172.402   1
   0  12  -9 2985.18 110.151   6
   1 -12   9 218.687 46.0442   1
   1 -12   9 366.680 54.4301   3
  -2  12  -9 30.2323 11.8016   4
   2 -12   9 62.0677 32.4612   1
  -3  12  -9 7838.61 292.522   4
  -4  12  -9 1674.42 145.683   4
  -5  12  -9 333.301 71.9799   4
  -6  12  -9 81.5057 40.4456   4
   7  10  -8 910.993 115.138   6
   6  10  -8 53.4279 21.7620   6
   5  10  -8 410.094 66.1741   6
  -4 -10   8 497.835 59.4624   3
   4  10  -8 657.901 74.0653   6
  -3 -10   8 407.410 49.0367   3
   3  10  -8 437.022 52.3015   6
  -2 -10   8 141.912 28.3428   3
   2  10  -8 155.215 27.4153   6
  -1 -10   8 663.818 58.3823   3
   1  10  -8 632.408 48.0591   6
  -1 -10   8 739.543 63.5839   1
   0 -10   8 6665.11 203.707   1
   0 -10   8 6920.01 194.958   3
   0  10  -8 6515.18 141.918   6
  -1  10  -8 29.1263 8.93242   5
   1 -10   8 55.7380 18.0895   3
   1 -10   8 77.3551 26.1564   1
   2 -10   8 13.2305 11.1285   1
  -2  10  -8 4.67556 12.7900   4
  -3  10  -8 7610.48 265.752   4
  -4  10  -8 251.836 53.4708   4
   5 -10   8 14.2954 18.9380   6
  -5  10  -8 16.8350 24.9940   4
  -6  10  -8 27.2452 23.4886   4
  -7  10  -8 1504.10 166.660   4
   8   8  -7 19.4816 25.4814   6
   7   8  -7 204.750 55.6417   6
   6   8  -7 103.160 38.2729   6
   5   8  -7 139.178 35.5405   6
   4   8  -7 78.2316 26.2372   6
   3   8  -7 140.940 31.5180   6
  -3  -8   7 107.724 17.0185   5
   2   8  -7 2073.12 96.2112   6
  -2  -8   7 2158.87 97.9578   3
   1   8  -7 1868.38 74.8517   6
  -1  -8   7 1997.06 90.7846   3
   0   8  -7 1449.76 44.7703   5
   0  -8   7 1456.71 80.7611   3
   0  -8   7 1461.13 63.2813   6
   0   8  -7 1584.22 57.8905   6
   0  -8   7 1557.41 85.0594   1
   1  -8   7 1065.94 46.3615   6
   1  -8   7 1093.46 80.8373   1
   1  -8   7 1013.99 72.6499   3
  -1   8  -7 976.222 58.7982   5
   2  -8   7 1229.56 53.6843   6
   2  -8   7 1345.44 100.610   1
  -2   8  -7 1314.62 92.3633   4
   3  -8   7 1270.76 69.6822   2
  -3   8  -7 1385.82 105.430   4
  -4   8  -7 6014.86 242.661   4
   4  -8   7 5727.34 158.132   2
   4  -8   7 5720.85 196.529   6
   5  -8   7 212.706 33.0603   2
  -5   8  -7 180.914 44.2418   4
   5  -8   7 249.514 45.9917   6
  -6   8  -7 504.265 85.0605   4
   6  -8   7 417.255 65.0920   6
  -7   8  -7 1636.71 166.435   4
   7  -8   7 1495.85 136.871   6
   8   6  -6 188.185 57.2898   6
   7   6  -6 583.631 92.0133   6
   6   6  -6-1.59137 15.9993   6
   5   6  -6 830.611 92.0670   6
   4   6  -6 22.2305 12.1676   6
   3   6  -6 1679.15 101.274   6
  -2  -6   6 295.949 23.6407   5
   2   6  -6 321.050 37.5046   6
   1   6  -6 2615.04 80.8227   6
  -1  -6   6 2618.85 91.8981   6
   1   6  -6 2360.41 50.9169   5
  -1  -6   6 2637.70 92.6324   3
   0  -6   6 141.306 16.5524   6
   0  -6   6 174.082 25.9123   3
   0   6  -6 149.029 14.5779   6
   0  -6   6 146.647 22.5098   1
   1  -6   6 36.4407 6.95378   6
   1  -6   6 56.5188 17.2371   3
   1  -6   6 56.4034 18.4918   1
  -2   6  -6 3150.75 131.080   4
   2  -6   6 3203.32 100.070   2
   3  -6   6 4671.03 146.845   6
  -3   6  -6 4828.34 183.135   4
   3  -6   6 4716.70 131.521   2
  -4   6  -6 1562.79 118.863   4
   4  -6   6 1655.86 103.609   6
   4  -6   6 1583.60 85.7174   2
  -5   6  -6 1166.70 111.970   4
   5  -6   6 1102.08 97.0295   6
   5  -6   6 1030.95 76.7355   2
  -6   6  -6 54.9293 24.0669   4
   6  -6   6 63.1424 30.4866   6
   6  -6   6 66.9896 21.4627   2
  -7   6  -6 1446.78 152.130   4
   7  -6   6 1316.53 129.248   6
  -8   6  -6 355.609 82.9181   4
   8  -6   6 368.136 73.5115   6
   8   4  -5-3.78754 16.4280   6
   7   4  -5 90.7614 35.7051   6
   6   4  -5 575.431 84.0131   6
   5   4  -5 174.772 37.4285   6
   4   4  -5-5.88378 19.9183   6
   3   4  -5 622.565 61.3716   6
  -2  -4   5 1582.87 64.7555   5
   2   4  -5 1532.44 69.5325   5
   2   4  -5 1512.02 80.0835   6
  -1  -4   5 2125.51 75.4403   3
   1   4  -5 2292.32 60.8070   5
  -1  -4   5 2266.57 75.9087   6
   1   4  -5 2178.73 71.0920   6
  -1  -4   5 2226.27 50.7283   5
   0  -4   5 72.0195 13.3474   1
   0   4  -5 79.3060 7.02248   6
   0  -4   5 74.8141 8.77036   6
   0   4  -5 63.3952 12.5026   2
   0  -4   5 82.9976 14.8048   3
   0   4  -5 70.0752 12.0927   1
  -1   4  -5 906.163 47.9531   2
   1  -4   5 949.542 57.0344   3
   1  -4   5 897.171 47.9415   2
  -2   4  -5 2116.40 97.2602   4
   2  -4   5 2221.75 78.6460   6
   2  -4   5 2184.08 80.8731   2
   3  -4   5 17606.6 286.361   6
   3  -4   5 17650.1 260.698   2
  -3   4  -5 17531.8 325.502   4
  -4   4  -5 150.756 35.2798   4
   4  -4   5 78.2195 24.2574   6
   5  -4   5 2730.49 151.996   6
  -5   4  -5 2560.42 160.678   4
   6  -4   5 1580.29 130.226   6
  -6   4  -5 1565.57 137.590   4
   7  -4   5 17.9824 26.5509   6
  -7   4  -5 25.2259 21.4763   4
  -8   4  -5 0.42405 26.9254   4
   8  -4   5 97.0552 46.8672   6
   9  -4   5 26.5575 15.7632   6
   8   2  -4 22.5183 37.1680   6
   7   2  -4-7.35275 25.7850   6
   6   2  -4 529.364 80.3686   6
   5   2  -4 4896.56 218.142   6
   4   2  -4 55.1577 19.9906   6
   3   2  -4 4100.66 150.434   5
   3   2  -4 4332.74 159.077   6
   2   2  -4 9501.21 198.049   6
  -2  -2   4 9851.93 177.863   5
   2   2  -4 9834.76 189.688   5
   1   2  -4 977970. 1383.36   5
  -1  -2   4 970478. 1287.45   5
   0   2  -4 1503.73 54.8191   2
   0   2  -4 1528.73 51.2415   3
   0  -2   4 1465.34 55.0334   2
   0  -2   4 1453.23 50.0783   3
   0   2  -4 1522.75 42.5745   1
  -1   2  -4 77.5634 14.2978   3
   1  -2   4 86.8254 14.7948   2
  -1   2  -4 84.5545 15.2233   4
  -1   2  -4 66.7962 9.40445   6
   1  -2   4 89.1096 10.4258   6
   1  -2   4 72.5513 15.0167   3
   2  -2   4 3348.52 99.1990   6
  -2   2  -4 3286.32 110.239   4
  -3   2  -4 16841.3 303.382   4
   3  -2   4 16887.3 282.562   6
   4  -2   4 26.8862 14.3775   6
  -4   2  -4 21.3068 9.33151   4
  -5   2  -4 333.227 58.1076   4
   5  -2   4 348.964 54.4185   6
   6  -2   4 786.125 91.6096   6
  -6   2  -4 688.733 89.2825   4
   7  -2   4 497.781 81.1897   6
  -7   2  -4 490.649 84.2409   4
  -8   2  -4 60.9603 21.2332   4
   8  -2   4 94.6723 35.2520   6
   9  -2   4 85.6640 33.4455   6
   8   0  -3 603.360 100.299   6
   7   0  -3 62.7176 36.0335   6
  -6   0   3 430.213 72.2855   4
   6   0  -3 240.648 52.9818   6
  -5   0   3 19798.9 424.444   4
   5   0  -3 20004.2 444.052   6
   4   0  -3 1404.02 104.933   6
  -4   0   3 1578.53 108.382   4
   3   0  -3 758.130 67.2009   5
  -3   0   3 739.819 63.9716   4
  -2   0   3 549.294 45.0791   4
   2   0  -3 558.915 47.1546   5
   1   0  -3 58501.3 347.576   4
  -1   0   3 58175.8 213.828   1
   1   0  -3 57932.0 367.902   5
  -1   0   3 58537.4 356.211   5
   0   0   3 3152.31 58.7077   6
   0   0   3 3233.62 71.4314   2
   0   0  -3 3210.35 71.8769   2
   0   0   3 3037.57 53.4458   3
   0   0  -3 3094.03 57.4423   6
   0   0  -3 3145.69 54.5987   3
  -1   0  -3 6.41538 5.85003   6
   1   0   3-1.45596 4.06212   6
   1   0   3-4.57703 5.02571   4
  -1   0  -3 3.50709 5.06550   4
  -1   0  -3 5.68273 4.13126   3
   2   0   3 309.912 31.3230   6
  -2   0  -3 296.506 33.2580   6
  -2   0  -3 292.359 30.8477   4
   2   0   3 330.245 31.0565   4
  -3   0  -3 28546.8 376.610   4
   3   0   3 28552.0 375.713   6
  -4   0  -3 236.870 39.9685   4
   4   0   3 298.382 45.2211   6
  -5   0  -3-29.8816 24.8788   4
   5   0   3-1.42460 17.4879   6
   6   0   3 346.231 62.8013   6
  -6   0  -3 391.897 65.0087   4
   7   0   3 222.847 56.2440   6
  -7   0  -3 395.896 73.9036   4
   8   0   3-39.1369 34.8331   6
  -8   0  -3-42.6409 34.1357   4
   9  -2  -2 1805.33 189.930   6
   8  -2  -2 139.254 54.1562   6
  -8   2   2 120.177 50.0079   4
  -7   2   2 154.614 51.1948   4
   7  -2  -2 150.306 47.1262   6
  -6   2   2 1094.40 114.735   4
   6  -2  -2 1121.83 117.948   6
   5  -2  -2-4.39325 17.8262   6
  -5   2   2-5.70288 16.4771   4
   4  -2  -2 7702.39 253.540   5
  -4   2   2 7491.26 238.931   4
   3  -2  -2 5624.95 191.471   5
  -3   2   2 5863.24 180.800   4
  -2   2   2 4693.36 132.795   4
  -2   2   2 4803.52 118.352   1
   2  -2  -2 4938.97 127.726   1
   2  -2  -2 4821.81 147.239   5
  -1   2   2 1077.87 46.7684   4
   1  -2  -2 1086.24 45.9401   4
  -1   2   2 1161.48 54.8481   5
   1  -2  -2 1112.73 34.9648   2
   1  -2  -2 1114.21 45.8098   1
   1  -2  -2 1051.00 54.8021   5
   0  -2  -2 5592.42 100.772   6
   0  -2  -2 5528.75 96.5711   5
   0   2   2 5485.25 100.613   6
   1   2   2 4687.86 107.760   6
  -1  -2  -2 4867.45 112.962   6
   1   2   2 5122.53 80.9648   4
   2   2   2 3782.04 118.528   6
   2   2   2 3872.85 105.804   4
  -2  -2  -2 3800.18 105.881   4
   3   2   2 225.345 35.5982   6
  -3  -2  -2 236.106 32.5749   4
   4   2   2 283.668 44.7408   6
  -4  -2  -2 278.026 42.2028   4
  -5  -2  -2 272.300 48.2054   4
   5   2   2 293.277 52.5494   6
  -6  -2  -2 492.208 74.5708   4
   6   2   2 517.544 73.6432   6
   7   2   2 148.424 50.1203   6
   8   2   2-0.80640 24.7059   6
   8  -4  -1 11.3892 25.2487   6
  -8   4   1 48.3514 29.7229   4
   7  -4  -1 318.751 68.2556   6
  -7   4   1 250.235 60.1658   4
  -6   4   1 0.68386 17.9483   4
   6  -4  -1 18.5161 19.4140   6
  -5   4   1 1200.95 110.825   4
   4  -4  -1 506.451 68.0809   5
  -4   4   1 408.131 58.1107   4
  -3   4   1 1414.44 90.9196   4
   3  -4  -1 1353.97 95.9938   5
   2  -4  -1 47.2465 6.33129   2
  -2   4   1 35.6153 14.0232   4
   2  -4  -1 56.5974 16.2973   1
   2  -4  -1 50.6762 17.6331   5
  -1   4   1 939.421 24.7784   2
   1  -4  -1 941.076 52.5819   1
  -1   4   1 966.702 52.6674   5
   1  -4  -1 970.006 57.3095   5
   1  -4  -1 992.750 46.9188   4
  -1   4   1 1077.20 51.8515   4
   0  -4  -1 595.035 35.3442   5
   0   4   1 560.754 38.8787   6
   0   4   1 610.677 18.9788   3
   1   4   1 6122.47 139.516   6
   2   4   1 100.107 19.4823   4
   2   4   1 135.378 25.5018   6
   3   4   1 222.252 35.4683   6
   4   4   1 1191.70 93.0694   6
   5   4   1 5324.16 223.722   6
   6   4   1 366.332 64.2265   6
   7   4   1 6.83528 18.2044   6
   8   4   1 246.116 67.5418   6
   8  -6   0 84.4250 38.8123   6
  -8   6   0 25.9235 32.5738   4
   7  -6   0-33.0537 22.3687   6
  -7   6   0 44.0207 29.9239   4
  -6   6   0 1574.13 142.882   4
  -5   6   0 491.519 71.9511   4
  -4   6   0 356.718 56.1806   4
  -3   6   0 1476.53 102.263   4
   3  -6   0 1352.03 104.788   5
   3  -6   0 1425.88 105.501   1
   2  -6   0 9860.16 234.636   5
  -2   6   0 9667.07 216.466   4
   2  -6   0 9758.43 231.716   1
  -1   6   0 7119.13 154.578   4
  -1   6   0 7197.29 130.303   3
   1  -6   0 7166.49 171.030   1
   1  -6   0 6966.73 165.707   5
   0  -6   0 4583.80 110.016   5
   0   6   0 4417.77 124.756   6
   0   6   0 4395.73 77.0164   3
   1   6   0 1354.20 72.3997   6
  -1  -6   0 1347.76 41.9839   3
   2   6   0 5640.47 167.520   6
   3   6   0 259.502 44.4032   6
   4   6   0-7.55982 12.0049   6
   5   6   0 3290.87 180.265   6
   6   6   0 55.4767 29.5713   6
   7   6   0 56.4936 32.2391   6
   8   6   0 152.856 47.5183   6
  -8   8  -1 16.5060 20.4331   4
   8  -8   1 27.1134 30.6655   6
   7  -8   1-14.5584 22.8032   6
  -7   8  -1-1.85958 18.7945   4
  -6   8  -1 1067.45 120.440   4
  -5   8  -1 5138.31 245.889   4
  -4   8  -1 1150.78 103.840   4
   3  -8   1 40.5823 21.5129   1
  -3   8  -1 36.9683 21.3324   4
   3  -8   1 78.1398 26.8364   5
   2  -8   1 253.047 39.5108   5
  -2   8  -1 247.579 37.8701   4
   2  -8   1 299.262 44.5333   1
   1  -8   1 44.5607 15.3066   1
  -1   8  -1 21.5035 9.93892   4
   1  -8   1 58.8647 16.3298   5
   0  -8   1 4995.49 125.663   5
   0  -8   1 4738.12 113.870   3
   0   8  -1 4833.61 146.544   6
   0   8  -1 4952.80 102.477   3
   1   8  -1 5877.01 167.140   6
  -1  -8   1 5922.89 111.111   3
  -1  -8   1 5816.74 119.614   5
  -2  -8   1 125.881 17.5525   3
   2   8  -1 107.611 25.2052   6
   3   8  -1 1210.18 91.5439   6
   4   8  -1 2346.56 140.484   6
   5   8  -1-7.48366 14.8871   6
   6   8  -1 716.598 90.9229   6
   7   8  -1-16.6206 27.4932   6
   8 -10   2 25.1326 35.1655   6
  -7  10  -2 52.1072 42.5857   4
  -6  10  -2 31.4715 31.5662   4
  -5  10  -2 199.889 53.5789   4
   4 -10   2 552.565 81.3380   1
  -4  10  -2 537.457 76.4937   4
   3 -10   2 650.912 80.4496   1
  -3  10  -2 647.236 74.4355   4
   2 -10   2 2.50170 8.55195   5
  -2  10  -2 9.88735 13.1865   4
   2 -10   2 7.06720 12.3051   1
  -1  10  -2 1422.30 89.5688   4
   1 -10   2 1441.71 99.1852   1
   1 -10   2 1416.17 85.4445   5
   0  10  -2-3.48773 10.1296   6
   0 -10   2-5.33786 5.87695   3
   0 -10   2 6.82895 6.08042   5
  -1 -10   2 935.339 51.7174   5
  -1 -10   2 886.853 52.3675   3
   1  10  -2 897.799 72.2176   6
   2  10  -2-20.7972 19.2069   6
  -2 -10   2 17.4033 8.25094   5
  -2 -10   2 3.30081 5.61072   3
   3  10  -2 616.970 68.1003   6
  -3 -10   2 529.964 45.0503   3
   4  10  -2 13.6989 18.2394   6
   5  10  -2 1019.75 105.696   6
   6  10  -2 17.1680 25.0293   6
   7  10  -2-44.8271 27.8120   6
  -7  12  -3-18.7813 36.9300   4
  -6  12  -3 580.856 96.9199   4
  -5  12  -3 23.0741 33.0573   4
  -4  12  -3 145.103 41.0939   4
   4 -12   3 192.350 52.2594   1
  -3  12  -3 1525.24 122.181   4
   3 -12   3 1439.09 132.388   1
  -2  12  -3 1248.81 101.215   4
   2 -12   3 1352.78 117.615   1
  -1  12  -3 2220.00 123.856   4
   1 -12   3 2139.15 137.640   1
   1 -12   3 2240.80 111.385   5
   0 -12   3 291.337 49.4456   1
   0  12  -3 166.307 32.7246   6
   0 -12   3 217.150 28.8067   5
   1  12  -3 1773.66 108.862   6
  -1 -12   3 1632.15 82.2832   3
  -2 -12   3 2874.35 104.990   3
   2  12  -3 2767.30 143.240   6
  -3 -12   3 159.021 25.5530   3
   3  12  -3 133.724 36.5897   6
   4  12  -3 13.8286 13.5506   6
   5  12  -3 93.5725 32.3814   6
   6  12  -3 60.4301 32.8374   6
  -6  14  -4 102.268 45.3923   4
  -5  14  -4 214.296 56.2326   4
  -4  14  -4-22.7021 23.3378   4
   4 -14   4 7.86470 18.7036   1
  -3  14  -4 209.792 47.0879   4
   3 -14   4 219.770 56.6222   1
  -2  14  -4 301.309 54.8669   4
   2 -14   4 367.884 67.9777   1
  -1  14  -4 5.20811 12.1225   4
   1 -14   4 7.98138 22.6972   1
   0 -14   4 1531.17 122.364   1
   0  14  -4 1507.86 109.158   6
   1  14  -4 263.022 46.0620   6
   2  14  -4 790.175 82.4088   6
   3  14  -4 17.1190 11.9753   6
   4  14  -4-14.4298 11.7180   6
   5  14  -4-12.3424 17.3163   6
  -5  16  -5 381.625 80.4863   4
  -4  16  -5 23.5769 16.3118   4
   4 -16   5 51.0241 32.1104   1
   3 -16   5-18.4440 22.3770   1
  -3  16  -5 2.70069 17.5940   4
   2 -16   5 289.999 63.2214   1
  -2  16  -5 221.844 50.1425   4
   1 -16   5-24.9279 26.6090   1
  -1  16  -5 28.5395 25.7152   4
   0 -16   5 23.3293 18.9416   1
   1  16  -5 106.478 31.9344   6
  -1 -16   5 130.635 37.8448   1
   2  16  -5 41.0483 23.9164   6
   3  16  -5 283.170 55.4454   6
   4  16  -5 0.14294 13.2482   6
  -4  18  -6-20.2692 31.7678   4
  -3  18  -6 647.015 97.7214   4
  -2  18  -6-4.64435 17.9587   4
   2 -18   6 37.1539 36.1893   1
  -1  18  -6 11.9880 17.3869   4
   1 -18   6 18.3969 18.2402   1
   0  18  -6 53.0608 28.9479   4
   0 -18   6 46.1431 27.7743   1
   1  18  -6 16.7177 12.8650   6
  -1 -18   6 33.7005 21.5119   1
   2  18  -6 41.5904 20.9896   6
  -2 -18   6-12.3075 19.6529   1
   3  18  -6 92.0812 31.8916   6
  -1 -19  13 3.26120 17.9212   1
   0 -19  13 57.6124 32.1062   3
   0 -19  13 36.0289 35.3548   1
   1 -19  13 11.7913 31.8482   1
  -3 -17  12 781.081 86.9805   3
  -3 -17  12 710.595 88.7961   1
  -2 -17  12 107.523 33.6123   1
  -2 -17  12 101.561 31.9755   3
  -1 -17  12 64.1708 29.7635   1
  -1 -17  12 85.6678 32.0535   3
   0 -17  12 369.646 64.7846   3
   0 -17  12 311.315 66.6413   1
  -1  17 -12 87.5901 37.2169   4
   1 -17  12 216.004 58.5745   1
  -2  17 -12 23.0102 24.5221   4
   2 -17  12 55.1854 28.8747   1
  -3  17 -12 67.3008 40.9631   4
  -6 -15  11 32.7534 16.4363   3
   6  15 -11 8.65335 15.2224   6
   5  15 -11 49.0042 23.5438   6
  -5 -15  11 58.7290 20.5491   3
   4  15 -11 15.9226 16.0774   6
  -4 -15  11 49.5685 28.5967   3
  -3 -15  11 99.5188 31.0257   1
  -3 -15  11 20.2029 20.1388   3
  -2 -15  11 30.7934 18.1536   3
  -2 -15  11 64.9987 19.5580   1
  -1 -15  11 29.0445 19.8975   3
  -1 -15  11 35.8578 20.3333   1
   0 -15  11 368.322 63.3885   1
   0 -15  11 146.614 27.4709   3
   1 -15  11 132.432 41.5849   1
   1 -15  11 103.821 34.4202   3
   2 -15  11 208.666 60.0529   1
  -2  15 -11 175.193 46.6185   4
  -3  15 -11-0.44101 13.6648   4
  -4  15 -11 98.1673 42.3509   4
  -5  15 -11 506.883 98.0251   4
  -7 -13  10 44.4150 24.9854   3
   6  13 -10-7.62815 19.3282   6
  -6 -13  10 12.2151 18.8120   3
   5  13 -10 245.317 49.0416   6
  -5 -13  10 340.698 56.7402   3
  -4 -13  10 134.155 33.4845   3
   4  13 -10 94.5234 27.8083   6
  -3 -13  10 54.2109 22.1468   3
   3  13 -10 19.4448 9.23003   6
  -2 -13  10 12.2483 9.16130   3
  -2 -13  10 12.8872 17.7133   1
   2  13 -10 7.87340 12.3272   6
   1  13 -10 1412.81 81.5084   6
  -1 -13  10 1457.93 102.430   3
  -1 -13  10 1410.59 105.392   1
   0 -13  10-108.370 41.6264   3
   0 -13  10 32.3899 29.5942   1
   1 -13  10 9.27436 17.0111   1
   1 -13  10 14.3920 19.0050   3
  -2  13 -10 1161.91 110.017   4
   2 -13  10 1277.39 125.725   1
  -3  13 -10 2356.03 167.121   4
  -4  13 -10 837.856 105.799   4
  -5  13 -10 45.0442 24.1118   4
  -6  13 -10 56.0591 36.3884   4
   7  11  -9 96.5677 44.1274   6
   6  11  -9 52.7745 29.4141   6
   5  11  -9 279.182 55.8883   6
  -5 -11   9 281.128 49.8232   3
   4  11  -9 35.2980 19.8027   6
  -4 -11   9 32.7019 18.7464   3
   3  11  -9 13.7687 12.9063   6
  -3 -11   9 14.9327 14.6326   3
  -2 -11   9 156.831 29.5307   3
   2  11  -9 132.924 25.7463   6
  -1 -11   9 78.1128 24.3656   1
   1  11  -9 66.2965 19.5955   6
  -1 -11   9 81.4904 21.2402   3
   0 -11   9 555.942 61.5131   1
   0  11  -9 548.606 42.5693   6
   0 -11   9 581.174 60.5346   3
   1 -11   9 126.580 30.5943   3
   1 -11   9 159.914 36.5796   1
  -2  11  -9 538.526 69.0350   4
   2 -11   9 543.324 72.9708   1
  -3  11  -9 244.786 50.2932   4
  -4  11  -9 1442.90 130.261   4
  -5  11  -9 472.460 83.1821   4
  -6  11  -9 387.345 81.1434   4
   7   9  -8 9.10155 19.7549   6
   6   9  -8 180.100 47.4297   6
   5   9  -8 82.0486 31.3588   6
   4   9  -8 10.8355 14.3000   6
   3   9  -8 168.281 34.0915   6
  -3  -9   8 207.985 33.3596   3
   2   9  -8 2549.92 108.301   6
  -2  -9   8 2551.81 114.561   3
  -1  -9   8 201.170 32.2086   1
   1   9  -8 199.054 24.5952   6
  -1  -9   8 185.336 30.6020   3
   0  -9   8 6590.17 183.244   3
   0  -9   8 6640.38 189.875   1
   0   9  -8 6612.62 125.287   6
   0  -9   8 6194.80 137.618   6
   1  -9   8 513.519 58.2573   1
   1  -9   8 528.075 56.1701   3
  -1   9  -8 477.408 42.4869   5
   1  -9   8 460.224 31.8986   6
  -2   9  -8 348.409 50.4728   4
   2  -9   8 343.881 28.0527   6
   2  -9   8 349.203 54.0774   1
   3  -9   8 7611.06 180.595   2
  -3   9  -8 7440.38 256.402   4
   4  -9   8 68.0805 21.0206   6
  -4   9  -8 99.9688 36.4994   4
   4  -9   8 96.9169 22.1093   2
   5  -9   8 116.108 31.5445   6
  -5   9  -8 130.717 40.4730   4
  -6   9  -8 58.1823 39.9062   4
  -7   9  -8 1740.84 178.104   4
   8   7  -7 347.501 77.3550   6
   7   7  -7 195.536 53.4144   6
   6   7  -7 589.118 85.6664   6
   5   7  -7 112.963 37.7944   6
   4   7  -7 1646.22 115.649   6
   3   7  -7 174.731 31.6624   6
  -3  -7   7 147.531 22.2506   5
  -2  -7   7 14.6776 4.83121   5
   2   7  -7 2.31036 9.58398   6
  -2  -7   7 0.03425 8.82457   3
  -1  -7   7 3.62785 8.33439   3
  -1  -7   7 13.8714 8.33545   6
  -1  -7   7 11.1929 7.86365   1
   1   7  -7-13.3871 8.44878   6
   0   7  -7 2966.85 68.0994   6
   0  -7   7 2961.44 78.0383   6
   0  -7   7 2937.86 109.625   1
   0  -7   7 2925.75 108.275   3
   1  -7   7 203.439 33.7208   1
   1  -7   7 236.207 17.9769   6
   1  -7   7 214.068 31.7057   3
   2  -7   7 209.675 20.8098   6
  -2   7  -7 224.004 36.2937   4
   2  -7   7 228.842 28.8236   2
   3  -7   7 8567.67 197.878   6
   3  -7   7 8640.78 185.501   2
  -3   7  -7 8514.58 252.453   4
  -4   7  -7 1571.38 121.068   4
   4  -7   7 1563.50 85.6977   2
   4  -7   7 1566.10 100.975   6
  -5   7  -7 220.701 51.0984   4
   5  -7   7 187.473 34.7090   2
   5  -7   7 185.180 39.7937   6
   6  -7   7 93.4830 25.6967   2
  -6   7  -7 119.296 40.9930   4
   6  -7   7 139.817 39.5029   6
   7  -7   7 225.469 51.0807   6
  -7   7  -7 210.113 60.9823   4
  -8   7  -7 31.5540 35.4589   4
   8   5  -6 452.083 92.9610   6
   7   5  -6 178.284 49.0568   6
   6   5  -6 47.3056 28.3885   6
   5   5  -6 536.750 74.5421   6
   4   5  -6 89.5265 27.8672   6
   3   5  -6 21.5419 16.0251   6
   2   5  -6 5582.58 154.365   6
  -2  -5   6 5505.08 113.140   5
   2   5  -6 5531.07 131.280   5
   1   5  -6 14483.2 154.560   5
   1   5  -6 14989.9 187.611   6
  -1  -5   6 14860.9 214.930   3
  -1  -5   6 14849.4 205.774   6
   0   5  -6 14612.9 108.250   6
   0  -5   6 15105.3 216.304   3
   0  -5   6 15107.2 210.193   1
   0  -5   6 14393.9 131.952   6
   1  -5   6 578.992 20.8004   6
   1  -5   6 525.376 45.1217   3
   1  -5   6 602.518 43.1523   2
  -2   5  -6 8191.06 201.499   4
   2  -5   6 7946.51 148.504   6
   2  -5   6 7999.01 162.655   2
   3  -5   6 4566.55 136.065   2
   3  -5   6 4787.55 147.996   6
  -3   5  -6 4812.19 176.337   4
   4  -5   6 1012.83 79.3342   6
   4  -5   6 1028.76 72.1102   2
  -4   5  -6 1176.23 98.3888   4
  -5   5  -6 302.959 58.3371   4
   5  -5   6 307.101 50.1562   6
   6  -5   6 758.188 89.3925   6
  -6   5  -6 656.521 92.1200   4
  -7   5  -6 20.4793 17.7745   4
   7  -5   6 45.7119 31.2131   6
  -8   5  -6 109.263 41.1760   4
   8  -5   6 101.383 39.5874   6
   8   3  -5 215.984 65.1358   6
   7   3  -5 328.616 70.2632   6
   6   3  -5-1.35136 15.7804   6
   5   3  -5 8578.01 292.832   6
   4   3  -5 2985.89 153.538   6
   3   3  -5 16.6899 12.4998   6
   3   3  -5 46.1320 15.3676   5
   2   3  -5 40.4701 11.4868   6
   2   3  -5 48.8619 13.6756   5
  -2  -3   5 42.7600 13.5519   5
   1   3  -5 30408.9 266.051   6
  -1  -3   5 30358.8 220.189   5
   1   3  -5 30758.7 247.050   5
   0   3  -5 4862.42 104.874   3
   0  -3   5 4896.07 96.7866   1
   0   3  -5 5003.20 112.088   2
   0  -3   5 4995.80 106.848   3
   0   3  -5 5033.28 88.3539   1
   1  -3   5 3933.60 101.198   2
  -1   3  -5 3969.21 113.606   1
  -1   3  -5 4034.29 103.765   2
   1  -3   5 3889.04 111.475   3
   1  -3   5 3864.40 59.1381   6
   2  -3   5 8980.63 155.770   6
  -2   3  -5 8729.88 190.441   4
   2  -3   5 8714.67 169.222   2
  -3   3  -5 1478.10 92.8082   4
   3  -3   5 1492.86 82.5247   6
  -4   3  -5 14322.8 330.869   4
   4  -3   5 14154.1 301.664   6
  -5   3  -5 50.7309 21.6966   4
   5  -3   5 76.2786 27.2973   6
  -6   3  -5 1021.10 110.773   4
   6  -3   5 1030.41 103.342   6
  -7   3  -5 316.673 67.0755   4
   7  -3   5 380.563 68.5286   6
  -8   3  -5 170.072 53.9931   4
   8  -3   5 224.463 60.5727   6
   9  -3   5 136.659 43.6766   6
   8   1  -4 331.012 76.2177   6
   7   1  -4 65.4592 28.5733   6
   6   1  -4 1013.91 108.581   6
   5   1  -4 4610.48 217.374   6
   4   1  -4 142.535 35.1543   6
   4   1  -4 204.353 37.0970   5
   3   1  -4 2851.81 129.260   5
   3   1  -4 2797.39 127.895   6
   2   1  -4 28.2430 14.3628   5
   1   1  -4 15308.7 188.831   5
  -1  -1   4 15856.8 180.937   5
   0   1  -4 2893.69 75.9154   2
   0   1  -4 2771.86 49.0400   6
   0  -1   4 2802.90 76.2249   2
   0  -1   4 2771.36 64.5982   3
   0   1  -4 2821.02 64.2993   3
   1  -1   4 3981.43 75.5327   6
   1  -1   4 4094.13 101.358   2
  -1   1  -4 3997.87 82.1387   6
   1  -1   4 3987.99 97.4762   3
  -1   1  -4 4088.61 92.3225   3
  -1   1  -4 4024.39 88.8221   4
  -2   1  -4 20820.7 268.500   4
  -2   1  -4 20796.2 264.779   6
   2  -1   4 21277.6 252.152   6
  -3   1  -4 2743.31 119.533   4
   3  -1   4 2942.58 118.567   6
  -4   1  -4 2951.73 143.622   4
   4  -1   4 2966.59 139.195   6
  -5   1  -4 1224.45 106.698   4
   5  -1   4 1146.58 98.9408   6
   6  -1   4 1043.57 105.923   6
  -6   1  -4 1087.98 112.247   4
   7  -1   4 270.777 61.7107   6
  -7   1  -4 229.086 55.8306   4
  -8   1  -4 54.8523 35.5132   4
   8  -1   4 86.5653 36.1633   6
   9  -1   4 23.1658 17.0836   6
   8  -1  -3 78.8529 38.7333   6
  -7   1   3 106.775 41.0354   4
   7  -1  -3 71.0151 37.4330   6
  -6   1   3 1213.09 117.817   4
   6  -1  -3 1304.37 125.731   6
   5  -1  -3 1047.14 104.077   6
  -5   1   3 1148.17 103.579   4
   4  -1  -3 1256.44 101.885   5
  -4   1   3 1341.88 98.5439   4
   3  -1  -3 54.0556 23.7246   5
  -3   1   3 26.2520 10.4615   4
   2  -1  -3 35575.5 397.969   5
  -2   1   3 35949.5 363.584   4
  -2   1   3 35813.2 302.705   1
  -1   1   3 74418.9 385.339   4
   1  -1  -3 75386.6 395.229   4
  -1   1   3 76556.1 435.544   5
   1  -1  -3 75616.0 353.548   2
   1  -1  -3 74286.8 448.600   5
   1  -1  -3 75100.7 319.243   1
   0  -1  -3 44.0201 7.70016   6
   0   1   3 33.0053 8.21869   2
   0   1   3 48.7372 6.51046   3
   0   1   3 34.1749 6.73004   6
   0  -1  -3 41.5767 9.14618   5
   0  -1  -3 60.6315 11.5424   2
   1   1   3 784.703 40.9838   6
  -1  -1  -3 820.732 32.6497   4
   1   1   3 836.836 31.0618   4
  -1  -1  -3 842.109 44.6632   6
  -1  -1  -3 780.862 33.4422   3
  -2  -1  -3 4.89538 8.76128   4
   2   1   3 17.2332 8.92418   6
   2   1   3 7.12392 6.19039   4
  -3  -1  -3 2843.92 116.911   4
   3   1   3 2797.32 118.905   6
  -4  -1  -3 53.3490 23.5070   4
   4   1   3 57.0514 23.6705   6
  -5  -1  -3 1680.34 120.291   4
   5   1   3 1440.68 113.459   6
   6   1   3 194.754 44.9010   6
  -6  -1  -3 208.453 46.8656   4
   7   1   3 36.5294 34.6806   6
  -7  -1  -3 61.5590 35.1906   4
   8   1   3-20.1865 27.8097   6
   8  -3  -2 130.787 56.3061   6
  -8   3   2 114.730 52.2992   4
   7  -3  -2 16.9497 23.5303   6
  -7   3   2 2.97303 16.2467   4
   6  -3  -2 849.242 103.119   6
  -6   3   2 976.132 107.045   4
  -5   3   2 183.962 41.2170   4
  -4   3   2 84.6407 32.4652   4
   4  -3  -2-9.61613 17.5349   5
  -3   3   2 7975.15 215.141   4
   3  -3  -2 7993.68 232.481   5
  -2   3   2 3343.17 114.908   4
   2  -3  -2 3357.14 129.670   5
   2  -3  -2 3477.69 114.010   1
  -1   3   2 2564.23 53.4959   2
  -1   3   2 2650.96 77.4688   4
   1  -3  -2 2606.09 54.7369   2
   1  -3  -2 2632.78 72.4238   4
   1  -3  -2 2624.70 92.3917   5
  -1   3   2 2668.56 86.7115   5
   1  -3  -2 2533.55 78.4919   1
   0   3   2 127.171 10.0525   4
   0   3   2 114.358 16.3233   6
   0  -3  -2 144.417 17.6937   5
   0  -3  -2 131.327 17.5512   6
   1   3   2 10050.5 116.820   4
   1   3   2 10271.9 170.710   6
   2   3   2 24041.0 311.142   6
   2   3   2 23817.3 265.344   4
   3   3   2 906.130 72.1123   6
   4   3   2 8.80298 8.69832   6
   5   3   2 7114.57 254.987   6
   6   3   2 108.722 38.6568   6
   7   3   2 134.460 43.9045   6
   8   3   2 6.10104 27.0659   6
   8  -5  -1 71.8642 48.4096   6
  -8   5   1-1.84325 17.8866   4
  -7   5   1 968.882 120.447   4
   7  -5  -1 978.608 121.191   6
  -6   5   1 3474.01 208.811   4
  -5   5   1 8.78085 13.0212   4
   4  -5  -1-4.64185 16.4750   5
  -4   5   1-12.2893 17.3333   4
   3  -5  -1 39.4740 16.5056   5
  -3   5   1 92.4313 25.1562   4
   3  -5  -1 80.2868 25.2894   1
  -2   5   1 15510.9 262.775   4
   2  -5  -1 15430.3 289.407   5
   2  -5  -1 15324.1 271.073   1
   1  -5  -1-1.96715 9.37557   1
  -1   5   1 3.75952 2.17111   2
  -1   5   1 8.07006 8.08027   4
   1  -5  -1-8.80982 9.18841   5
   0  -5  -1 616.365 40.5565   5
   0   5   1 657.904 46.6515   6
   0   5   1 612.391 22.0577   3
   1   5   1 6750.06 156.163   6
  -1  -5  -1 6539.32 75.6839   3
   2   5   1 14559.1 262.884   6
   2   5   1 14369.8 219.349   4
   3   5   1 1636.24 98.8944   6
   4   5   1 259.763 45.2915   6
   5   5   1-24.1411 21.1176   6
   6   5   1 1019.45 109.232   6
   7   5   1 50.1142 26.9075   6
   8   5   1 109.318 37.5948   6
   8  -7   0-27.7906 31.9479   6
  -8   7   0 15.4191 28.8704   4
  -7   7   0 285.375 68.2569   4
   7  -7   0 397.917 78.5119   6
  -6   7   0 424.713 75.7406   4
  -5   7   0 6446.98 266.491   4
   4  -7   0 221.105 15.2352   2
   4  -7   0 211.386 47.9555   5
  -4   7   0 321.143 54.0654   4
   3  -7   0 193.339 39.6556   1
  -3   7   0 171.204 35.3629   4
   3  -7   0 156.580 36.1004   5
  -2   7   0 19.1829 15.0363   4
   2  -7   0 13.3629 11.8334   1
   2  -7   0 11.7999 12.8811   5
  -1   7   0 52.2308 12.5645   3
   1  -7   0 53.1431 16.3353   1
  -1   7   0 56.1507 14.7929   4
   1  -7   0 33.5418 12.7411   5
   0   7   0 11564.2 219.537   6
   0   7   0 11421.4 132.572   3
   0  -7   0 11602.3 192.093   5
   1   7   0 600.102 51.3168   6
  -1  -7   0 593.171 30.0986   3
  -1  -7   0 601.350 39.0900   5
   2   7   0 606.234 56.6264   6
   3   7   0 127.259 30.3946   6
   4   7   0 1035.14 91.0275   6
   5   7   0 1595.05 124.856   6
   6   7   0 694.935 90.7859   6
   7   7   0-15.8474 24.9460   6
   8  -9   1 31.1710 20.0709   6
  -7   9  -1 338.234 75.5438   4
  -6   9  -1-18.1730 21.5966   4
  -5   9  -1 60.7438 34.6436   4
  -4   9  -1 870.542 92.6382   4
   4  -9   1 801.766 93.0022   1
   3  -9   1 373.950 58.8399   1
  -3   9  -1 367.418 55.2628   4
   3  -9   1 384.353 56.7189   5
  -2   9  -1 2181.17 116.286   4
   2  -9   1 2402.97 132.778   1
   2  -9   1 2179.54 120.208   5
  -1   9  -1 762.281 61.2776   4
   1  -9   1 712.429 66.4203   1
   1  -9   1 740.216 60.3542   5
   0  -9   1 2251.23 91.7206   5
   0   9  -1 2159.61 105.495   6
  -1  -9   1 1860.50 67.4140   3
  -1  -9   1 1889.31 74.8656   5
   1   9  -1 1836.26 99.0119   6
   2   9  -1 718.777 66.2641   6
  -2  -9   1 635.019 40.1116   3
   3   9  -1 151.234 36.2700   6
   4   9  -1 747.204 81.3473   6
   5   9  -1 95.5151 30.1947   6
   6   9  -1-10.3249 17.5040   6
   7   9  -1 42.8497 38.7575   6
   8 -11   2-63.1999 41.1943   6
  -7  11  -2-67.2807 49.5023   4
  -6  11  -2 341.451 74.4435   4
  -5  11  -2 410.029 72.9521   4
  -4  11  -2 191.620 41.1493   4
   4 -11   2 98.5604 38.7534   1
  -3  11  -2 227.821 45.4350   4
   3 -11   2 203.208 48.1664   1
  -2  11  -2 423.661 56.5748   4
   2 -11   2 414.359 54.3757   5
   2 -11   2 523.867 68.4902   1
  -1  11  -2 2340.18 120.648   4
   1 -11   2 2272.11 111.577   5
   1 -11   2 2234.16 132.840   1
   0 -11   2 914.159 61.3232   5
   0  11  -2 936.378 76.9454   6
   1  11  -2 10426.8 260.882   6
  -1 -11   2 10638.2 186.605   5
  -1 -11   2 10667.1 190.326   3
  -2 -11   2 35.7623 11.6301   5
  -2 -11   2 43.0698 12.7004   3
   2  11  -2 44.4298 19.9010   6
   3  11  -2 540.979 66.6444   6
  -3 -11   2 496.223 43.0923   3
   4  11  -2 319.858 56.0800   6
   5  11  -2 92.3104 33.4554   6
   6  11  -2 46.7232 29.8236   6
  -6  13  -3 268.183 69.5464   4
  -5  13  -3 135.900 46.3539   4
   4 -13   3 97.5806 36.3839   1
  -4  13  -3 103.404 40.2684   4
  -3  13  -3 2547.00 163.100   4
   3 -13   3 2496.16 178.814   1
  -2  13  -3 132.462 36.3579   4
   2 -13   3 103.952 36.4757   1
  -1  13  -3-0.48867 13.0312   4
   1 -13   3-8.61661 15.7885   1
   0  13  -3 294.626 46.3519   6
   0 -13   3 297.445 51.8804   1
  -1 -13   3 5765.80 162.220   3
   1  13  -3 6203.95 215.909   6
   2  13  -3 457.430 62.4664   6
   3  13  -3 410.131 62.6020   6
   4  13  -3 1101.82 107.880   6
   5  13  -3 72.9823 33.1361   6
   6  13  -3-15.7868 21.8860   6
  -5  15  -4 34.2828 23.7054   4
  -4  15  -4 273.919 58.5216   4
   4 -15   4 270.343 65.6423   1
   3 -15   4 279.461 65.7201   1
  -3  15  -4 306.299 59.2075   4
   2 -15   4 388.937 70.7562   1
  -2  15  -4 314.121 56.8339   4
   1 -15   4 299.434 60.4773   1
  -1  15  -4 311.867 54.8952   4
   0  15  -4 1094.69 98.3952   6
   0 -15   4 1124.00 109.804   1
  -1 -15   4 44.4731 25.0854   1
   1  15  -4 18.3284 11.6740   6
   2  15  -4 96.0900 31.4967   6
   3  15  -4 47.5028 26.0706   6
   4  15  -4 201.026 49.2479   6
   5  15  -4-23.7231 29.8128   6
  -4  17  -5 383.323 75.6225   4
   3 -17   5 152.702 55.1046   1
  -3  17  -5 66.6527 26.6962   4
   2 -17   5 53.4285 27.4296   1
  -2  17  -5 55.2177 29.0331   4
   1 -17   5 25.8688 24.1376   1
  -1  17  -5 47.3483 29.6141   4
   0  17  -5 58.3930 28.0114   4
   0 -17   5 47.2027 24.7625   1
   1  17  -5-11.1487 16.3678   6
  -1 -17   5-9.01523 16.9943   1
   2  17  -5 37.6451 22.4151   6
   3  17  -5 127.029 38.6329   6
   4  17  -5 36.8418 24.9872   6
   2  19  -6-42.9199 23.0881   6
  -2 -18  13 12.8206 14.6883   3
  -1 -18  13 87.2777 35.5671   1
  -1 -18  13 97.4251 34.3144   3
   0 -18  13 4.15204 16.5329   3
   0 -18  13-1.15257 23.8492   1
  -1  18 -13-30.3070 31.2724   4
   1 -18  13 15.7193 21.7583   1
   2 -18  13 35.8388 31.7547   1
  -2  18 -13 45.6234 17.1749   4
  -5 -16  12-9.28411 18.5504   3
  -4 -16  12 27.4832 22.0209   3
  -3 -16  12 15.6450 12.1277   3
  -3 -16  12 54.1030 26.1438   1
  -2 -16  12-11.4383 16.9372   3
  -2 -16  12 14.0815 17.8296   1
  -1 -16  12 48.0296 24.4691   3
  -1 -16  12 55.7286 25.9018   1
   0 -16  12 919.618 105.689   1
   0 -16  12 952.668 101.617   3
   1 -16  12-22.2999 21.8645   3
   1 -16  12 21.6649 21.1391   1
   2 -16  12 13.5402 16.2896   1
  -2  16 -12 24.5892 22.5569   4
  -3  16 -12 10.7599 19.5842   4
  -4  16 -12 48.7854 27.7894   4
  -6 -14  11 123.509 39.1318   3
   6  14 -11 72.5349 35.9652   6
  -5 -14  11 4.33434 10.3953   3
   5  14 -11 40.8167 24.4364   6
  -4 -14  11 354.153 55.3219   3
   4  14 -11 349.990 55.5074   6
  -3 -14  11-4.90131 10.9931   3
   3  14 -11 29.3406 16.6158   6
  -2 -14  11 91.4897 25.5748   3
  -2 -14  11 112.518 30.9838   1
  -1 -14  11 307.305 51.3615   3
  -1 -14  11 302.483 54.0142   1
   0 -14  11 40.1203 23.6117   1
   0 -14  11 69.8488 27.6917   3
   1 -14  11 99.3812 29.9885   3
   1 -14  11 96.2489 32.9860   1
  -2  14 -11 46.8812 34.0069   4
   2 -14  11 21.1911 23.4769   1
  -3  14 -11 10.1188 16.6403   4
  -4  14 -11 233.030 58.8254   4
  -5  14 -11 31.2174 22.3905   4
   7  12 -10 44.4997 30.8405   6
  -6 -12  10 27.1592 16.4888   3
   6  12 -10 56.4666 27.5943   6
  -5 -12  10 109.915 33.2900   3
   5  12 -10 125.889 36.4442   6
  -4 -12  10 164.645 37.4777   3
   4  12 -10 242.350 46.2336   6
   3  12 -10 173.408 32.8320   6
  -3 -12  10 190.507 37.5540   3
  -2 -12  10 35.6409 11.9856   1
  -2 -12  10 10.9894 13.5096   3
   2  12 -10 1.64094 6.76912   6
  -1 -12  10 2004.14 114.724   3
   1  12 -10 1886.55 87.5866   6
  -1 -12  10 1915.12 116.359   1
   0 -12  10 52.2024 21.1921   3
   0 -12  10 75.6058 25.5849   1
   1 -12  10 46.3315 26.0050   1
   1 -12  10 12.1514 11.6991   3
  -2  12 -10 172.857 42.5351   4
   2 -12  10 109.824 32.8612   1
  -3  12 -10 531.381 76.5235   4
  -4  12 -10 312.591 63.8928   4
  -5  12 -10 338.085 70.5791   4
  -6  12 -10 163.124 52.3767   4
   7  10  -9 353.744 74.0465   6
   6  10  -9 200.136 50.2399   6
   5  10  -9 405.113 65.6033   6
  -4 -10   9 582.183 64.2136   3
   4  10  -9 460.266 61.2205   6
  -3 -10   9 689.587 65.2945   3
   3  10  -9 738.668 68.0302   6
  -2 -10   9 8.03937 10.2631   3
   2  10  -9-3.41748 8.96244   6
   1  10  -9 1985.52 80.6066   6
  -1 -10   9 1934.66 103.856   3
  -1 -10   9 1963.30 102.672   1
   0 -10   9 0.30490 11.1649   3
   0 -10   9-4.48454 10.9204   1
   0  10  -9 14.1782 6.86157   6
   1 -10   9 454.165 58.8603   1
   1 -10   9 426.588 53.6523   3
  -2  10  -9 416.584 59.0311   4
   2 -10   9 455.557 64.5978   1
  -3  10  -9 13350.2 356.817   4
   4 -10   9 22.3963 10.2915   2
  -4  10  -9-14.3883 17.0475   4
  -5  10  -9 27.5040 14.4382   4
  -6  10  -9 50.7733 34.2934   4
  -7  10  -9 757.897 116.797   4
   8   8  -8 208.219 62.4075   6
   7   8  -8 748.183 105.755   6
   6   8  -8-1.42379 16.1698   6
   5   8  -8 512.396 72.5309   6
   4   8  -8 302.507 52.2267   6
   3   8  -8 578.226 60.8740   6
  -3  -8   8 593.436 58.9017   3
  -3  -8   8 519.640 36.1803   5
  -2  -8   8 290.786 38.0282   3
   2   8  -8 265.155 33.3036   6
  -1  -8   8 1731.75 82.8343   1
   1   8  -8 1710.54 68.2839   6
  -1  -8   8 1677.43 87.7751   3
   0   8  -8 588.697 31.9406   6
   0  -8   8 565.682 36.8737   6
   0  -8   8 575.140 52.7727   1
   0  -8   8 631.583 54.8333   3
   1  -8   8 2980.16 130.211   3
   1  -8   8 2973.17 136.169   1
   1  -8   8 2971.49 68.1757   6
  -2   8  -8 649.933 66.3265   4
   2  -8   8 743.601 37.2088   6
   3  -8   8 4363.01 139.212   2
  -3   8  -8 4323.12 187.973   4
   3  -8   8 4141.12 135.243   6
   4  -8   8 41.5066 13.5446   2
   4  -8   8 66.8656 22.3154   6
  -4   8  -8 91.3648 33.3937   4
   5  -8   8 527.020 55.6814   2
  -5   8  -8 415.439 71.6214   4
   5  -8   8 492.126 63.3269   6
  -6   8  -8 127.958 44.2440   4
   6  -8   8 81.6218 27.7811   6
  -7   8  -8 21.6173 16.4480   4
   8   6  -7 182.485 53.8881   6
   7   6  -7 24.6042 29.2719   6
   6   6  -7 828.838 101.116   6
   5   6  -7 239.279 50.7692   6
   4   6  -7-6.66980 12.2477   6
   3   6  -7 9.04468 9.55465   6
  -2  -6   7 492.720 46.0309   3
   2   6  -7 532.800 47.7237   6
   2   6  -7 514.474 38.2754   5
  -2  -6   7 519.996 32.3069   5
  -1  -6   7 35551.1 361.972   3
  -1  -6   7 34882.9 328.434   6
   1   6  -7 35268.9 243.960   5
  -1  -6   7 35393.9 305.257   1
   1   6  -7 35247.3 292.441   6
   0  -6   7 12.0578 10.5182   3
   0   6  -7 11.6145 3.00380   6
   0  -6   7 18.5481 5.26127   6
   0  -6   7 21.1667 9.43838   1
   1  -6   7 4242.52 145.909   1
   1  -6   7 4148.25 57.2515   6
   1  -6   7 4183.65 139.468   3
  -2   6  -7 768.611 66.6961   4
   2  -6   7 773.202 44.4987   6
   2  -6   7 743.740 52.8947   2
  -3   6  -7 1536.63 104.532   4
   3  -6   7 1602.97 82.6800   6
   3  -6   7 1540.11 80.7584   2
  -4   6  -7 1038.93 97.1983   4
   4  -6   7 1140.36 76.7225   2
   4  -6   7 975.634 78.3926   6
  -5   6  -7 6317.34 263.545   4
   5  -6   7 6087.73 223.411   6
   5  -6   7 6116.13 195.862   2
   6  -6   7 418.918 56.2435   2
   6  -6   7 525.446 73.6661   6
  -6   6  -7 445.627 77.7532   4
   7  -6   7 32.8193 23.7293   2
   7  -6   7 42.7108 30.9891   6
  -7   6  -7 19.8655 16.9038   4
  -8   6  -7 2.50867 26.3018   4
   8   4  -6 233.048 64.0191   6
   7   4  -6 303.905 67.0653   6
   6   4  -6 153.293 44.8341   6
   5   4  -6 1928.48 139.231   6
   4   4  -6 54.5204 26.1566   6
   3   4  -6 66.7758 22.7480   6
   3   4  -6 66.5500 22.8192   5
   2   4  -6 11142.8 196.925   5
   2   4  -6 11114.0 218.298   6
  -2  -4   6 11378.7 176.183   5
   1   4  -6 11137.7 152.463   5
  -1  -4   6 10955.5 181.375   3
   1   4  -6 10814.1 160.066   6
   0  -4   6 354.293 29.9083   1
   0  -4   6 354.119 32.0087   3
   0   4  -6 387.662 27.6020   1
   1  -4   6 384.385 34.2750   2
   1  -4   6 358.469 36.2181   3
  -2   4  -6 2308.85 102.045   4
   2  -4   6 2462.48 78.0666   6
   2  -4   6 2285.66 89.6978   2
   3  -4   6-24.0963 13.5199   2
  -3   4  -6-7.00758 13.6689   4
   3  -4   6-11.2062 8.63626   6
  -4   4  -6 734.848 76.7659   4
   4  -4   6 770.326 68.8423   6
  -5   4  -6 219.683 50.6559   4
   5  -4   6 246.676 44.5710   6
  -6   4  -6 210.591 51.3576   4
   6  -4   6 194.817 42.3783   6
   7  -4   6 27.1475 18.4713   6
  -7   4  -6 1.69417 25.3369   4
  -8   4  -6-35.7931 18.3297   4
   8  -4   6 35.9893 34.2769   6
   9  -4   6 1920.25 179.745   6
   8   2  -5 591.911 101.044   6
   7   2  -5 20.1230 25.6666   6
   6   2  -5 375.238 68.3668   6
   5   2  -5 588.292 76.1950   6
   4   2  -5 273.632 45.6671   5
   4   2  -5 262.851 43.3532   6
   3   2  -5 1580.99 93.6964   5
   3   2  -5 1619.53 99.1543   6
   2   2  -5 3996.93 128.344   6
   2   2  -5 4109.03 126.563   5
   1   2  -5 4230.99 99.3828   5
  -1  -2   5 4219.05 91.7593   5
   0   2  -5 15299.4 176.432   3
   0   2  -5 15607.5 100.681   6
   0  -2   5 15360.0 198.404   2
   0   2  -5 15366.9 147.123   1
   0   2  -5 15595.0 196.393   2
   0  -2   5 15657.2 178.245   3
   1  -2   5 647.473 26.6122   6
  -1   2  -5 621.273 30.1095   6
   1  -2   5 597.123 40.6756   2
   1  -2   5 634.877 43.5523   3
  -2   2  -5 61722.3 482.104   4
  -2   2  -5 60448.2 439.026   6
   2  -2   5 61332.5 409.662   6
  -3   2  -5 280.237 38.4812   4
   3  -2   5 208.415 31.4897   6
  -4   2  -5 1039.23 85.8806   4
   4  -2   5 959.863 78.8860   6
  -5   2  -5 82.7605 30.2681   4
   5  -2   5 96.7026 27.4836   6
  -6   2  -5 1122.98 115.237   4
   6  -2   5 1114.55 108.470   6
  -7   2  -5 134.874 39.6559   4
   7  -2   5 214.690 50.8400   6
  -8   2  -5 283.347 70.5909   4
   8  -2   5 166.521 49.6929   6
   9  -2   5 17.4977 22.2721   6
   8   0  -4 65.3272 37.2945   6
   7   0  -4 105.319 36.6197   6
  -6   0   4 92.2860 35.4121   4
   6   0  -4 91.9241 37.3463   6
  -5   0   4 839.661 88.3873   4
   5   0  -4 850.335 92.0930   6
  -4   0   4 18.5987 15.6098   4
   4   0  -4 12.5980 16.2818   6
   4   0  -4 65.4510 28.1467   5
  -3   0   4 522.412 53.1582   4
   3   0  -4 527.361 55.9901   5
  -2   0   4 31521.2 258.297   1
   2   0  -4 31909.0 367.682   5
   1   0  -4 71473.9 251.020   1
   1   0  -4 72242.6 441.366   5
  -1   0   4 71035.0 415.863   5
   1   0  -4 72784.2 397.669   2
   0   0  -4 8642.53 104.315   3
   0   0   4 8498.14 103.360   3
   0   0  -4 8802.81 138.239   2
   0   0   4 8656.75 112.133   6
   0   0  -4 8743.61 111.224   6
   0   0   4 8773.95 137.565   2
  -1   0  -4 3513.86 75.8495   4
   1   0   4 3428.86 79.5482   6
  -1   0  -4 3566.13 80.5081   3
  -1   0  -4 3507.26 85.6121   6
  -2   0  -4 573.544 43.5312   4
   2   0   4 604.336 41.4598   4
   2   0   4 575.285 43.5956   6
   3   0   4 3355.94 126.716   6
  -3   0  -4 3309.35 128.270   4
   4   0   4 375.612 50.9157   6
  -4   0  -4 322.888 48.8343   4
  -5   0  -4 1654.46 120.661   4
   5   0   4 1663.37 119.811   6
  -6   0  -4 73.1290 33.5329   4
   6   0   4 82.3040 29.0623   6
  -7   0  -4 70.0070 26.3726   4
   7   0   4 85.7968 35.4574   6
  -8   0  -4 31.1514 17.0380   4
   8   0   4 108.310 37.6676   6
  -8   2   3-25.5137 32.9195   4
   8  -2  -3 39.0162 35.7622   6
  -7   2   3 934.422 113.388   4
   7  -2  -3 891.531 116.116   6
  -6   2   3 11198.5 365.513   4
   6  -2  -3 11634.4 379.903   6
  -5   2   3 863.925 91.1639   4
  -4   2   3 165.980 32.3009   4
   4  -2  -3 321.618 54.8611   5
  -3   2   3 1000.26 75.1915   4
   3  -2  -3 879.077 77.5105   5
  -2   2   3 454.622 42.5020   4
  -2   2   3 463.725 34.9079   1
   2  -2  -3 429.075 45.5464   5
   2  -2  -3 464.041 38.9189   1
  -1   2   3 1075.60 46.9680   4
   1  -2  -3 1017.95 56.8137   5
  -1   2   3 1028.42 53.4347   5
   1  -2  -3 967.683 39.3864   2
   1  -2  -3 1031.32 43.6818   1
   1  -2  -3 966.755 44.6594   4
   0   2   3 5610.69 111.445   6
   0  -2  -3 5791.84 111.860   6
   0   2   3 5610.48 53.4435   3
   0   2   3 5659.18 106.972   2
   0  -2  -3 5709.00 111.810   5
   1   2   3 250.996 16.0911   4
   1   2   3 280.619 27.0079   6
  -1  -2  -3 271.780 17.5965   3
   2   2   3 4930.95 115.931   4
   2   2   3 5228.82 139.544   6
  -2  -2  -3 5074.40 118.909   4
  -3  -2  -3 1001.21 67.3688   4
   3   2   3 1003.19 74.1022   6
   4   2   3 9302.36 256.604   6
  -4  -2  -3 9082.58 241.967   4
  -5  -2  -3 2179.79 135.106   4
   5   2   3 2193.88 140.429   6
  -6  -2  -3 365.108 63.4593   4
   6   2   3 378.494 66.8157   6
   7   2   3 411.635 75.2046   6
   8   2   3 900.468 117.699   6
   8  -4  -2 13.3874 26.2472   6
  -8   4   2-11.9494 23.9768   4
   7  -4  -2 404.288 80.9094   6
  -7   4   2 334.855 70.7789   4
  -6   4   2 246.292 53.9051   4
  -5   4   2 75.8311 29.5835   4
  -4   4   2 33.7711 18.5910   4
   4  -4  -2 59.1977 26.1922   5
  -3   4   2 2366.13 118.729   4
   3  -4  -2 2342.53 128.107   5
   2  -4  -2 5420.60 79.6507   2
  -2   4   2 5520.23 152.214   4
   2  -4  -2 5500.51 172.673   5
   2  -4  -2 5676.54 155.766   1
   1  -4  -2 4683.00 99.9856   4
  -1   4   2 4674.25 109.137   4
   1  -4  -2 4704.47 131.508   5
  -1   4   2 4715.57 74.8890   2
   1  -4  -2 4702.18 118.767   1
   0   4   2 1251.53 61.8154   6
   0  -4  -2 1201.72 55.6471   5
   0   4   2 1218.83 38.4803   4
   1   4   2 1265.42 65.5459   6
   2   4   2 13826.8 205.019   4
   2   4   2 14131.9 249.462   6
   3   4   2 2877.70 129.257   6
   4   4   2 431.688 57.2294   6
   5   4   2 4608.54 208.198   6
   6   4   2 216.379 52.3668   6
   7   4   2 64.7626 38.0491   6
   8   4   2 14.7944 18.0944   6
   8  -6  -1 297.341 74.6742   6
  -8   6   1 412.777 89.2727   4
  -7   6   1 326.929 73.1987   4
   7  -6  -1 284.453 67.9668   6
  -6   6   1 2349.66 176.248   4
  -5   6   1 1351.53 120.988   4
  -4   6   1 187.866 40.2608   4
   4  -6  -1 93.2730 33.9708   5
   3  -6  -1 110.063 27.6190   1
  -3   6   1 89.9176 25.3726   4
   3  -6  -1 83.2194 27.3770   5
   2  -6  -1 8456.66 225.168   5
   2  -6  -1 8406.63 213.044   1
  -2   6   1 8566.13 203.236   4
  -1   6   1 995.115 57.3380   4
  -1   6   1 951.580 32.5603   2
   1  -6  -1 1029.45 65.7650   5
  -1   6   1 964.629 45.8782   3
   1  -6  -1 979.176 64.4839   1
   0  -6  -1 1830.55 75.0269   5
   0   6   1 1806.43 83.5434   6
   0   6   1 1804.66 41.8634   3
   1   6   1 160.048 28.1174   6
  -1  -6  -1 114.873 10.3952   3
   2   6   1 648.337 58.6126   6
   3   6   1-2.85117 10.7593   6
   4   6   1 497.638 63.5683   6
   5   6   1 14169.9 373.618   6
   6   6   1 73.7605 31.0584   6
   7   6   1-7.46530 14.2331   6
   8   6   1-15.9768 31.7584   6
  -8   8   0-10.3883 19.2116   4
   8  -8   0 64.1794 42.6324   6
  -7   8   0 490.588 92.9362   4
  -6   8   0-28.2058 28.4620   4
  -5   8   0 648.977 87.5070   4
  -4   8   0 421.907 68.7768   4
   4  -8   0 402.137 69.2297   5
  -3   8   0 1029.21 86.6291   4
   3  -8   0 957.815 90.4788   5
   3  -8   0 1164.51 97.9118   1
   2  -8   0 127.777 31.9185   1
   2  -8   0 123.678 26.2342   5
  -2   8   0 105.756 25.5788   4
   1  -8   0 24.8364 15.7997   1
  -1   8   0 24.3675 12.9680   4
   1  -8   0 8.91502 8.71657   5
   0   8   0 2110.49 101.486   6
   0  -8   0 2328.46 93.4015   5
   0   8   0 2059.18 59.6493   3
   1   8   0 8640.09 209.687   6
  -1  -8   0 8736.14 122.653   3
  -1  -8   0 8687.71 161.973   5
   2   8   0 1577.91 96.1338   6
  -2  -8   0 1484.27 56.2084   3
   3   8   0 439.264 56.2202   6
   4   8   0 2449.87 144.942   6
   5   8   0 535.505 73.9010   6
   6   8   0 7.95811 19.6320   6
   7   8   0-11.6957 14.3788   6
   8 -10   1 56.3218 38.1723   6
  -7  10  -1 107.659 45.5802   4
  -6  10  -1 51.5448 25.5378   4
  -5  10  -1 1153.04 120.323   4
  -4  10  -1 313.235 56.1115   4
   4 -10   1 239.115 56.9830   1
   3 -10   1 2430.78 157.511   1
   3 -10   1 2381.92 149.546   5
  -3  10  -1 2423.88 144.184   4
   2 -10   1 358.596 52.0043   1
  -2  10  -1 366.199 48.8525   4
   2 -10   1 381.503 51.2501   5
  -1  10  -1 1356.94 85.9795   4
   1 -10   1 1362.84 86.9153   5
   1 -10   1 1347.93 96.8716   1
   0  10  -1 14.1806 9.08814   6
   0 -10   1 19.0442 10.3351   5
   1  10  -1 4978.26 173.979   6
  -1 -10   1 4793.82 129.016   5
  -1 -10   1 4818.01 113.423   3
  -2 -10   1 347.536 30.3340   3
   2  10  -1 309.941 45.0007   6
  -2 -10   1 318.554 31.4654   5
   3  10  -1-4.32307 12.3836   6
  -3 -10   1 15.4639 8.82003   3
   4  10  -1 171.730 39.8847   6
   5  10  -1 981.512 103.231   6
   6  10  -1 19.3915 22.4573   6
   7  10  -1 48.1873 30.3797   6
  -7  12  -2 290.243 74.1111   4
  -6  12  -2 566.584 93.6967   4
  -5  12  -2 396.340 73.1298   4
   4 -12   2-6.57332 26.3255   1
  -4  12  -2 18.4713 12.9552   4
   3 -12   2 292.863 59.5352   1
  -3  12  -2 292.837 52.7608   4
  -2  12  -2 1214.20 97.8381   4
   2 -12   2 1271.86 98.8033   5
   2 -12   2 1237.73 110.070   1
  -1  12  -2 381.628 49.5645   4
   1 -12   2 382.825 58.2187   1
   1 -12   2 394.069 49.4849   5
   0  12  -2 1524.19 103.206   6
   0 -12   2 1599.22 87.3117   5
   0 -12   2 1576.79 113.447   1
   1  12  -2 4896.94 187.245   6
  -1 -12   2 4771.31 133.380   3
   2  12  -2 10.3590 10.1426   6
   3  12  -2 721.891 79.2924   6
   4  12  -2 115.047 38.0242   6
   5  12  -2 11.7479 17.3556   6
   6  12  -2 23.8879 16.1222   6
  -6  14  -3 822.760 119.797   4
  -5  14  -3-5.34536 15.6644   4
   4 -14   3 20.8795 26.9667   1
  -4  14  -3 50.9752 31.6222   4
   3 -14   3-22.4439 22.5891   1
  -3  14  -3 14.8902 29.1782   4
  -2  14  -3 209.828 45.7329   4
   2 -14   3 207.658 49.3580   1
   1 -14   3 504.181 71.8582   1
  -1  14  -3 497.342 64.5075   4
   0 -14   3 3128.94 176.720   1
   0  14  -3 2981.72 157.620   6
   1  14  -3 317.032 51.0359   6
   2  14  -3 83.1867 27.3202   6
   3  14  -3 11.7168 17.6717   6
   4  14  -3 77.7157 33.4311   6
   5  14  -3 52.4283 28.1834   6
  -5  16  -4 27.2091 24.2913   4
  -4  16  -4 708.935 100.057   4
   4 -16   4 819.759 121.831   1
   3 -16   4 18.0220 17.1216   1
  -3  16  -4-6.74827 20.8052   4
  -2  16  -4-15.0018 27.1091   4
   2 -16   4 16.4636 25.7004   1
  -1  16  -4 3.47318 13.5783   4
   1 -16   4-12.9440 15.2936   1
   0 -16   4 418.209 71.5690   1
   0  16  -4 384.295 59.4119   4
  -1 -16   4 15.9542 23.3791   1
   1  16  -4 24.8899 15.6839   6
   2  16  -4 105.888 30.1271   6
   3  16  -4 16.8083 14.6003   6
   4  16  -4-0.04954 16.8994   6
  -4  18  -5 793.689 115.696   4
  -3  18  -5-10.7223 29.0480   4
   2 -18   5 22.1400 33.5181   1
   1 -18   5-27.1889 30.3564   1
   0 -18   5 1318.65 138.943   1
  -1 -18   5 33.8725 20.5760   1
   1  18  -5-39.5166 25.8917   6
  -2 -18   5 33.9034 16.2421   1
   2  18  -5-18.9866 25.2414   6
   3  18  -5 53.5580 26.0452   6
  -1 -19  14 131.856 39.1079   3
   0 -19  14-34.7599 31.7432   3
   0 -19  14-9.63595 18.6698   1
   1 -19  14 125.109 44.0620   1
  -4 -17  13 43.4634 19.8519   3
  -3 -17  13 19.8038 21.3022   3
  -2 -17  13 34.7535 23.7303   3
  -2 -17  13 32.1915 22.2632   1
  -1 -17  13 49.7793 25.3993   3
  -1 -17  13 53.6387 25.1850   1
   0 -17  13 443.852 76.9882   1
   0 -17  13 234.028 49.3473   3
   1 -17  13 9.51813 15.9359   1
   2 -17  13 31.5379 27.8310   1
  -2  17 -13 55.3415 33.8962   4
  -3  17 -13 61.5894 37.3547   4
  -5 -15  12-35.2473 25.5661   3
  -4 -15  12 140.805 40.6924   3
  -3 -15  12 366.274 57.7161   3
  -3 -15  12 381.750 58.8532   1
  -2 -15  12 117.428 35.3551   3
  -2 -15  12 96.7931 32.0723   1
  -1 -15  12 149.105 34.9880   3
  -1 -15  12 184.838 42.5569   1
   0 -15  12 122.821 40.2690   1
   0 -15  12 82.1549 33.7263   3
   1 -15  12 1.48174 18.3109   1
   1 -15  12 67.4222 29.4372   3
  -2  15 -12 7.90525 14.4797   4
   2 -15  12 21.4590 13.8921   1
  -3  15 -12 206.459 54.9388   4
  -4  15 -12 189.438 53.5294   4
  -6 -13  11-11.0390 18.8887   3
   6  13 -11 34.9228 25.8528   6
   5  13 -11 88.6471 30.1711   6
  -5 -13  11 59.0573 27.1054   3
  -4 -13  11 953.892 90.8237   3
   4  13 -11 937.434 89.6705   6
   3  13 -11 37.2442 14.4615   6
  -3 -13  11 55.0356 22.5340   3
  -2 -13  11 201.305 40.3560   3
  -2 -13  11 217.605 41.7974   1
   2  13 -11 199.403 33.6136   6
  -1 -13  11 594.969 68.4023   1
  -1 -13  11 624.747 68.5518   3
   0 -13  11 42.4973 25.9866   3
   0 -13  11 4.63725 11.3131   1
   1 -13  11-3.58403 18.2220   3
   1 -13  11-21.8921 20.3991   1
  -2  13 -11 1088.45 108.731   4
   2 -13  11 1146.74 117.575   1
  -3  13 -11 387.380 68.9416   4
  -4  13 -11 586.980 90.3793   4
  -5  13 -11 566.349 93.4806   4
   7  11 -10 32.8489 24.9470   6
   6  11 -10 13.0601 12.9531   6
   5  11 -10 102.801 35.4893   6
  -5 -11  10 95.3681 30.7753   3
   4  11 -10 500.562 65.1683   6
  -4 -11  10 535.510 64.2844   3
   3  11 -10 174.732 34.5513   6
  -3 -11  10 197.103 36.6281   3
  -2 -11  10 582.198 57.9385   1
  -2 -11  10 558.371 59.1530   3
   2  11 -10 553.403 50.9590   6
  -1 -11  10 1096.52 81.7477   1
   1  11 -10 978.754 58.1383   6
  -1 -11  10 971.798 78.1272   3
   0 -11  10 479.400 56.6868   3
   0 -11  10 511.090 60.6793   1
   1 -11  10 106.212 31.9864   1
   1 -11  10 150.897 34.4630   3
  -2  11 -10 872.753 88.5207   4
  -3  11 -10-11.0372 26.4486   4
  -4  11 -10 759.968 95.2194   4
  -5  11 -10 41.0024 26.6660   4
  -6  11 -10 155.102 54.1573   4
   7   9  -9 537.780 87.9314   6
   6   9  -9 398.266 70.7653   6
   5   9  -9 136.313 41.7264   6
   4   9  -9-8.72565 19.5234   6
  -3  -9   9 62.2347 21.4055   3
   3   9  -9 36.5154 15.2904   6
   2   9  -9 474.517 45.4165   6
  -2  -9   9 559.435 54.9303   3
   1   9  -9 2486.67 83.5478   6
  -1  -9   9 2427.34 112.377   3
  -1  -9   9 2446.00 106.546   1
   0  -9   9 214.932 33.8658   3
   0  -9   9 245.141 37.5893   1
   0   9  -9 212.995 20.1968   6
   0  -9   9 208.442 24.0676   6
   0   9  -9 203.422 16.7995   5
   1  -9   9 21.3813 13.9653   1
   1  -9   9 48.8370 10.3676   6
   1  -9   9 40.8667 18.4387   3
  -2   9  -9 323.773 48.4727   4
  -3   9  -9 5218.71 216.772   4
   3  -9   9 5612.23 154.786   6
   3  -9   9 5391.89 163.476   2
   4  -9   9 56.7755 18.9169   6
  -4   9  -9 42.1502 26.6456   4
   4  -9   9 19.9323 12.5613   2
  -5   9  -9 165.973 47.7417   4
   5  -9   9 211.399 34.9253   2
  -6   9  -9 486.983 86.9460   4
  -7   9  -9 153.935 56.9269   4
   8   7  -8-2.38455 17.6817   6
   7   7  -8 31.3503 16.0771   6
   6   7  -8 9.96411 13.6655   6
   5   7  -8 321.929 59.3715   6
   4   7  -8 1032.71 91.5007   6
   3   7  -8 1225.60 85.8873   6
   2   7  -8 5.88975 4.63367   5
  -2  -7   8 2.87827 6.87552   3
   2   7  -8 20.4157 7.68577   6
   1   7  -8 8409.77 143.797   6
  -1  -7   8 8382.12 166.796   6
  -1  -7   8 8491.89 166.568   1
   1   7  -8 8130.12 119.462   5
  -1  -7   8 8361.35 188.454   3
   0   7  -8 1391.93 40.0020   6
   0  -7   8 1373.56 48.4380   6
   0  -7   8 1457.17 79.0777   1
   0  -7   8 1445.34 80.0193   3
   1  -7   8 9075.68 89.6710   6
   1  -7   8 9687.79 235.917   1
   1  -7   8 9913.15 228.311   3
  -2   7  -8 1884.90 108.372   4
   2  -7   8 1886.06 54.3550   6
   2  -7   8 1954.92 68.7194   6
   2  -7   8 1976.55 92.2668   2
   3  -7   8 2884.17 109.949   6
  -3   7  -8 2933.39 151.287   4
   3  -7   8 2785.03 113.960   2
  -4   7  -8 318.387 56.9042   4
   4  -7   8 311.198 41.0238   2
   4  -7   8 314.443 44.5857   6
  -5   7  -8 1214.71 118.134   4
   5  -7   8 1206.74 98.0888   6
   5  -7   8 1301.97 91.0357   2
   6  -7   8-11.5260 16.5460   6
   6  -7   8-18.4160 15.4742   2
  -6   7  -8-33.6444 24.3348   4
  -7   7  -8 113.777 50.0265   4
  -8   7  -8 260.230 70.3927   4
   8   5  -7 80.7937 41.1849   6
   7   5  -7 106.648 43.3903   6
   6   5  -7 5.34287 22.0211   6
   5   5  -7 1373.28 117.363   6
   4   5  -7-4.60331 17.7018   6
   3   5  -7 2.92250 6.67761   5
   3   5  -7 14.4660 13.6882   6
   2   5  -7 1210.37 72.1301   6
   2   5  -7 1106.64 61.6510   5
  -2  -5   7 1132.38 52.7823   5
   1   5  -7 1517.42 56.9814   5
   1   5  -7 1520.72 59.4349   6
  -1  -5   7 1596.83 56.5017   1
  -1  -5   7 1536.30 73.5102   3
   0  -5   7 5037.04 125.622   1
   0  -5   7 5095.88 133.950   3
   0   5  -7 5110.63 109.681   1
   1  -5   7 3500.07 113.068   2
   1  -5   7 3526.96 123.594   3
   2  -5   7 5331.47 111.220   6
  -2   5  -7 5390.43 167.518   4
   2  -5   7 5580.56 146.653   2
   3  -5   7 117.501 22.8130   2
   3  -5   7 130.681 24.4833   6
  -3   5  -7 121.270 27.4854   4
  -4   5  -7 511.837 66.5993   4
   4  -5   7 482.584 53.2441   6
   4  -5   7 494.199 52.0555   2
   5  -5   7 22.8974 19.1304   2
   5  -5   7 15.1513 18.1437   6
  -5   5  -7 22.5924 18.4605   4
  -6   5  -7 315.504 63.2613   4
   6  -5   7 385.151 60.9147   6
   7  -5   7 45.5203 28.6687   6
  -7   5  -7 13.2838 16.4416   4
  -8   5  -7 17.8298 37.8284   4
   8  -5   7-19.4515 24.1758   6
   8   3  -6 507.490 99.3320   6
   7   3  -6 3.94093 19.7417   6
   6   3  -6 282.461 60.5683   6
   5   3  -6 21.9079 11.9987   6
   4   3  -6 3391.94 160.661   5
   4   3  -6 3597.87 171.256   6
   3   3  -6 1708.60 101.788   6
   3   3  -6 1661.77 96.0335   5
   2   3  -6 1075.95 67.8227   6
   2   3  -6 1065.10 64.5103   5
  -1  -3   6 37828.0 323.214   3
   1   3  -6 37795.4 305.341   5
   1   3  -6 37889.3 304.265   6
  -1  -3   6 37565.4 179.290   1
  -1  -3   6 38189.2 272.783   5
   0   3  -6 39232.7 256.275   1
   0  -3   6 39085.3 318.630   3
   1  -3   6 13520.5 206.704   2
   1  -3   6 13374.0 212.469   3
   1  -3   6 13209.9 98.9901   6
   2  -3   6 5743.09 118.688   6
   2  -3   6 5533.02 146.017   2
  -2   3  -6 5649.27 155.112   4
   3  -3   6 122.799 26.8217   6
  -3   3  -6 164.245 35.1598   4
   4  -3   6 4877.23 173.900   6
  -4   3  -6 4579.71 187.301   4
   5  -3   6 93.5662 27.2870   6
  -5   3  -6 103.456 32.2944   4
  -6   3  -6 765.605 96.4347   4
   6  -3   6 860.310 95.1694   6
  -7   3  -6-7.84464 21.6232   4
   7  -3   6 31.5933 23.5816   6
  -8   3  -6 134.233 50.7579   4
   8  -3   6 128.771 40.6405   6
   9  -3   6 20.0132 22.5998   6
   8   1  -5 761.032 115.250   6
   7   1  -5 95.6298 33.3156   6
   6   1  -5 5220.90 256.147   6
   5   1  -5 297.569 55.9297   6
   4   1  -5 203.440 41.3479   6
   4   1  -5 271.879 47.7190   5
   3   1  -5 2270.48 116.308   5
   2   1  -5 12460.7 229.340   5
   1   1  -5 5723.63 125.116   5
   1   1  -5 5648.16 123.815   2
  -1  -1   5 5629.52 115.773   5
   0   1  -5 180.282 14.7378   6
   0  -1   5 212.788 24.5022   2
   0  -1   5 211.261 19.3376   3
   0   1  -5 211.288 23.5152   2
   0   1  -5 192.722 19.0547   3
   1  -1   5 111.362 18.7471   2
  -1   1  -5 117.347 16.1872   3
   1  -1   5 125.544 14.3064   6
  -1   1  -5 128.408 15.8411   6
  -1   1  -5 129.024 16.4489   4
   1  -1   5 115.065 17.7888   3
   2  -1   5 68.6657 14.6943   6
  -2   1  -5 71.9500 15.2814   4
  -2   1  -5 77.8540 17.4967   6
  -3   1  -5 2448.66 113.757   4
   3  -1   5 2545.12 108.723   6
  -4   1  -5 437.015 57.1372   4
   4  -1   5 344.461 48.0729   6
   5  -1   5 610.390 70.2978   6
  -5   1  -5 510.445 68.3965   4
   6  -1   5 305.222 56.1096   6
  -6   1  -5 206.922 50.4569   4
  -7   1  -5 42.1122 26.9038   4
   7  -1   5 58.5455 41.2578   6
   8  -1   5-12.8948 20.3589   6
  -8   1  -5-64.6994 38.4016   4
   8  -1  -4 99.3356 42.7206   6
  -7   1   4-21.6339 31.6178   4
   7  -1  -4 36.7740 25.2513   6
  -6   1   4 501.204 76.2208   4
   6  -1  -4 450.424 74.8005   6
  -5   1   4 90.9003 25.4888   4
   5  -1  -4 110.059 39.8317   6
  -4   1   4 122.899 32.4007   4
   4  -1  -4 142.920 37.7722   5
  -3   1   4 272.401 40.3978   4
   3  -1  -4 244.401 42.2921   5
  -2   1   4 4096.68 125.026   4
   2  -1  -4 3892.21 135.624   5
  -2   1   4 4006.91 93.4799   1
   1  -1  -4 3055.51 82.6779   4
   1  -1  -4 3163.56 65.3370   1
   1  -1  -4 3011.23 96.4287   5
   1  -1  -4 3067.79 80.7604   2
   0  -1  -4 6.50721 4.71428   5
   0   1   4 8.89675 6.38348   6
   0  -1  -4-3.21326 5.14367   6
   0  -1  -4 2.90901 3.96110   2
   0   1   4 2.72488 4.86387   2
   0   1   4 1.12978 2.67807   3
  -1  -1  -4 1193.80 40.4338   4
   1   1   4 1193.70 52.8381   6
  -1  -1  -4 1084.61 53.4892   6
  -1  -1  -4 1141.00 42.0243   3
   2   1   4 13939.3 219.672   6
  -2  -1  -4 13796.0 203.492   4
   2   1   4 13398.7 190.133   4
  -3  -1  -4 1719.11 90.3318   4
   3   1   4 1699.44 94.3204   6
   4   1   4 2817.91 139.040   6
  -4  -1  -4 3032.39 141.585   4
  -5  -1  -4 2031.16 132.550   4
   5   1   4 2064.90 134.434   6
  -6  -1  -4-11.7472 19.2010   4
   6   1   4-23.1617 16.2394   6
  -7  -1  -4-42.9927 36.4932   4
   7   1   4 0.66718 17.7558   6
   8   1   4 613.057 98.2990   6
  -8  -1  -4 799.440 115.488   4
  -8   3   3 103.284 46.3018   4
   8  -3  -3 203.565 65.7428   6
  -7   3   3 13.6690 16.1354   4
   7  -3  -3 12.3953 16.2614   6
   6  -3  -3 49.9670 34.7894   6
  -6   3   3-4.98419 29.8900   4
   5  -3  -3 824.652 96.7364   5
  -5   3   3 877.435 92.3166   4
   4  -3  -3 23.3327 19.9763   5
  -4   3   3 13.4794 11.3444   4
  -3   3   3 2547.84 121.845   4
   3  -3  -3 2530.34 135.683   5
  -2   3   3 7755.05 176.493   4
   2  -3  -3 7866.18 171.117   1
   2  -3  -3 7847.61 118.882   2
   2  -3  -3 7907.89 202.418   5
  -1   3   3 24242.4 199.162   2
  -1   3   3 24822.8 234.790   4
   1  -3  -3 24478.9 222.007   4
   1  -3  -3 24518.3 203.882   2
   1  -3  -3 24108.7 295.122   5
   1  -3  -3 24533.8 244.892   1
   0   3   3 16190.2 194.413   2
   0   3   3 16414.9 215.176   6
   0  -3  -3 16697.8 209.993   5
   1   3   3 29725.4 305.638   6
  -1  -3  -3 29463.4 159.333   3
   1   3   3 29375.4 178.393   4
   2   3   3 4.69588 4.58712   4
   2   3   3 18.4261 8.17625   6
   3   3   3 4.04284 9.19854   6
  -4  -3  -3 66.1479 19.8255   4
   4   3   3 50.6977 17.6348   6
   5   3   3 27954.9 508.614   6
   6   3   3 124.894 41.6471   6
   7   3   3 108.314 42.9504   6
   8   3   3 395.460 77.2539   6
   8  -5  -2 354.897 81.5823   6
  -8   5   2 294.718 73.5043   4
   7  -5  -2 47.9316 28.8014   6
  -7   5   2 40.7483 27.1140   4
  -6   5   2 71.0946 28.6704   4
  -5   5   2 6042.47 250.071   4
  -4   5   2 356.593 54.8760   4
   4  -5  -2 416.180 63.6999   5
  -3   5   2 2405.34 122.530   4
   3  -5  -2 2368.28 59.8655   2
   3  -5  -2 2459.93 124.233   1
   3  -5  -2 2489.35 137.799   5
  -2   5   2 447.364 44.8166   4
   2  -5  -2 459.411 51.7823   5
   2  -5  -2 431.407 45.4262   1
  -1   5   2 1949.24 74.4783   4
  -1   5   2 1888.09 50.5783   2
   1  -5  -2 1875.19 88.2074   5
   1  -5  -2 1928.34 83.5306   1
   0   5   2 6330.54 101.434   4
   0  -5  -2 6203.44 139.520   5
   0   5   2 6414.49 152.852   6
   1   5   2 24038.5 307.992   6
   2   5   2 155.597 27.8944   6
   2   5   2 166.707 23.1484   4
   3   5   2 1367.15 90.8955   6
   4   5   2 4123.02 177.718   6
   5   5   2 381.224 60.8710   6
   6   5   2 1013.59 108.278   6
   7   5   2 98.3554 37.2109   6
   8   5   2 120.781 50.2371   6
  -8   7   1 69.9095 43.2385   4
   8  -7  -1 112.513 61.1078   6
  -7   7   1-18.7779 24.3711   4
  -6   7   1 609.763 91.9189   4
  -5   7   1 1312.51 119.638   4
  -4   7   1-4.28506 17.8194   4
   4  -7  -1 6.72178 21.0777   5
   3  -7  -1 2961.62 155.319   5
  -3   7   1 3160.41 147.651   4
   3  -7  -1 3029.39 152.383   1
   2  -7  -1 108.582 28.7393   1
   2  -7  -1 131.030 29.9367   5
  -2   7   1 120.633 24.8461   4
  -1   7   1 157.822 24.4511   4
   1  -7  -1 150.809 27.4855   1
  -1   7   1 133.882 13.4940   2
  -1   7   1 160.245 19.0079   3
   1  -7  -1 146.895 26.9371   5
   0   7   1 3339.37 62.1430   3
   0   7   1 3469.89 125.384   6
   0  -7  -1 3327.98 109.374   5
   1   7   1 15511.7 272.927   6
  -1  -7  -1 15252.5 130.857   3
  -1  -7  -1 15828.3 219.745   5
   2   7   1 2516.49 119.151   6
   3   7   1 950.675 80.7539   6
   4   7   1 1740.17 119.220   6
   5   7   1 220.671 48.0512   6
   6   7   1 140.167 40.8398   6
   7   7   1 236.101 57.8057   6
   8  -9   0 45.2339 26.9014   6
  -7   9   0 289.611 69.7612   4
  -6   9   0 20.7497 27.0390   4
  -5   9   0 32.1303 29.9556   4
  -4   9   0 727.494 84.2283   4
   4  -9   0 793.424 94.9199   1
   4  -9   0 636.566 83.0969   5
  -3   9   0 698.107 73.5119   4
   3  -9   0 657.842 76.8403   1
   3  -9   0 699.505 78.6950   5
   2  -9   0 34.3267 18.8199   1
  -2   9   0-3.72405 12.5037   4
   2  -9   0 22.3673 8.83559   5
  -1   9   0 3353.02 127.303   4
   1  -9   0 3170.03 140.128   1
   1  -9   0 3153.39 132.242   5
   0  -9   0 918.371 62.7298   5
   0   9   0 839.839 67.8770   6
   1   9   0 1435.84 91.3572   6
  -1  -9   0 1379.67 52.0928   3
  -1  -9   0 1380.84 70.2325   5
   2   9   0 73.5397 21.8116   6
  -2  -9   0 75.4382 16.7537   5
  -2  -9   0 85.6463 13.3094   3
   3   9   0 1517.89 107.561   6
  -3  -9   0 1354.36 64.2393   3
   4   9   0 2087.68 137.999   6
   5   9   0 14.0358 20.2530   6
   6   9   0 31.2818 22.9087   6
   7   9   0 798.846 107.285   6
  -7  11  -1 29.6783 29.8370   4
  -6  11  -1 882.568 117.633   4
  -5  11  -1 626.295 92.4510   4
   4 -11   1 515.289 82.5640   1
  -4  11  -1 576.731 80.2753   4
  -3  11  -1 899.764 90.3453   4
   3 -11   1 971.554 97.5462   5
   3 -11   1 1065.99 108.031   1
  -2  11  -1 4336.14 179.283   4
   2 -11   1 4202.39 181.164   5
   2 -11   1 4273.29 197.692   1
   1 -11   1 289.061 49.2070   1
  -1  11  -1 268.388 40.0591   4
   1 -11   1 293.915 42.8411   5
   0  11  -1 47.7446 18.3257   6
   0 -11   1 72.1453 18.5990   5
  -1 -11   1 152.281 23.0336   3
   1  11  -1 139.819 30.6104   6
  -1 -11   1 173.695 25.7925   5
  -2 -11   1 151.430 24.3461   5
  -2 -11   1 134.165 19.3353   3
   2  11  -1 161.534 34.7877   6
   3  11  -1 215.791 42.7824   6
   4  11  -1 6036.27 243.723   6
   5  11  -1 168.700 43.9901   6
   6  11  -1 126.642 38.6763   6
  -6  13  -2 166.402 52.5391   4
  -5  13  -2-20.1545 26.1475   4
  -4  13  -2 884.865 104.250   4
   4 -13   2 982.279 120.675   1
  -3  13  -2 470.133 71.1311   4
   3 -13   2 467.851 77.8811   1
   2 -13   2 107.738 38.6593   1
  -2  13  -2 57.0658 22.5983   4
   2 -13   2 95.6319 28.8331   5
  -1  13  -2 198.469 38.7862   4
   1 -13   2 296.125 53.1575   1
   0  13  -2 1272.64 98.7347   6
   0 -13   2 1374.60 110.530   1
   1  13  -2 1470.63 108.849   6
   2  13  -2 167.278 38.1348   6
   3  13  -2 508.253 69.5666   6
   4  13  -2 272.068 53.4688   6
   5  13  -2-14.5161 22.5326   6
  -6  15  -3 107.323 46.4947   4
  -5  15  -3-31.0065 27.0311   4
  -4  15  -3 2076.55 168.347   4
   4 -15   3 2110.64 190.650   1
   3 -15   3 167.758 49.2338   1
  -3  15  -3 185.936 46.9024   4
  -2  15  -3 97.4340 33.4640   4
   2 -15   3 92.6386 43.2606   1
   1 -15   3 1598.96 138.984   1
  -1  15  -3 1656.70 122.167   4
   0  15  -3 415.668 58.9974   4
   0 -15   3 589.106 84.0545   1
   0  15  -3 505.173 68.0073   6
   1  15  -3 536.772 70.7897   6
   2  15  -3 61.8948 26.1786   6
   3  15  -3-5.38412 22.5353   6
   4  15  -3 21.3228 22.0261   6
  -4  17  -4 318.450 66.7767   4
   3 -17   4-45.6173 38.6155   1
  -3  17  -4 72.8840 38.1858   4
   2 -17   4 46.4199 30.8445   1
  -2  17  -4 7.18855 20.5884   4
   1 -17   4 64.1641 32.8720   1
   0 -17   4 195.066 54.6741   1
   1  17  -4 9.33228 12.6795   6
  -1 -17   4-32.0879 27.9549   1
   2  17  -4 72.5142 28.9571   6
   3  17  -4 48.8575 28.3318   6
  -3 -18  14 83.6723 34.2810   3
  -2 -18  14 81.7854 33.3742   3
  -1 -18  14 23.2006 14.2360   3
   0 -18  14 31.5029 15.4825   3
   0 -18  14 82.8183 37.6505   1
   1 -18  14 6.94062 23.0422   1
  -1  18 -14 17.8619 13.7111   4
  -5 -16  13 63.0759 28.7422   3
  -4 -16  13 21.3232 18.0565   3
  -3 -16  13 574.184 77.0580   3
  -2 -16  13 13.8767 17.9534   3
  -2 -16  13 47.1198 23.6309   1
  -1 -16  13 265.822 53.7627   3
  -1 -16  13 279.107 56.7188   1
   0 -16  13 49.0090 24.7638   1
   0 -16  13 91.4495 32.1069   3
   1 -16  13 338.304 67.3064   1
   1 -16  13 276.041 58.0499   3
  -2  16 -13 38.3903 20.9870   4
  -3  16 -13 91.0114 41.0631   4
  -6 -14  12 45.7971 27.6979   3
   6  14 -12 105.685 40.2666   6
   5  14 -12 62.3123 29.0778   6
  -5 -14  12 57.8663 28.1295   3
  -4 -14  12 282.115 50.4879   3
  -3 -14  12 48.2951 20.9574   1
  -3 -14  12 43.8279 21.3240   3
  -2 -14  12 16.9663 16.4492   3
  -2 -14  12-11.7020 15.2318   1
  -1 -14  12 33.0313 20.1111   1
  -1 -14  12-2.04335 11.2909   3
   0 -14  12 95.6969 31.7940   3
   0 -14  12 46.1187 23.4096   1
   1 -14  12 570.118 79.3246   1
   1 -14  12 420.099 65.8035   3
  -2  14 -12 235.892 53.6675   4
  -3  14 -12 274.332 60.7160   4
  -4  14 -12-21.3507 25.9087   4
  -5  14 -12-8.45964 29.0684   4
  -7 -12  11 26.8491 25.1935   3
   7  12 -11 52.9265 30.8032   6
   6  12 -11 123.320 38.7383   6
  -6 -12  11 118.378 37.5762   3
   5  12 -11 17.7939 14.1602   6
  -5 -12  11 35.0004 21.5663   3
   4  12 -11 8.74853 12.4287   6
  -4 -12  11 4.16125 11.7879   3
  -3 -12  11 119.438 30.7689   3
   3  12 -11 97.1692 25.1519   6
   2  12 -11 1534.98 85.2776   6
  -2 -12  11 1482.86 103.820   3
  -2 -12  11 1441.25 96.0768   1
  -1 -12  11 1037.18 86.0770   3
  -1 -12  11 1051.15 87.1133   1
   1  12 -11 982.859 58.9009   6
   0 -12  11 32.8067 13.6897   3
   0 -12  11 18.4170 13.8342   1
   1 -12  11 94.4568 24.6991   1
   1 -12  11 85.1258 26.5172   3
  -2  12 -11 3.99579 18.1093   4
  -3  12 -11 7555.07 291.903   4
  -4  12 -11 91.3375 39.2114   4
  -5  12 -11 210.606 61.8685   4
  -6  12 -11 49.8219 34.0736   4
   7  10 -10 87.9327 34.8140   6
   6  10 -10 660.102 90.9766   6
   5  10 -10 47.0826 23.0340   6
   4  10 -10 374.993 56.3874   6
  -4 -10  10 427.394 57.1408   3
  -3 -10  10 9.04633 11.7111   3
   3  10 -10 34.0365 16.4823   6
   2  10 -10 73.2774 17.1928   6
  -2 -10  10 89.7821 26.3408   3
  -2 -10  10 85.4524 20.1069   1
  -1 -10  10 7740.03 205.189   1
  -1 -10  10 8094.96 218.647   3
   1  10 -10 8009.42 152.734   6
   0 -10  10 197.590 36.0370   3
   0 -10  10 176.129 33.9847   1
   0  10 -10 187.301 15.9740   5
   1 -10  10-0.41377 10.8214   1
   1 -10  10 14.9339 21.4027   3
  -2  10 -10 86.7477 28.3945   4
  -3  10 -10 5681.84 233.753   4
  -4  10 -10 213.212 49.9022   4
   4 -10  10 290.226 41.2619   2
  -5  10 -10 132.830 47.4240   4
  -6  10 -10 247.275 63.7198   4
  -7  10 -10 1.44868 23.5665   4
   8   8  -9 189.577 54.0336   6
   7   8  -9 63.4846 35.3622   6
   6   8  -9 4.43000 13.7890   6
   5   8  -9 279.679 54.1903   6
   4   8  -9 764.558 78.3128   6
   3   8  -9 341.171 45.6193   6
  -3  -8   9 369.891 47.3624   3
   2   8  -9 11.3456 5.47598   5
   2   8  -9 10.2438 11.7057   6
  -2  -8   9 15.5592 12.0697   3
   1   8  -9-4.09904 4.86137   6
  -1  -8   9 0.11700 7.14272   6
  -1  -8   9-5.73033 8.37956   1
  -1  -8   9 1.92038 11.4512   3
   1   8  -9-10.0264 6.49325   5
   0  -8   9 1584.01 55.3308   6
   0  -8   9 1873.18 97.5101   1
   0  -8   9 1681.90 93.2160   3
   0   8  -9 1658.55 46.3730   6
   1  -8   9 14.6436 3.95626   6
   1  -8   9 21.4832 13.9012   1
   1  -8   9 25.5638 19.5592   3
  -2   8  -9 911.151 79.4023   4
   2  -8   9 853.510 43.5805   6
   2  -8   9 822.710 33.3040   6
   2  -8   9 841.115 78.2296   3
  -3   8  -9 223.535 42.0320   4
   3  -8   9 269.679 32.0736   6
   3  -8   9 210.361 33.0199   2
  -4   8  -9-6.44675 19.9482   4
   4  -8   9 2.24516 12.5642   6
   4  -8   9 21.9669 10.8947   2
   5  -8   9 104.870 27.7502   2
   5  -8   9 59.7122 23.2644   6
  -5   8  -9 54.7343 27.8026   4
  -6   8  -9 282.413 66.1605   4
  -7   8  -9 217.294 57.3827   4
   8   6  -8 77.5700 34.6667   6
   7   6  -8 210.212 55.2536   6
   6   6  -8 84.9260 32.8225   6
   5   6  -8 280.563 53.2354   6
   4   6  -8 56.9944 27.4706   6
   3   6  -8 302.892 43.6068   6
   3   6  -8 281.228 37.0856   5
  -2  -6   8 4574.23 143.848   3
   2   6  -8 4623.60 125.070   5
   2   6  -8 4699.96 141.680   6
  -2  -6   8 4542.88 100.316   5
  -1  -6   8 1192.34 55.7294   1
   1   6  -8 987.324 47.7759   6
   1   6  -8 904.466 45.3090   5
  -1  -6   8 938.045 60.9667   3
   0  -6   8 23.2457 8.18349   3
   0  -6   8 22.4517 12.9729   1
   1  -6   8 45.9669 15.4073   3
  -2   6  -8 8161.97 218.387   4
   2  -6   8 8286.46 128.768   6
   2  -6   8 8074.55 187.162   2
  -3   6  -8 332.882 50.1439   4
   3  -6   8 357.201 40.8999   2
   3  -6   8 341.404 36.5980   6
  -4   6  -8 1671.28 121.992   4
   4  -6   8 1762.43 99.9831   2
   4  -6   8 1654.48 98.5797   6
  -5   6  -8 583.623 81.5351   4
   5  -6   8 623.578 69.0160   6
   5  -6   8 609.934 64.3650   2
  -6   6  -8 131.771 44.5702   4
   6  -6   8 157.376 39.1784   6
   6  -6   8 66.1661 25.5836   2
   7  -6   8 15.8254 26.4321   6
  -7   6  -8-19.4364 19.8544   4
   7  -6   8-13.3251 11.5055   2
  -8   6  -8 87.7930 42.2761   4
   8   4  -7 11.8435 29.9545   6
   7   4  -7-15.4391 18.4191   6
   6   4  -7-37.0868 24.6618   6
   5   4  -7 107.949 33.9710   6
   4   4  -7-24.5550 22.2355   6
   4   4  -7-17.0695 19.7362   5
   3   4  -7 20.6946 11.7364   6
   3   4  -7 10.7271 9.77439   5
   2   4  -7 3883.14 129.354   6
   2   4  -7 3830.31 121.281   5
   1   4  -7 7278.96 133.483   6
  -1  -4   7 7321.79 101.551   1
   1   4  -7 7341.19 137.386   5
  -1  -4   7 7514.79 157.403   3
   0   4  -7 5023.28 99.9042   1
   0  -4   7 4874.81 124.856   3
   1  -4   7 76.2512 18.0761   2
   1  -4   7 73.6718 19.8906   3
  -2   4  -7 3914.33 136.167   4
   2  -4   7 4078.64 128.522   2
   2  -4   7 3966.62 93.1116   6
   3  -4   7 2183.34 94.8790   6
  -3   4  -7 2319.36 120.501   4
   3  -4   7 2315.72 106.672   2
  -4   4  -7 2147.52 132.663   4
   4  -4   7 2141.85 113.845   6
   4  -4   7 2280.81 116.334   2
   5  -4   7 2364.87 138.162   6
  -5   4  -7 2409.05 158.205   4
   6  -4   7 363.630 60.5288   6
  -6   4  -7 320.480 63.0617   4
   7  -4   7 50.3074 26.5498   6
  -7   4  -7 47.6353 27.3617   4
  -8   4  -7 9.90009 28.3564   4
   8  -4   7-20.1114 29.4338   6
   8   2  -6 238.875 68.9150   6
   7   2  -6 462.768 83.2773   6
   6   2  -6 488.509 77.8431   6
   5   2  -6 1434.84 121.009   6
   4   2  -6 1312.46 99.7916   5
   4   2  -6 1223.62 99.8119   6
   3   2  -6 2148.69 113.315   5
   3   2  -6 2036.57 110.868   6
   2   2  -6 1730.68 84.7879   5
  -1  -2   6 1711.02 63.4068   5
   1   2  -6 1598.78 68.1454   5
   0   2  -6 125.963 11.2779   6
   0  -2   6 125.468 17.6425   3
   0  -2   6 138.804 22.6167   2
   1  -2   6 403.618 21.7852   6
  -1   2  -6 345.891 23.9683   6
   1  -2   6 319.654 33.5817   2
   1  -2   6 348.764 32.4409   3
   2  -2   6 5792.58 123.741   6
  -2   2  -6 5826.94 151.518   4
  -2   2  -6 5768.35 137.712   6
   2  -2   6 5948.28 156.061   2
  -3   2  -6 7347.85 201.736   4
   3  -2   6 7550.63 180.984   6
  -4   2  -6 2579.76 138.690   4
   4  -2   6 2539.57 125.728   6
  -5   2  -6 70.1714 29.4912   4
   5  -2   6 49.3607 21.7657   6
  -6   2  -6-20.2374 23.5270   4
   6  -2   6-18.4151 21.4375   6
  -7   2  -6 454.362 81.5766   4
   7  -2   6 426.959 72.9813   6
  -8   2  -6-21.5358 26.9701   4
   8  -2   6-21.2368 30.3242   6
   8   0  -5 139.006 51.2790   6
   7   0  -5-31.8643 31.5877   6
   6   0  -5 696.155 91.5271   6
   5   0  -5 22.9650 20.6516   5
   5   0  -5 4.45890 15.6141   6
   4   0  -5 0.85689 13.7660   5
  -3   0   5 1794.71 78.4388   1
   3   0  -5 1805.83 108.270   5
   2   0  -5 49209.9 480.757   5
  -2   0   5 49827.7 286.404   1
   1   0  -5 2393.80 45.7732   1
   1   0  -5 2468.63 80.6318   2
   1   0  -5 2412.18 86.9087   5
   0   0  -5 5982.17 128.135   2
   0   0   5 5815.19 103.481   6
   0   0   5 5692.10 123.930   2
   0   0  -5 5941.82 96.8015   3
   0   0  -5 6002.23 103.029   6
   0   0   5 5809.81 96.6822   3
   1   0   5 3596.46 86.3161   6
  -1   0  -5 3595.60 93.2564   6
  -1   0  -5 3628.91 81.0638   4
   1   0   5 3647.58 109.778   2
   1   0   5 3573.11 92.2478   3
  -1   0  -5 3635.50 84.1237   3
   2   0   5 10511.3 183.390   6
  -2   0  -5 10418.4 184.173   4
   2   0   5 10307.6 169.179   4
  -3   0  -5 1350.28 82.7087   4
   3   0   5 1366.70 81.6353   6
   4   0   5 25.9823 13.3477   6
  -4   0  -5 69.2803 21.3050   4
  -5   0  -5 114.457 34.8515   4
   5   0   5 135.231 35.8032   6
  -6   0  -5 44.7961 24.3844   4
   6   0   5 27.1138 22.2546   6
  -7   0  -5 53.8748 33.3161   4
   7   0   5 29.0743 26.9098   6
  -8   0  -5 210.520 58.4392   4
   8   0   5 125.211 46.3359   6
   8  -2  -4 26.1763 18.8754   6
  -7   2   4 1605.74 154.121   4
   7  -2  -4 1423.24 146.177   6
  -6   2   4 1566.62 136.898   4
   6  -2  -4 1711.04 147.999   6
  -5   2   4 490.616 69.3932   4
   5  -2  -4 389.888 64.5959   5
  -4   2   4 1385.94 103.308   4
   4  -2  -4 1297.72 106.194   5
  -3   2   4 227.915 37.0788   4
   3  -2  -4 266.458 43.0016   5
  -2   2   4 873.262 58.7806   4
   2  -2  -4 846.184 51.8395   1
   2  -2  -4 898.280 46.8976   2
   2  -2  -4 821.609 65.0874   5
  -2   2   4 857.638 45.6905   1
  -1   2   4 1084.66 47.2601   4
   1  -2  -4 1031.96 46.7455   4
  -1   2   4 1088.24 48.2407   2
   1  -2  -4 1059.42 47.8324   2
   1  -2  -4 1002.56 60.6644   5
   1  -2  -4 1094.52 46.3158   1
   0   2   4 220.316 23.0938   6
   0   2   4 213.768 23.3297   2
   0   2   4 228.201 13.5228   3
   0  -2  -4 224.930 24.4581   5
   1   2   4 1549.53 66.4633   6
  -1  -2  -4 1517.04 38.2381   4
   1   2   4 1485.21 34.6698   4
  -1  -2  -4 1544.78 42.4280   3
   2   2   4 12157.5 173.181   4
  -2  -2  -4 12540.7 184.733   4
   2   2   4 12617.6 220.139   6
   3   2   4 68.1281 21.2658   6
  -3  -2  -4 104.531 20.8512   4
  -4  -2  -4 4149.42 162.509   4
   4   2   4 4166.53 171.909   6
  -5  -2  -4 5100.51 207.523   4
   5   2   4 5158.01 215.538   6
  -6  -2  -4 30.4332 19.8076   4
   6   2   4 49.1301 23.7522   6
   7   2   4 182.804 53.6264   6
  -7  -2  -4 129.713 43.6776   4
   8   2   4 92.8485 45.2358   6
  -8   4   3 147.537 48.0907   4
   8  -4  -3 128.782 51.0327   6
  -7   4   3 272.131 64.4130   4
   7  -4  -3 235.661 57.0294   6
  -6   4   3 1030.93 111.471   4
  -5   4   3 4990.85 225.813   4
   5  -4  -3 5055.69 244.776   5
  -4   4   3 1330.48 102.555   4
   4  -4  -3 1416.30 116.493   5
  -3   4   3 3294.25 140.229   4
   3  -4  -3 3179.80 135.906   1
   3  -4  -3 3172.60 155.614   5
  -2   4   3 208.699 30.4961   4
   2  -4  -3 219.641 19.4079   2
   2  -4  -3 264.642 33.3042   1
   2  -4  -3 219.529 35.4524   5
  -1   4   3 2394.58 77.2125   4
  -1   4   3 2318.53 64.1656   2
   1  -4  -3 2350.89 69.8028   4
   1  -4  -3 2274.98 95.8905   5
   0   4   3 5691.61 77.0660   4
   0  -4  -3 5614.98 132.106   5
   0   4   3 5741.70 140.101   6
   1   4   3 34142.8 206.881   4
   1   4   3 35021.4 360.489   6
   2   4   3 481.964 35.4771   4
   2   4   3 444.456 46.1624   6
   3   4   3 155.112 29.8882   6
   4   4   3 234.167 40.3714   6
   5   4   3 522.134 69.6809   6
   6   4   3 12.6854 22.3352   6
   7   4   3-6.90854 24.5754   6
   8   4   3-7.50140 20.8887   6
  -8   6   2 310.295 75.6604   4
   8  -6  -2 425.208 89.3968   6
  -7   6   2 173.612 54.3497   4
   7  -6  -2 276.775 67.4345   6
  -6   6   2 43.2464 24.8252   4
  -5   6   2 4314.02 218.078   4
   5  -6  -2 4272.66 228.200   5
  -4   6   2 1260.37 102.620   4
   4  -6  -2 982.282 98.3406   5
  -3   6   2 1920.00 113.274   4
   3  -6  -2 1720.28 39.4302   2
   3  -6  -2 1805.58 121.594   5
   3  -6  -2 1919.93 114.384   1
   2  -6  -2 43.7265 14.3240   1
  -2   6   2 24.1508 8.43125   4
   2  -6  -2 30.2883 16.7230   5
  -1   6   2 880.358 53.8358   4
  -1   6   2 931.375 38.0142   2
   1  -6  -2 902.325 64.9901   5
  -1   6   2 886.102 43.0437   3
   1  -6  -2 985.423 64.7370   1
   0   6   2 4565.78 140.809   6
   0   6   2 4378.10 95.3037   4
   0  -6  -2 4649.20 128.821   5
   1   6   2 1367.01 79.0560   6
  -1  -6  -2 1327.75 65.6129   5
   2   6   2 172.157 24.3340   4
   2   6   2 167.642 30.9802   6
   3   6   2 784.825 72.1881   6
   4   6   2 179.774 39.8778   6
   5   6   2 1143.01 106.375   6
   6   6   2 26.9948 19.3206   6
   7   6   2 18.8119 19.7628   6
   8  -8  -1 137.016 51.9129   6
  -8   8   1 216.033 70.4156   4
  -7   8   1 218.726 60.9855   4
  -6   8   1 174.826 48.7859   4
  -5   8   1 842.069 98.9018   4
   4  -8  -1 58.4533 26.0140   1
   4  -8  -1 91.6070 31.4730   5
  -4   8   1 95.6613 32.7707   4
  -3   8   1 565.390 64.8140   4
   3  -8  -1 577.141 70.3876   1
   3  -8  -1 619.710 75.4533   5
  -2   8   1 2086.31 109.125   4
   2  -8  -1 1866.66 114.112   5
   2  -8  -1 1919.68 113.722   1
  -1   8   1 11085.8 217.711   4
  -1   8   1 10895.6 132.398   2
   1  -8  -1 11127.4 245.322   5
  -1   8   1 11080.9 157.654   3
   1  -8  -1 11460.8 252.028   1
   0   8   1 31.1708 12.5542   6
   0  -8  -1 32.2141 14.9033   5
  -1  -8  -1 544.975 26.6613   3
  -1  -8  -1 617.029 47.1576   5
   1   8   1 617.666 57.5023   6
   2   8   1 532.533 56.9371   6
  -2  -8  -1 458.536 27.8108   3
   3   8   1 4166.64 175.802   6
   4   8   1 10699.1 307.707   6
   5   8   1 226.808 48.9367   6
   6   8   1 75.1566 29.2832   6
   7   8   1 198.058 53.1227   6
  -7  10   0 22.5896 20.8437   4
  -6  10   0 172.582 56.0351   4
  -5  10   0 34.1467 22.6847   4
   4 -10   0-3.41681 12.0545   1
   4 -10   0-16.6081 22.9676   5
  -4  10   0-1.86403 16.7993   4
  -3  10   0 634.541 73.4046   4
   3 -10   0 508.105 68.2718   5
   3 -10   0 527.759 74.1721   1
   2 -10   0 50.5092 21.2213   1
  -2  10   0 58.0122 21.4423   4
   2 -10   0 22.7442 15.2778   5
  -1  10   0 19.1130 5.28736   2
  -1  10   0 30.4296 12.9275   4
   1 -10   0 26.1354 15.8453   1
   1 -10   0 1.78213 14.4735   5
   0  10   0 17774.5 333.844   6
   0 -10   0 17247.2 290.419   5
   1  10   0 1430.69 96.6888   6
  -1 -10   0 1353.22 54.8424   3
  -1 -10   0 1500.76 78.6404   5
   2  10   0 275.860 43.5377   6
  -2 -10   0 300.930 25.3641   3
  -2 -10   0 252.009 31.7092   5
   3  10   0 885.761 84.8150   6
  -3 -10   0 889.790 50.6454   3
   4  10   0-2.13952 16.1533   6
   5  10   0 3.32256 14.4325   6
   6  10   0 62.9368 28.6863   6
  -7  12  -1 77.7909 49.3328   4
  -6  12  -1 2.61124 22.9619   4
  -5  12  -1 31.4156 24.7554   4
  -4  12  -1 2121.37 156.270   4
   4 -12   1 1995.47 166.600   1
   3 -12   1 253.238 58.2221   1
  -3  12  -1 299.637 53.7305   4
   3 -12   1 244.165 51.4836   5
  -2  12  -1 2132.09 129.233   4
   2 -12   1 2016.11 142.468   1
   2 -12   1 2114.87 133.164   5
   1 -12   1 705.251 68.5721   5
  -1  12  -1 631.562 64.5197   4
   1 -12   1 702.426 77.4080   1
   0  12  -1 3124.57 152.264   6
   0 -12   1 3090.70 129.667   5
   0  12  -1 3101.47 133.463   4
   1  12  -1 916.331 83.7830   6
   2  12  -1 77.1688 24.8528   6
   3  12  -1 252.994 49.2994   6
   4  12  -1 1.37653 11.7476   6
   5  12  -1-15.9657 24.7492   6
   6  12  -1 31.3692 14.1826   6
  -6  14  -2 96.3686 49.2085   4
  -5  14  -2 193.978 54.5790   4
  -4  14  -2 432.527 78.1997   4
   4 -14   2 545.212 95.8130   1
   3 -14   2-17.1886 19.7351   1
  -3  14  -2-3.22883 16.6877   4
   2 -14   2 108.249 36.1003   1
  -2  14  -2 129.298 35.0603   4
   1 -14   2 78.9770 34.6471   1
  -1  14  -2 3.31079 12.9001   4
   0  14  -2 390.113 58.4832   6
   0 -14   2 460.150 66.9448   1
   0  14  -2 355.412 50.2022   4
   1  14  -2 78.0405 25.3491   6
   2  14  -2-0.56861 13.1482   6
   3  14  -2 43.7267 30.6877   6
   4  14  -2 172.127 45.5915   6
   5  14  -2 24.9094 25.1064   6
  -5  16  -3 52.2114 37.0957   4
   4 -16   3 29.6963 27.0759   1
  -4  16  -3-5.83386 24.5760   4
   3 -16   3 76.1387 43.8855   1
  -3  16  -3 31.4647 17.8883   4
  -2  16  -3-20.7741 19.1021   4
   2 -16   3 0.23365 14.5659   1
  -1  16  -3 340.553 57.4327   4
   1 -16   3 241.377 57.3564   1
   0 -16   3-24.7422 17.2545   1
  -1 -16   3-3.37371 14.9750   1
   1  16  -3 39.3601 21.8999   6
   2  16  -3 53.4607 28.9943   6
   3  16  -3 110.820 35.8216   6
   4  16  -3 91.1685 39.7253   6
   1 -18   4-17.7522 15.7059   1
   0 -18   4 282.245 66.2061   1
   1  18  -4-3.67387 14.6355   6
  -1 -18   4 78.5046 33.1388   1
   2  18  -4-18.9019 24.8218   6
  -1 -19  15 4.30680 24.9452   3
   0 -19  15 145.969 46.5354   3
   1 -19  15 4.86983 19.1310   1
  -4 -17  14 977.480 106.895   3
  -3 -17  14 434.505 69.2432   3
  -2 -17  14 1.31731 11.3575   3
  -1 -17  14 22.3018 20.6718   3
   0 -17  14 1.33791 20.5512   1
   0 -17  14 25.9859 25.5131   3
   1 -17  14 166.464 53.4025   1
   1 -17  14 97.8386 37.3114   3
  -2  17 -14 85.0541 38.6391   4
  -5 -15  13 90.0439 31.5819   3
  -4 -15  13 28.7647 21.7425   3
  -3 -15  13 57.7763 23.4763   3
  -2 -15  13 1.09844 10.1924   3
  -2 -15  13-2.96868 10.8541   1
  -1 -15  13 298.812 54.7948   3
  -1 -15  13 320.957 57.6511   1
   0 -15  13 49.5809 25.7261   1
   0 -15  13 80.5327 31.6587   3
   1 -15  13 74.3404 38.0890   1
   1 -15  13 31.0482 24.3564   3
  -2  15 -13 475.382 80.6544   4
  -3  15 -13-36.5138 27.5136   4
  -4  15 -13 46.5477 15.7649   4
   6  13 -12 31.5702 12.1061   6
  -6 -13  12 21.8123 21.4228   3
  -5 -13  12 65.4557 28.3960   3
   5  13 -12 63.3882 25.6885   6
  -4 -13  12 34.9513 19.5888   3
   4  13 -12 50.7008 22.1580   6
  -3 -13  12-8.42119 15.6257   3
   3  13 -12-3.30385 8.20028   6
  -3 -13  12 18.5438 12.7326   1
  -2 -13  12 116.018 31.2802   3
  -2 -13  12 117.458 29.0678   1
  -1 -13  12 394.642 56.5158   1
  -1 -13  12 379.136 54.8548   3
   0 -13  12 37.1172 19.3628   3
   0 -13  12 19.0467 17.5199   1
   1 -13  12 117.264 39.2905   1
   1 -13  12 128.265 38.0045   3
  -2  13 -12 257.255 54.1588   4
  -3  13 -12 145.760 43.7707   4
  -4  13 -12 385.922 76.0030   4
  -5  13 -12 77.3388 43.0394   4
   7  11 -11 59.1925 27.3060   6
   6  11 -11 46.0752 20.7570   6
   5  11 -11 157.500 42.5744   6
  -5 -11  11 137.130 35.2330   3
  -4 -11  11 774.000 79.5470   3
   4  11 -11 761.745 78.8270   6
  -3 -11  11 150.444 34.4629   3
   3  11 -11 200.117 35.9182   6
   2  11 -11 28.1508 11.0915   6
  -2 -11  11 21.6615 15.0626   3
  -2 -11  11 29.6593 15.0923   1
  -1 -11  11 698.164 66.2140   1
   1  11 -11 651.015 44.5778   6
  -1 -11  11 718.789 70.7645   3
   0 -11  11 71.4794 27.3621   3
   0 -11  11 26.1664 17.4939   1
   1 -11  11 699.836 77.7786   1
   1 -11  11 587.967 68.2467   3
  -2  11 -11 285.912 52.7541   4
  -3  11 -11 105.795 34.3345   4
  -4  11 -11 269.269 58.9818   4
  -5  11 -11 148.377 49.6466   4
  -6  11 -11 58.7978 34.2453   4
   7   9 -10-15.5954 15.0385   6
   6   9 -10 128.475 39.4697   6
   5   9 -10 33.5280 25.2998   6
   4   9 -10 392.456 56.0676   6
  -3  -9  10 10.6603 12.0626   3
   3   9 -10 46.1921 18.3090   6
  -2  -9  10 4.28339 8.30335   3
   2   9 -10-6.43368 7.86011   6
  -2  -9  10 9.72718 9.22795   1
   1   9 -10 3537.00 94.8717   6
  -1  -9  10 3589.38 130.417   1
  -1  -9  10 3174.87 109.532   6
   1   9 -10 3315.22 73.7083   5
  -1  -9  10 4028.07 149.275   3
   0  -9  10 813.520 40.7159   6
   0  -9  10 988.911 76.5300   1
   0  -9  10 926.863 73.6598   3
   0   9 -10 933.080 42.2240   5
   1  -9  10 14.1153 12.4638   1
   1  -9  10 28.8931 17.5575   3
   2  -9  10 1149.12 95.7773   3
   2  -9  10 1123.94 44.0842   6
  -2   9 -10 1198.80 96.4515   4
  -3   9 -10 214.984 45.4212   4
   3  -9  10 227.099 38.5425   2
  -4   9 -10 232.467 48.5247   4
   4  -9  10 220.679 36.4567   2
  -5   9 -10 498.438 80.0955   4
   5  -9  10 565.480 60.6932   2
  -6   9 -10 216.132 57.2595   4
  -7   9 -10 14.8068 17.6302   4
   8   7  -9 229.052 64.1895   6
   7   7  -9 269.357 64.7267   6
   6   7  -9 335.550 67.2261   6
   5   7  -9 98.3061 31.1346   6
   4   7  -9 383.835 55.6088   6
   3   7  -9 332.011 45.8759   6
   3   7  -9 300.695 38.9361   5
   2   7  -9 1556.82 81.1262   6
   2   7  -9 1513.36 71.4005   5
  -2  -7   9 1596.89 89.8590   3
   1   7  -9 2268.77 70.8610   6
   1   7  -9 2403.12 75.4619   5
  -1  -7   9 2268.58 86.4618   1
  -1  -7   9 2285.57 103.430   3
   0  -7   9 164.751 28.3401   3
   0  -7   9 152.306 25.9850   1
   1  -7   9 1835.39 99.8920   3
   2  -7   9 1430.84 39.0984   6
  -2   7  -9 1523.49 99.7737   4
   2  -7   9 1573.31 87.6325   2
   2  -7   9 1491.97 48.2903   6
   2  -7   9 1531.14 102.937   3
   3  -7   9 634.433 46.8749   6
  -3   7  -9 582.472 67.2242   4
   3  -7   9 587.648 55.1611   2
   4  -7   9 30.4422 16.5601   2
  -4   7  -9 19.4823 23.6359   4
   4  -7   9 12.3605 8.06511   6
   5  -7   9 88.0405 24.6223   2
  -5   7  -9 18.4887 24.0349   4
   5  -7   9 102.553 29.2997   6
   6  -7   9 379.739 54.9818   2
  -6   7  -9 256.073 59.9296   4
  -7   7  -9 57.2232 34.1147   4
   8   5  -8 233.360 65.8164   6
   7   5  -8 129.405 43.3437   6
   6   5  -8 101.165 37.7054   6
   5   5  -8 92.0437 32.7366   6
   4   5  -8 79.8668 28.7137   6
   4   5  -8 63.4054 23.8096   5
   3   5  -8 262.190 40.5554   6
   3   5  -8 232.870 35.5156   5
   2   5  -8 26102.0 337.179   6
   2   5  -8 26691.4 318.806   5
   1   5  -8 56.7280 13.0257   5
  -1  -5   8 83.4564 19.5847   3
   1   5  -8 65.7195 13.0400   6
  -1  -5   8 73.9398 12.4495   1
   0  -5   8 2855.48 104.420   3
   0   5  -8 2838.07 81.8258   1
   1  -5   8 84.8834 20.8145   3
   1  -5   8 84.7366 19.8058   2
  -2   5  -8 26457.3 379.045   4
   2  -5   8 26461.1 345.622   2
   2  -5   8 26189.0 214.985   6
   3  -5   8 40.5741 14.8436   2
  -3   5  -8 58.2034 21.4332   4
   3  -5   8 31.6254 10.2853   6
  -4   5  -8 5696.89 224.080   4
   4  -5   8 5648.06 180.220   6
   4  -5   8 5878.57 191.799   2
   5  -5   8 1431.16 103.829   6
  -5   5  -8 1523.86 128.539   4
   5  -5   8 1579.87 108.024   2
   6  -5   8-12.6930 22.8714   6
  -6   5  -8 13.5937 20.1583   4
   6  -5   8 19.6025 9.61676   2
   7  -5   8 400.667 64.4791   2
   7  -5   8 420.388 70.1089   6
  -7   5  -8 438.019 83.1825   4
  -8   5  -8-10.5659 32.1461   4
   8   3  -7-39.9736 34.3335   6
   7   3  -7 148.140 51.4218   6
   6   3  -7 3077.82 195.375   6
   5   3  -7 1818.31 137.481   6
   4   3  -7 953.945 88.4400   6
   4   3  -7 995.335 88.2519   5
   3   3  -7 2085.16 115.543   6
   3   3  -7 2113.22 112.082   5
   2   3  -7 2465.03 104.941   6
   2   3  -7 2463.41 101.514   5
   1   3  -7 12451.8 192.280   5
  -1  -3   7 12239.0 195.253   3
   0  -3   7 414.668 39.2639   2
   0   3  -7 396.001 17.2022   6
   0   3  -7 402.422 27.6203   1
   0  -3   7 414.821 35.3406   3
  -1   3  -7 7369.46 98.8043   6
   1  -3   7 7543.85 168.271   2
   1  -3   7 7419.24 79.6458   6
   1  -3   7 7689.23 168.347   3
  -2   3  -7 244.682 33.6510   4
   2  -3   7 198.909 29.7564   2
   2  -3   7 200.612 21.5203   6
  -2   3  -7 214.649 24.5652   6
  -3   3  -7 749.647 66.4722   4
   3  -3   7 584.288 55.7763   2
   3  -3   7 707.170 54.5111   6
  -4   3  -7 627.835 70.5813   4
   4  -3   7 643.453 61.3198   6
   5  -3   7 28.0503 13.7618   6
  -5   3  -7 22.0128 21.2675   4
  -6   3  -7-7.82154 14.3768   4
   6  -3   7 2.38710 13.5826   6
  -7   3  -7-3.84185 14.9989   4
   7  -3   7-17.5968 22.7163   6
  -8   3  -7-32.7559 30.9933   4
   8  -3   7-12.2388 21.1041   6
   8   1  -6 206.770 61.8167   6
   7   1  -6 459.761 83.1843   6
   6   1  -6 143.398 44.6438   6
   5   1  -6 35.8978 25.2424   5
   5   1  -6 39.4853 24.2530   6
   4   1  -6 344.213 53.9007   6
   4   1  -6 328.491 52.3926   5
   3   1  -6 2119.64 115.577   5
  -3  -1   6 2092.15 79.7801   1
   2   1  -6 1898.94 93.3992   5
  -2  -1   6 1830.13 46.9545   1
   1   1  -6 24208.3 279.973   5
   0  -1   6 11.0128 5.47505   3
   0   1  -6-0.74309 3.48563   3
   0   1  -6 4.06775 3.52053   6
   0  -1   6 0.25978 5.30516   2
   1  -1   6 5722.63 100.770   6
  -1   1  -6 5833.81 111.922   6
  -1   1  -6 6023.60 117.204   4
   1  -1   6 5767.81 144.774   2
   1  -1   6 5635.44 128.860   3
  -2   1  -6 65.1700 14.6577   4
   2  -1   6 57.3631 13.2119   6
   2  -1   6 60.1550 16.8879   2
  -3   1  -6 3562.92 137.243   4
   3  -1   6 3436.39 125.767   6
   4  -1   6 151.141 31.5339   6
  -4   1  -6 144.732 32.7256   4
  -5   1  -6 3529.29 180.621   4
   5  -1   6 3690.99 172.830   6
  -6   1  -6 43.9392 14.7364   4
   6  -1   6 51.6392 25.1426   6
  -7   1  -6 24.5949 25.2996   4
   7  -1   6 2.60265 14.7255   6
  -8   1  -6-50.0761 38.4746   4
   8  -1   6-24.4982 30.9849   6
   8  -1  -5 192.412 57.5094   6
   7  -1  -5 215.450 59.3260   6
  -6   1   5 3663.09 208.487   4
   6  -1  -5 3526.39 214.435   6
  -5   1   5 1644.87 126.822   4
   5  -1  -5 1633.39 131.768   5
  -4   1   5 128.355 29.1198   4
   4  -1  -5 94.3781 26.1491   5
  -3   1   5 292.336 41.5005   4
   3  -1  -5 286.215 43.2377   5
   2  -1  -5 2539.30 80.7352   1
   2  -1  -5 2728.70 116.435   5
  -2   1   5 2679.62 71.9503   1
   1  -1  -5 1333.36 56.1818   4
   1  -1  -5 1390.61 59.9670   2
   1  -1  -5 1376.57 71.1885   5
   1  -1  -5 1433.81 45.2224   1
   0   1   5 1031.17 49.4459   6
   0  -1  -5 929.923 46.6326   6
   0   1   5 986.401 52.9719   2
   0  -1  -5 1016.24 53.8431   5
   0   1   5 981.073 36.2841   3
  -1  -1  -5 231.485 18.3699   4
   1   1   5 225.267 24.1546   6
   1   1   5 257.948 30.8017   2
  -1  -1  -5 215.622 18.7729   3
  -2  -1  -5 440.373 36.4560   4
   2   1   5 389.594 37.1782   6
   2   1   5 351.627 29.6208   4
  -3  -1  -5 970.584 68.3866   4
   3   1   5 933.663 69.1205   6
  -4  -1  -5 12.5946 9.76829   4
   4   1   5 10.6993 15.1058   6
  -5  -1  -5 1539.26 116.536   4
   5   1   5 1427.99 110.731   6
  -6  -1  -5 138.566 37.4676   4
   6   1   5 177.474 42.2465   6
  -7  -1  -5 303.500 61.8913   4
   7   1   5 305.960 62.3791   6
  -8  -1  -5 7.13948 19.6426   4
   8   1   5-18.0229 24.3536   6
  -8   3   4-6.65873 23.3663   4
   8  -3  -4 26.4034 33.6759   6
  -7   3   4 61.2134 30.1452   4
   7  -3  -4 77.9424 33.3280   6
  -6   3   4 6069.93 271.619   4
  -5   3   4 33.6569 25.3891   4
   5  -3  -4-21.0667 23.5161   5
  -4   3   4 349.631 53.5318   4
   4  -3  -4 314.186 54.0660   5
  -3   3   4 437.492 52.2204   4
   3  -3  -4 419.518 56.1874   5
  -2   3   4 3386.63 116.216   4
   2  -3  -4 3334.41 86.1826   2
   2  -3  -4 3347.10 135.806   5
   2  -3  -4 3232.42 109.010   1
   1  -3  -4 850.981 41.5617   4
  -1   3   4 868.021 43.5497   4
  -1   3   4 851.492 43.4340   2
   1  -3  -4 866.211 45.0182   2
   1  -3  -4 800.899 57.6978   5
   0   3   4 3181.58 99.9474   6
   0   3   4 3044.11 92.7565   2
   0   3   4 2939.31 40.9664   3
   0  -3  -4 3014.57 97.8297   5
  -1  -3  -4 18094.8 121.756   3
   1   3   4 18173.2 248.810   6
   2   3   4 5617.66 115.276   4
   2   3   4 5667.72 156.180   6
  -3  -3  -4 4321.48 135.467   4
   3   3   4 4180.77 153.200   6
   4   3   4 2964.89 146.745   6
  -4  -3  -4 2708.86 129.885   4
  -5  -3  -4 1604.98 114.502   4
   5   3   4 1550.71 118.837   6
   6   3   4 500.106 76.0630   6
   7   3   4 1.83953 16.6884   6
   8   3   4 2517.47 197.332   6
  -8   5   3 51.2241 46.3473   4
   8  -5  -3 22.0873 23.1265   6
  -7   5   3 95.8662 40.9548   4
   7  -5  -3 27.7365 16.3335   6
  -6   5   3 3326.00 204.803   4
  -5   5   3 48.3711 25.3735   4
   5  -5  -3 128.953 44.5197   5
  -4   5   3 66.8872 25.6299   4
   4  -5  -3 84.9802 34.0142   5
  -3   5   3 521.995 57.5287   4
   3  -5  -3 493.520 55.4227   1
   3  -5  -3 530.893 30.7662   2
   3  -5  -3 522.936 65.7060   5
  -2   5   3 19507.9 294.059   4
   2  -5  -3 19519.7 343.987   5
   2  -5  -3 19381.7 301.952   1
  -1   5   3 2734.84 88.5805   4
  -1   5   3 2943.88 73.8134   2
   1  -5  -3 2828.51 113.640   5
   0   5   3 17896.8 269.491   6
   0  -5  -3 18013.2 254.094   5
   0   5   3 17670.1 158.706   4
   1   5   3 1152.93 41.4110   4
   1   5   3 1192.49 71.0125   6
   2   5   3 235.561 34.5272   6
   2   5   3 189.021 23.0828   4
   3   5   3 111.042 27.0579   6
   4   5   3 7929.06 248.045   6
   5   5   3 1356.68 112.991   6
   6   5   3 238.827 52.8239   6
   7   5   3 162.215 48.2146   6
   8   5   3 87.5463 37.5752   6
   8  -7  -2-58.5875 48.0442   6
  -8   7   2 2.61517 17.9062   4
  -7   7   2-27.1066 21.4216   4
  -6   7   2 69.5350 36.7423   4
  -5   7   2 1436.96 125.062   4
   5  -7  -2 1416.02 134.323   5
   4  -7  -2 27.3892 22.6856   5
  -4   7   2 58.6356 26.9667   4
   3  -7  -2 371.169 53.5629   1
   3  -7  -2 330.120 53.9090   5
  -3   7   2 380.030 51.4274   4
   2  -7  -2 49.0243 19.5503   1
  -2   7   2 54.5653 16.7390   4
   2  -7  -2 36.2524 19.7730   5
  -1   7   2 647.442 48.0626   4
  -1   7   2 623.169 32.8456   2
   1  -7  -2 640.684 58.1943   5
  -1   7   2 614.895 35.0699   3
   1  -7  -2 657.473 57.6856   1
   0   7   2 23191.3 339.578   6
   0   7   2 23742.8 241.872   4
   0  -7  -2 23176.4 311.119   5
   1   7   2 2177.94 106.525   6
  -1  -7  -2 2169.34 88.0482   5
  -2  -7  -2 198.571 16.5895   3
   2   7   2 240.474 38.0287   6
   3   7   2 895.611 80.8940   6
   4   7   2 100.483 28.9377   6
   5   7   2 776.190 88.4336   6
   6   7   2-19.6310 26.3588   6
   7   7   2 47.3221 31.1638   6
   8  -9  -1 285.806 76.0785   6
  -7   9   1-8.40297 25.2545   4
  -6   9   1 20.9443 19.9539   4
  -5   9   1 1835.38 147.640   4
  -4   9   1 2086.67 142.173   4
   4  -9  -1 2085.22 150.572   1
   4  -9  -1 2089.01 153.286   5
   3  -9  -1 87.5643 28.1871   5
   3  -9  -1 114.776 32.5690   1
  -3   9   1 74.6074 25.0214   4
  -2   9   1 153.243 32.3471   4
   2  -9  -1 140.115 34.6625   1
   2  -9  -1 106.562 27.5520   5
  -1   9   1 3860.44 134.719   4
  -1   9   1 3619.74 91.9722   3
  -1   9   1 3739.33 82.0997   2
   1  -9  -1 3738.06 150.185   5
   1  -9  -1 3908.86 159.336   1
   0   9   1 2325.81 93.0917   4
   0  -9  -1 2332.34 105.529   5
   0   9   1 2228.40 115.734   6
  -1  -9  -1 2.92267 8.56667   5
   1   9   1 7.08330 7.73365   6
   2   9   1 2179.86 121.794   6
  -2  -9  -1 2181.18 59.4231   3
  -2  -9  -1 2082.62 92.5543   5
   3   9   1 127.704 29.6694   6
  -3  -9  -1 138.919 19.2908   3
   4   9   1 531.515 69.7317   6
   5   9   1 35.6200 17.4175   6
   6   9   1 15.8117 19.9640   6
   7   9   1 178.271 50.3680   6
  -7  11   0 562.908 98.4324   4
  -6  11   0 157.918 46.5047   4
  -5  11   0 816.307 102.767   4
  -4  11   0 2147.51 153.688   4
   4 -11   0 2102.16 165.034   1
   4 -11   0 2060.72 157.424   5
   3 -11   0 874.915 96.6851   1
   3 -11   0 880.675 95.5535   5
  -3  11   0 937.621 91.2209   4
   2 -11   0 1705.83 119.693   5
   2 -11   0 1761.37 126.672   1
  -2  11   0 1720.77 111.503   4
  -1  11   0 352.222 45.8281   4
   1 -11   0 341.211 52.5285   1
   1 -11   0 330.696 48.7998   5
   0  11   0 1593.35 106.530   6
   0 -11   0 1480.36 90.1090   5
   0  11   0 1420.04 83.9911   4
   1  11   0 96.5056 26.7880   6
  -1 -11   0 71.9599 19.4443   5
  -2 -11   0 15.7920 10.7235   5
   2  11   0-0.65291 12.2839   6
   3  11   0 2072.45 134.883   6
  -3 -11   0 2092.97 99.4985   5
   4  11   0-16.4004 19.5732   6
   5  11   0 226.356 50.1066   6
   6  11   0-2.17015 18.6963   6
  -6  13  -1 18.1112 21.8282   4
  -5  13  -1 113.382 40.9279   4
   4 -13   1 702.423 101.670   1
  -4  13  -1 600.675 85.3216   4
   3 -13   1 448.007 73.7098   1
  -3  13  -1 518.773 73.6374   4
   3 -13   1 448.733 69.3349   5
  -2  13  -1 502.323 66.1457   4
   2 -13   1 502.169 74.9288   1
   2 -13   1 467.812 65.8267   5
   1 -13   1-15.3610 18.8392   1
  -1  13  -1 8.71842 12.6056   4
   1 -13   1 2.17921 8.95392   5
   0  13  -1-3.41597 11.5072   6
   0  13  -1 8.35986 9.95215   4
   0 -13   1 9.95114 14.0275   1
   1  13  -1 46.2263 19.6863   6
   2  13  -1 307.759 52.7204   6
   3  13  -1 98.9024 35.0987   6
   4  13  -1 27.4785 22.3738   6
   5  13  -1-2.53994 15.2519   6
  -6  15  -2 60.0511 41.8306   4
  -5  15  -2 246.581 62.7008   4
   4 -15   2-14.1459 18.8993   1
  -4  15  -2 2.23286 18.5806   4
   3 -15   2 210.726 57.6701   1
  -3  15  -2 271.964 59.0091   4
  -2  15  -2 35.0951 19.2402   4
   2 -15   2 4.25217 12.2401   1
  -1  15  -2 1417.21 112.799   4
   1 -15   2 1292.48 124.300   1
   0 -15   2 391.959 66.0690   1
   0  15  -2 263.610 50.4550   6
   1  15  -2 74.3873 28.8727   6
   2  15  -2 270.387 52.0428   6
   3  15  -2 48.3277 20.5146   6
   4  15  -2 91.2116 31.7383   6
   3 -17   3 328.985 77.4107   1
   2 -17   3 59.4889 33.5305   1
   1 -17   3 217.081 57.6715   1
   0 -17   3 69.5299 39.9638   1
   1  17  -3 32.2086 18.4351   6
  -1 -17   3 39.4075 20.6860   1
   2  17  -3 15.8655 17.8670   6
   3  17  -3-6.68538 14.7919   6
  -2 -18  15 311.343 62.3563   3
  -1 -18  15 56.6108 24.6841   3
   0 -18  15-13.1161 25.0969   3
   1 -18  15 49.0703 33.3149   1
  -4 -16  14 28.5566 24.0585   3
  -3 -16  14 51.0244 25.3904   3
  -2 -16  14 35.1715 18.7573   3
  -1 -16  14 21.8959 16.4424   3
  -1 -16  14 3.08179 14.6469   1
   0 -16  14-11.6385 13.7851   1
   0 -16  14-15.0162 18.2253   3
   1 -16  14 93.4608 38.8458   3
   1 -16  14 70.2631 36.3781   1
  -2  16 -14 91.2071 34.5191   4
  -3  16 -14 573.448 95.2978   4
  -6 -14  13 54.6125 30.7133   3
  -5 -14  13 6.51111 15.0783   3
  -4 -14  13 10.7872 19.3141   3
  -3 -14  13 34.0531 11.4808   3
  -2 -14  13 252.028 49.6640   3
  -2 -14  13 202.130 41.2916   1
  -1 -14  13 627.243 75.9188   1
  -1 -14  13 623.676 75.6465   3
   0 -14  13 19.3818 12.7826   3
   0 -14  13-23.4606 21.7345   1
   1 -14  13 42.4288 23.7520   3
   1 -14  13 71.9606 30.4396   1
  -2  14 -13 2281.78 166.662   4
  -3  14 -13 554.198 86.7735   4
  -4  14 -13 103.609 44.3317   4
  -5  14 -13 21.5061 23.0002   4
   7  12 -12 73.7573 34.4642   6
  -6 -12  12 163.252 44.8620   3
   6  12 -12 61.0915 30.3269   6
   5  12 -12 105.778 33.6600   6
  -5 -12  12 59.9134 26.0470   3
   4  12 -12 68.6714 25.3090   6
  -4 -12  12 97.4525 31.4055   3
  -3 -12  12 187.746 34.8216   1
  -3 -12  12 180.331 39.5608   3
   3  12 -12 117.093 26.2325   6
  -2 -12  12 309.571 49.4455   3
   2  12 -12 351.160 39.5314   6
  -2 -12  12 372.449 49.4576   1
  -1 -12  12 790.390 77.1110   3
  -1 -12  12 789.489 75.2921   1
   0 -12  12 98.0530 32.6543   3
   0 -12  12 151.523 35.4157   1
   1 -12  12 8.05666 12.2094   3
   1 -12  12 17.5882 20.3987   1
  -2  12 -12 5663.99 243.716   4
  -3  12 -12 481.320 74.2362   4
  -4  12 -12 227.970 54.4744   4
  -5  12 -12-9.43909 22.9850   4
  -6  12 -12 1564.64 167.309   4
   7  10 -11 54.2973 37.5912   6
   6  10 -11 11.3673 12.8682   6
   5  10 -11 130.788 37.2310   6
   4  10 -11 247.177 45.6190   6
  -4 -10  11 297.401 49.1986   3
  -3 -10  11 230.363 41.0116   3
   3  10 -11 224.178 36.8852   6
   2  10 -11 769.412 56.6143   6
  -2 -10  11 723.891 67.2283   3
  -2 -10  11 745.340 59.4871   1
   1  10 -11 1501.70 61.1375   6
  -1 -10  11 1328.64 85.7160   1
  -1 -10  11 1558.15 99.5184   3
   0  10 -11-4.13755 5.11017   5
   0 -10  11 7.90364 10.9727   3
   0 -10  11-29.6056 20.6877   1
   1 -10  11 446.506 57.5806   1
   1 -10  11 374.173 53.9229   3
  -2  10 -11 3262.51 168.283   4
   2 -10  11 3080.59 164.075   3
  -3  10 -11 3039.73 173.940   4
  -4  10 -11 30.5837 25.9710   4
   4 -10  11 9.76095 13.5123   2
  -5  10 -11 390.113 72.0440   4
  -6  10 -11 1378.53 148.256   4
   8   8 -10 158.447 51.0483   6
   7   8 -10 172.539 54.5789   6
   6   8 -10 552.239 84.6890   6
   5   8 -10 0.65285 17.2233   6
   4   8 -10 192.279 39.5191   6
   3   8 -10 341.675 46.2117   6
   3   8 -10 311.679 38.3940   5
  -3  -8  10 316.182 44.8210   3
   2   8 -10 3095.15 99.5834   5
   2   8 -10 3054.96 113.722   6
  -2  -8  10 3045.32 101.417   1
  -2  -8  10 3146.12 132.805   3
   1   8 -10 231.720 23.3813   6
   1   8 -10 231.681 24.0889   5
  -1  -8  10 222.118 33.6351   3
  -1  -8  10 246.994 31.2412   1
   0  -8  10 444.598 48.3449   1
   0  -8  10 461.246 50.7073   3
   1  -8  10 369.604 49.2418   3
  -2   8 -10 1687.85 111.496   4
   2  -8  10 1661.91 95.2615   2
   2  -8  10 1690.64 112.998   3
   3  -8  10 72.5808 15.5356   6
  -3   8 -10 40.7275 22.2528   4
   3  -8  10 96.2739 25.0283   2
  -4   8 -10 289.075 58.5807   4
   4  -8  10 347.591 46.5686   2
   5  -8  10 72.9419 24.6352   2
  -5   8 -10 49.5122 23.7678   4
  -6   8 -10 597.407 93.1540   4
  -7   8 -10 401.063 84.0918   4
   8   6  -9 57.1872 35.5512   6
   7   6  -9 72.3891 33.8780   6
   6   6  -9 510.215 78.2327   6
   5   6  -9 31.6649 20.1390   6
   4   6  -9 363.627 54.4284   6
   4   6  -9 309.492 46.9895   5
   3   6  -9 14.2925 10.9193   5
   3   6  -9 14.1061 8.28986   6
  -2  -6   9 4234.57 143.000   3
   2   6  -9 4183.37 134.357   6
   2   6  -9 4104.62 126.550   5
   1   6  -9 772.710 40.9510   6
  -1  -6   9 783.649 45.7004   1
   1   6  -9 758.976 46.6555   5
  -1  -6   9 833.167 59.3837   3
   0  -6   9 1624.69 84.8228   3
   1  -6   9 510.882 53.0475   3
   1  -6   9 500.006 48.1104   2
   2  -6   9 130.325 12.9725   6
  -2   6  -9 136.737 28.9941   4
   2  -6   9 167.201 32.2747   3
   2  -6   9 125.175 25.9598   2
   3  -6   9 32.9675 15.1603   2
   3  -6   9 32.9953 12.3162   6
  -3   6  -9 23.3337 13.5722   4
   4  -6   9 6167.39 179.684   6
   4  -6   9 6220.92 198.854   2
  -4   6  -9 6018.77 238.085   4
  -5   6  -9 890.007 100.309   4
   5  -6   9 794.592 76.1331   6
   5  -6   9 845.528 79.3895   2
  -6   6  -9 37.5301 33.7747   4
   6  -6   9 9.40851 11.7165   6
   6  -6   9 50.3467 24.2418   2
  -7   6  -9 29.6930 17.9895   4
   7  -6   9 48.7046 25.0576   2
  -8   6  -9 106.152 49.5691   4
   8   4  -8-4.78707 27.0088   6
   7   4  -8 25.1604 16.1287   6
   6   4  -8 539.735 81.3019   6
   5   4  -8 699.404 85.8291   6
   4   4  -8 498.897 64.7309   6
   4   4  -8 481.287 60.2118   5
   3   4  -8 3355.05 141.460   5
   3   4  -8 3372.42 148.590   6
   2   4  -8 103005. 685.668   6
   2   4  -8 103612. 665.855   5
   1   4  -8 2794.13 92.5843   5
   1   4  -8 2827.89 85.9646   6
  -1  -4   8 2660.10 61.6306   1
  -1  -4   8 2880.91 102.095   3
   0  -4   8 63.7815 18.4517   3
   0   4  -8 68.8559 13.3404   1
   1  -4   8 727.463 55.9870   2
   1  -4   8 735.580 57.1127   3
   2  -4   8 2378.46 67.8402   6
   2  -4   8 2300.55 103.696   2
  -2   4  -8 2319.79 106.507   4
   3  -4   8 441.109 49.0930   2
   3  -4   8 398.362 38.1534   6
  -3   4  -8 386.083 50.7452   4
   4  -4   8 141.918 30.1839   2
   4  -4   8 136.904 25.0633   6
  -4   4  -8 133.121 34.6771   4
   5  -4   8 1576.01 109.637   6
  -5   4  -8 1294.88 115.038   4
   5  -4   8 1507.11 108.186   2
  -6   4  -8 276.858 60.8062   4
   6  -4   8 253.538 48.9757   6
  -7   4  -8 19.6967 23.1762   4
   7  -4   8 17.5847 23.4548   6
  -8   4  -8 16.1090 25.5332   4
   8  -4   8 62.6237 31.2234   2
   8   2  -7 28.9872 35.1358   6
   7   2  -7 120.670 41.6289   6
   6   2  -7 5197.01 259.888   6
   5   2  -7 0.49975 18.4642   6
   5   2  -7 26.6408 20.2930   5
   4   2  -7 980.000 89.8139   6
   4   2  -7 948.323 86.8581   5
   3   2  -7 2219.64 117.242   5
   2   2  -7 22165.0 320.302   5
  -1  -2   7 21223.5 250.587   3
   1   2  -7 21700.3 270.674   5
   0  -2   7 245.654 29.3696   2
   0   2  -7 288.662 19.8942   6
   0  -2   7 261.750 27.0447   3
   1  -2   7 1273.74 42.3759   6
  -1   2  -7 1232.58 47.9610   6
   1  -2   7 1228.78 69.3995   2
   1  -2   7 1283.96 66.6775   3
  -2   2  -7 10057.3 202.770   4
   2  -2   7 10144.6 162.800   6
  -2   2  -7 9870.84 182.233   6
   2  -2   7 9926.22 217.014   2
   3  -2   7 785.654 66.0397   2
   3  -2   7 709.207 55.1710   6
  -3   2  -7 744.957 65.0810   4
  -4   2  -7 10.3381 11.5585   4
   4  -2   7-1.31761 11.3574   6
  -5   2  -7 50.5476 28.2131   4
   5  -2   7 13.9909 9.81056   6
  -6   2  -7 199.242 49.8300   4
   6  -2   7 206.905 45.1792   6
  -7   2  -7 215.069 54.9349   4
   7  -2   7 242.645 54.8103   6
  -8   2  -7-3.77122 26.1860   4
   8  -2   7 33.0201 25.9153   6
   8   0  -6 18.8829 18.4935   6
   7   0  -6 39.9279 30.9637   6
   6   0  -6 127.334 46.5650   6
   5   0  -6 1665.68 136.004   5
   5   0  -6 1874.95 139.278   6
   4   0  -6 896.566 89.3030   5
  -3   0   6 275.518 28.2800   1
   3   0  -6 257.341 43.9591   5
   2   0  -6 1188.12 77.4095   5
  -2   0   6 1178.86 39.3461   1
   1   0  -6 708.955 51.8227   5
   1   0  -6 790.481 27.4742   1
   0   0   6 511.794 34.5533   6
   0   0  -6 513.514 33.1407   6
   0   0   6 502.726 31.3251   3
   0   0   6 503.650 41.1099   2
   1   0   6 2652.90 78.6614   6
  -1   0  -6 2632.30 71.9414   4
   1   0   6 2561.10 100.292   2
   1   0   6 2634.09 84.2585   3
  -1   0  -6 2640.71 75.4101   3
  -1   0  -6 2618.33 83.6739   6
   2   0   6 56.3933 15.1263   6
  -2   0  -6 49.8122 11.3236   4
  -3   0  -6 869.742 65.9734   4
   3   0   6 909.141 66.6067   6
  -4   0  -6 356.113 49.0750   4
   4   0   6 311.787 44.4196   6
  -5   0  -6 480.514 65.4168   4
   5   0   6 386.027 56.4939   6
  -6   0  -6 39.7745 29.3196   4
   6   0   6 5.81299 13.6970   6
  -7   0  -6 38.1849 28.5720   4
   7   0   6 69.5932 32.4348   6
  -8   0  -6 16.2441 24.0771   4
   8   0   6 0.29392 16.5439   6
   8  -2  -5 138.856 49.7636   6
  -7   2   5 581.215 91.1304   4
   7  -2  -5 474.059 88.2186   6
  -6   2   5 1182.23 119.983   4
   6  -2  -5 1238.52 126.064   6
  -5   2   5 256.200 50.8592   4
   5  -2  -5 200.888 44.5553   5
  -4   2   5 345.599 52.1940   4
   4  -2  -5 367.576 58.4311   5
  -3   2   5 2698.92 125.116   4
   3  -2  -5 2784.85 141.891   5
  -2   2   5 1887.77 85.4143   4
   2  -2  -5 1811.25 74.7166   1
   2  -2  -5 1740.24 96.4711   5
   1  -2  -5 447.939 32.5910   4
  -1   2   5 469.815 35.3728   2
   1  -2  -5 439.593 34.3785   2
   1  -2  -5 425.654 41.8747   5
   0  -2  -5 179.950 24.5455   5
   0   2   5 173.892 23.5035   6
   0   2   5 175.125 23.6772   2
   0   2   5 195.360 15.1301   3
  -1  -2  -5 687.719 25.3573   4
   1   2   5 653.200 45.5824   6
  -1  -2  -5 710.089 30.2676   3
   2   2   5 1498.02 78.4226   6
  -2  -2  -5 1613.97 66.1725   4
   2   2   5 1556.03 58.9464   4
  -2  -2  -5 1582.81 64.5311   3
   3   2   5 2633.33 119.537   6
  -3  -2  -5 2605.41 107.595   4
  -4  -2  -5 5647.91 188.297   4
   4   2   5 5452.18 195.819   6
  -5  -2  -5 3951.57 181.583   4
   5   2   5 3899.02 187.000   6
  -6  -2  -5 18.9352 12.6468   4
   6   2   5 50.1588 29.5507   6
   7   2   5 410.826 74.4244   6
  -7  -2  -5 527.667 82.3342   4
   8   2   5 839.129 113.228   6
  -8   4   4-27.4300 27.4237   4
   8  -4  -4-69.7855 45.3131   6
  -7   4   4 2553.80 194.292   4
   7  -4  -4 2413.63 194.307   6
  -6   4   4 2407.22 171.468   4
  -5   4   4 349.767 61.2253   4
   5  -4  -4 297.283 62.2465   5
  -4   4   4 661.597 73.7187   4
   4  -4  -4 630.555 79.6900   5
   3  -4  -4 185.870 31.7478   1
   3  -4  -4 219.229 23.8976   2
  -3   4   4 221.868 38.0558   4
   3  -4  -4 215.255 40.9100   5
  -2   4   4 10219.9 208.520   4
   2  -4  -4 10175.9 205.954   1
   2  -4  -4 10275.3 147.633   2
   2  -4  -4 9794.43 244.469   5
  -1   4   4 1476.67 60.0716   4
  -1   4   4 1476.73 58.3646   2
   1  -4  -4 1413.94 80.9154   5
   1  -4  -4 1429.29 53.7307   4
   0   4   4 8383.86 178.893   6
   0   4   4 8234.17 159.497   2
   0  -4  -4 8538.36 175.812   5
   1   4   4 1449.54 75.5656   6
   2   4   4 18.3737 9.58399   6
   2   4   4 0.64655 3.48820   4
   3   4   4 24.7983 17.2139   6
   4   4   4 10256.4 279.409   6
   5   4   4 1066.49 99.5855   6
   6   4   4 176.669 45.2987   6
   7   4   4 234.837 55.8892   6
   8   4   4 197.275 51.7808   6
  -8   6   3-24.8534 27.5906   4
   8  -6  -3-20.3477 21.5434   6
  -7   6   3 201.864 58.6957   4
  -6   6   3 1086.57 117.162   4
  -5   6   3 1760.44 138.031   4
   5  -6  -3 1613.92 145.504   5
   4  -6  -3 282.396 55.4864   5
  -4   6   3 301.142 49.4280   4
  -3   6   3 2080.59 121.691   4
   3  -6  -3 1782.88 131.230   5
   3  -6  -3 1740.64 116.829   1
  -2   6   3 3756.19 133.360   4
   2  -6  -3 3629.83 154.693   5
   2  -6  -3 3691.12 140.294   1
  -1   6   3 5170.78 127.148   4
  -1   6   3 4963.51 100.294   2
   1  -6  -3 5067.99 162.239   5
   0   6   3 19083.9 301.590   6
   0  -6  -3 18977.6 282.142   5
   0   6   3 19181.4 188.388   4
   1   6   3 1679.44 90.3517   6
  -1  -6  -3 1677.18 79.4616   5
   2   6   3 481.968 38.0630   4
   2   6   3 514.919 52.6664   6
   3   6   3 3660.10 158.972   6
   4   6   3 63.3426 20.1169   6
   5   6   3 444.888 67.6909   6
   6   6   3 115.826 36.8366   6
   7   6   3 83.5040 36.9516   6
   8  -8  -2 343.509 82.6025   6
  -8   8   2 347.362 87.8711   4
  -7   8   2 14.4309 25.7788   4
  -6   8   2 75.0125 39.5160   4
  -5   8   2 2261.90 162.142   4
   5  -8  -2 2344.92 177.076   5
  -4   8   2 739.725 82.5629   4
   4  -8  -2 621.471 79.8824   1
   4  -8  -2 703.638 87.8938   5
  -3   8   2 306.522 49.2477   4
   3  -8  -2 325.075 56.5708   5
   3  -8  -2 398.087 58.7839   1
  -2   8   2 699.896 62.9832   4
   2  -8  -2 722.086 72.6634   5
   2  -8  -2 672.598 66.9256   1
  -1   8   2 964.563 63.2132   4
  -1   8   2 1032.35 44.9399   2
   1  -8  -2 963.612 75.3437   5
  -1   8   2 952.492 43.6306   3
   1  -8  -2 951.214 74.3180   1
   0   8   2 2533.30 86.9212   4
   0  -8  -2 2521.03 109.326   5
   0   8   2 2728.23 124.212   6
  -1  -8  -2-6.94571 10.3631   5
   1   8   2-5.32801 12.0286   6
  -2  -8  -2 502.267 24.3669   3
   2   8   2 478.560 55.8897   6
   3   8   2 631.982 69.9223   6
   4   8   2 388.560 60.7523   6
   5   8   2 490.976 72.1148   6
   6   8   2-12.8661 21.4201   6
   7   8   2 71.6073 28.0852   6
  -7  10   1 239.332 70.0466   4
  -6  10   1 63.5778 37.7527   4
  -5  10   1-12.8995 25.1157   4
  -4  10   1 3236.65 182.201   4
   4 -10  -1 3135.86 194.361   1
   4 -10  -1 3014.77 190.704   5
  -3  10   1 2431.38 143.445   4
   3 -10  -1 2352.88 155.549   1
   3 -10  -1 2213.35 149.200   5
   2 -10  -1 1534.11 112.425   5
   2 -10  -1 1685.93 117.932   1
  -2  10   1 1750.06 108.377   4
   1 -10  -1 336.085 47.8185   1
  -1  10   1 338.211 42.3375   4
  -1  10   1 389.054 27.6780   2
   1 -10  -1 334.868 46.9230   5
   0  10   1 3667.17 157.301   6
   0  10   1 3793.55 125.312   4
   0 -10  -1 3588.07 139.857   5
   1  10   1 7723.40 230.012   6
  -1 -10  -1 7546.77 188.442   5
   2  10   1 370.315 51.3886   6
  -2 -10  -1 352.251 40.1852   5
   3  10   1 78.0674 29.0124   6
   4  10   1 841.984 91.5835   6
   5  10   1 77.7427 31.2740   6
   6  10   1 177.866 51.8179   6
  -7  12   0 77.5305 28.8710   4
  -6  12   0 125.567 45.0335   4
  -5  12   0-0.77207 19.2373   4
   4 -12   0 132.489 41.5997   1
  -4  12   0 216.726 52.0165   4
   4 -12   0 164.263 44.0894   5
  -3  12   0 53.2766 24.2310   4
   3 -12   0 110.457 38.7884   1
   3 -12   0 67.7833 31.7038   5
   2 -12   0 285.794 53.9242   1
  -2  12   0 304.436 49.9078   4
   2 -12   0 266.016 50.0172   5
  -1  12   0 4027.45 161.490   4
   1 -12   0 3908.43 170.262   5
   1 -12   0 4035.85 189.838   1
   0  12   0 37.0524 16.0810   6
   0  12   0 8.30859 7.07892   4
   0 -12   0 14.3503 10.8479   5
   1  12   0 1987.20 126.507   6
  -1 -12   0 1866.63 98.2212   5
   2  12   0 158.216 34.9178   6
   3  12   0 120.203 33.8275   6
   4  12   0 237.292 50.8417   6
   5  12   0 385.647 69.2532   6
   6  12   0 4.30961 13.9301   6
  -6  14  -1 33.9123 30.5705   4
  -5  14  -1 161.274 44.6584   4
  -4  14  -1 43.6571 25.9504   4
   4 -14   1 23.1107 21.9844   1
   3 -14   1 383.362 73.3551   1
  -3  14  -1 463.383 70.4316   4
   2 -14   1 53.2076 28.6953   1
  -2  14  -1 47.0128 15.2296   4
  -1  14  -1 244.720 44.8201   4
   1 -14   1 254.860 52.0117   1
   0  14  -1 479.921 67.1265   6
   0  14  -1 355.603 49.3458   4
   0 -14   1 454.344 68.1022   1
   1  14  -1 463.999 67.0431   6
   2  14  -1 300.146 54.7678   6
   3  14  -1-7.67425 23.1399   6
   4  14  -1 9.67603 15.9296   6
   5  14  -1 42.4643 23.6499   6
  -5  16  -2 112.363 44.2799   4
   4 -16   2 597.448 104.006   1
  -4  16  -2 534.934 89.5148   4
  -3  16  -2-19.6911 29.1691   4
   3 -16   2-1.73309 21.7095   1
   2 -16   2 42.8169 34.5594   1
   1 -16   2 40.8288 32.1811   1
   0 -16   2 67.3715 32.3817   1
   1  16  -2 17.3664 14.5990   6
  -1 -16   2 16.4050 12.3626   1
   2  16  -2 86.4979 34.7061   6
   3  16  -2 26.1611 11.6880   6
   1  18  -3 11.6570 19.7448   6
   2  18  -3 93.4377 37.2680   6
  -3 -17  15 28.8153 17.3450   3
  -2 -17  15 50.0537 25.8073   3
  -1 -17  15 165.786 44.6706   3
   0 -17  15 120.147 41.0708   3
   1 -17  15 102.881 41.9406   1
   1 -17  15 50.3902 31.7900   3
  -2  17 -15 27.3475 19.6958   4
  -5 -15  14 43.5116 26.6113   3
  -4 -15  14 108.832 34.1074   3
  -3 -15  14 49.0012 29.7269   3
  -2 -15  14 518.977 71.3541   3
  -1 -15  14 52.7202 23.1143   3
  -1 -15  14 40.4284 26.1330   1
   0 -15  14 41.7734 28.0140   1
   0 -15  14 32.8078 24.0073   3
   1 -15  14 498.441 80.9713   1
   1 -15  14 570.374 80.5679   3
  -2  15 -14 1258.58 130.163   4
  -3  15 -14 676.528 99.5112   4
  -4  15 -14 4.31362 20.9694   4
  -6 -13  13 25.8821 25.3302   3
  -5 -13  13 7.39163 11.8498   3
  -4 -13  13 55.2155 23.9554   3
  -3 -13  13 151.983 35.9325   3
  -2 -13  13 85.5474 26.2332   1
  -2 -13  13 88.3201 29.5861   3
  -1 -13  13 235.474 43.5148   3
  -1 -13  13 310.966 52.3803   1
   0 -13  13 189.085 44.9186   3
   0 -13  13 106.770 33.2987   1
   1 -13  13 192.042 46.2712   1
   1 -13  13 267.492 52.8393   3
  -2  13 -13 2343.42 163.422   4
  -3  13 -13 57.1003 18.4769   4
  -4  13 -13 376.728 74.8566   4
  -5  13 -13 226.995 62.8685   4
   7  11 -12 93.1547 40.5544   6
   6  11 -12-8.42492 19.7792   6
  -6 -11  12 20.9038 12.3682   3
   5  11 -12 28.2138 22.1926   6
  -5 -11  12 6.52727 15.7176   3
  -4 -11  12 47.6216 24.3879   3
   4  11 -12 38.9868 20.9530   6
   3  11 -12 715.161 65.5283   6
  -3 -11  12 795.144 78.2315   3
  -3 -11  12 798.928 65.5839   1
  -2 -11  12 13.2422 10.4398   3
   2  11 -12 33.3765 14.2694   6
  -2 -11  12 37.5252 17.7164   1
  -1 -11  12 1459.76 96.3300   1
  -1 -11  12 1487.77 102.350   3
   0 -11  12 135.346 34.5579   3
   0 -11  12 132.321 31.3528   1
   1 -11  12 239.825 46.7464   3
  -2  11 -12 2885.58 166.468   4
   2 -11  12 3008.68 171.213   3
  -3  11 -12-10.9258 18.6019   4
  -4  11 -12 42.3735 23.5873   4
  -5  11 -12 59.9170 33.3552   4
  -6  11 -12 879.968 122.486   4
   7   9 -11 471.181 84.0594   6
   6   9 -11 207.363 52.0776   6
   5   9 -11 356.035 61.8183   6
   4   9 -11-3.16623 13.5455   6
  -4  -9  11 24.2147 18.0400   3
   3   9 -11 291.598 42.5879   6
  -3  -9  11 278.230 43.6404   3
  -2  -9  11 253.914 32.2041   1
   2   9 -11 298.000 33.6861   6
  -2  -9  11 290.834 41.6931   3
   2   9 -11 275.619 28.7327   5
   1   9 -11 413.221 31.7151   5
  -1  -9  11 440.583 46.5361   1
  -1  -9  11 420.379 50.3661   3
   1   9 -11 385.677 28.5316   6
   0  -9  11 137.262 29.1939   1
   0  -9  11 159.514 30.1193   3
   0   9 -11 124.711 17.4998   5
   1  -9  11 8.90603 10.7269   3
  -2   9 -11 4628.64 193.910   4
   2  -9  11 4492.14 194.999   3
  -3   9 -11 844.086 89.3829   4
   3  -9  11 762.422 69.2110   2
  -4   9 -11 338.412 62.5531   4
   4  -9  11 307.950 46.0913   2
  -5   9 -11 58.2381 23.0297   4
   5  -9  11 112.258 30.0914   2
  -6   9 -11 184.129 56.1373   4
  -7   9 -11 57.6317 24.3531   4
   8   7 -10 110.352 45.8866   6
   7   7 -10 77.6222 36.1064   6
   6   7 -10 235.672 57.9837   6
   5   7 -10 271.473 56.1432   6
   4   7 -10 8.02238 11.1557   6
   3   7 -10 1245.54 88.1111   6
  -3  -7  10 1443.51 94.1488   3
   3   7 -10 1231.41 80.2491   5
   2   7 -10 1234.05 69.5282   5
   2   7 -10 1156.28 69.0449   6
  -2  -7  10 1284.21 82.1647   3
  -2  -7  10 1172.33 55.8253   1
   1   7 -10 1375.85 53.2912   6
  -1  -7  10 1444.16 70.3580   1
   1   7 -10 1449.35 65.4140   5
  -1  -7  10 1468.45 85.9126   3
   0  -7  10 851.237 62.5149   1
   0  -7  10 828.001 64.8672   3
   1  -7  10 3559.03 145.178   3
  -2   7 -10 2121.73 120.497   4
   2  -7  10 2162.27 109.237   2
   2  -7  10 2128.72 124.179   3
   3  -7  10 271.078 27.8207   6
  -3   7 -10 256.652 45.9012   4
   3  -7  10 320.712 44.4421   2
   4  -7  10-11.9898 10.4552   2
   4  -7  10 0.96837 8.29680   6
  -4   7 -10-6.86056 18.2427   4
  -5   7 -10 604.301 87.3738   4
   5  -7  10 686.043 71.2218   2
   6  -7  10 50.8651 18.2425   2
  -6   7 -10 73.7008 39.0067   4
  -7   7 -10 33.6215 30.4341   4
   8   5  -9 29.9401 28.4699   6
   7   5  -9 2.05365 17.9602   6
   6   5  -9 2763.99 187.318   6
   5   5  -9 1086.10 106.206   6
   4   5  -9 89.0528 29.5058   6
   4   5  -9 52.6764 21.9693   5
   3   5  -9 22.4518 13.8634   6
   3   5  -9 37.5885 13.5915   5
  -2  -5   9 11459.9 233.266   3
   2   5  -9 11654.2 228.761   6
   2   5  -9 11566.2 223.578   5
  -2  -5   9 11404.1 127.152   1
   1   5  -9 4963.52 111.450   6
  -1  -5   9 4924.72 101.279   1
   1   5  -9 4929.28 126.558   5
  -1  -5   9 4935.60 142.883   3
   0  -5   9 115.344 20.5657   3
   0   5  -9 96.8877 15.1371   1
   1  -5   9 885.165 65.6549   3
   1  -5   9 813.490 62.1860   2
   2  -5   9 1088.30 38.7056   6
  -2   5  -9 1110.07 78.9161   4
   2  -5   9 1138.99 75.3214   2
   2  -5   9 1202.42 85.2978   3
   3  -5   9 10722.7 190.449   6
   3  -5   9 10819.9 250.119   2
  -3   5  -9 10848.5 276.535   4
   4  -5   9 211.502 37.1289   2
   4  -5   9 238.334 35.2989   6
  -4   5  -9 230.175 47.6815   4
  -5   5  -9 3881.18 206.411   4
   5  -5   9 3569.96 159.520   6
   5  -5   9 3712.85 171.313   2
  -6   5  -9 242.205 55.2360   4
   6  -5   9 239.805 48.5180   2
   6  -5   9 235.285 46.4240   6
  -7   5  -9 208.869 60.5748   4
   7  -5   9 231.554 48.0955   2
  -8   5  -9 273.554 70.3288   4
   8   3  -8-1.64658 22.4368   6
   7   3  -8 46.5562 32.0216   6
   6   3  -8 940.275 110.214   6
   5   3  -8 220.398 48.4501   6
   5   3  -8 143.149 38.0544   5
   4   3  -8 791.749 82.8702   6
   4   3  -8 700.554 73.7246   5
   3   3  -8-3.52547 15.6676   5
   3   3  -8 25.7364 10.6014   6
   2   3  -8 14397.3 258.559   5
   1   3  -8 59.2614 16.2440   5
  -1  -3   8 74.0177 17.2793   3
   0   3  -8 1686.12 42.5179   6
   0  -3   8 1657.65 82.9057   2
   0   3  -8 1598.54 58.2034   1
   0  -3   8 1674.40 74.2909   3
   1  -3   8 1274.21 37.4139   6
   1  -3   8 1244.45 73.7161   2
   1  -3   8 1305.13 72.5760   3
  -1   3  -8 1255.41 44.4699   6
  -2   3  -8 6548.19 173.868   4
   2  -3   8 6513.71 119.289   6
  -2   3  -8 6671.16 141.829   6
   2  -3   8 6453.21 177.670   2
   3  -3   8 39.7831 16.3672   2
   3  -3   8 17.7614 9.21258   6
  -3   3  -8 15.0303 12.2318   4
  -4   3  -8 1541.96 111.061   4
   4  -3   8 1617.59 95.4248   6
   4  -3   8 1576.42 103.842   2
  -5   3  -8 1127.02 105.836   4
   5  -3   8 1130.84 93.1205   6
  -6   3  -8 118.261 35.6231   4
   6  -3   8 105.186 32.4236   6
  -7   3  -8-0.35771 18.1981   4
   7  -3   8-36.0142 27.7383   6
  -8   3  -8 100.416 41.5803   4
   8  -3   8 37.1773 20.6421   6
   8   1  -7 47.2454 29.5287   6
   7   1  -7 683.491 102.823   6
   6   1  -7 614.256 88.7125   6
   5   1  -7 965.282 100.178   6
   5   1  -7 934.168 100.215   5
   4   1  -7 21.4960 16.7053   5
  -3  -1   7 7714.30 138.768   1
   3   1  -7 7859.46 230.304   5
   2   1  -7 17694.8 297.113   5
  -1  -1   7 452.596 36.2927   3
   1   1  -7 543.505 45.2751   5
   0   1  -7 123.093 15.5830   6
   0  -1   7 100.373 19.6357   2
   0  -1   7 123.145 17.5368   3
   1  -1   7 956.684 43.8661   6
  -1   1  -7 911.155 47.7603   6
  -1   1  -7 948.316 48.6580   4
   1  -1   7 973.186 62.7625   2
   1  -1   7 913.712 54.6579   3
   2  -1   7 3982.05 109.157   6
  -2   1  -7 3954.21 121.459   4
   2  -1   7 3853.28 138.872   2
   3  -1   7 0.01778 7.58482   6
  -3   1  -7 1.95750 8.17546   4
  -4   1  -7 120.289 29.4846   4
   4  -1   7 175.865 34.2358   6
  -5   1  -7 198.922 43.1676   4
   5  -1   7 230.868 42.6788   6
  -6   1  -7 118.315 39.6869   4
   6  -1   7 91.6053 27.8964   6
  -7   1  -7-5.66201 16.4058   4
   7  -1   7-17.1907 18.4019   6
  -8   1  -7 547.766 95.9259   4
   8  -1   7 580.370 88.7545   6
   8  -1  -6 70.7124 44.6897   6
   7  -1  -6 800.342 114.987   6
   6  -1  -6 13.3050 27.2263   6
   5  -1  -6-19.2256 27.0615   5
   4  -1  -6 2334.95 145.773   5
   3  -1  -6 258.385 44.2834   5
   2  -1  -6 135.612 18.0664   1
   2  -1  -6 133.271 28.4264   5
   1  -1  -6 887.345 47.3115   4
  -1   1   6 909.053 53.4470   2
   1  -1  -6 916.877 61.7478   5
   0   1   6 5910.74 140.934   2
   0   1   6 5676.01 99.0330   3
   0  -1  -6 5953.84 141.175   5
   0   1   6 5696.74 127.673   6
   1   1   6 10100.2 170.556   6
   1   1   6 10246.1 205.811   2
  -1  -1  -6 10189.9 138.165   3
  -1  -1  -6 10220.0 126.525   4
   2   1   6 13.6613 7.50037   6
  -2  -1  -6 18.1688 8.18453   4
   3   1   6 149.404 26.4620   6
  -3  -1  -6 128.634 25.6740   4
  -4  -1  -6 6114.21 203.012   4
   4   1   6 5911.17 201.449   6
   5   1   6-2.04002 16.6158   6
  -5  -1  -6 1.13506 19.4279   4
  -6  -1  -6-0.60019 21.4985   4
   6   1   6 19.4487 15.1680   6
  -7  -1  -6 84.7283 35.4809   4
   7   1   6 132.526 41.0210   6
  -8  -1  -6 572.527 96.9640   4
   8   1   6 535.208 90.5332   6
   8  -3  -5 211.798 61.1785   6
  -7   3   5 1437.80 145.278   4
   7  -3  -5 1108.90 131.363   6
  -6   3   5 142.235 43.0903   4
   6  -3  -5 115.788 38.3421   5
  -5   3   5-9.49725 21.1575   4
   5  -3  -5 1.97093 21.5070   5
  -4   3   5 6.38135 18.0843   4
   4  -3  -5 9.19079 16.1636   5
  -3   3   5 7718.35 213.013   4
   3  -3  -5 7541.36 244.042   5
  -2   3   5 980.895 63.1552   4
   2  -3  -5 1044.19 53.6534   2
   2  -3  -5 1104.90 79.9046   5
   2  -3  -5 1018.03 59.5117   1
   1  -3  -5 28.1542 7.91055   4
  -1   3   5 41.5957 10.9021   2
   1  -3  -5 49.0963 19.2410   5
   0   3   5 7883.24 169.457   6
   0   3   5 7720.68 160.589   2
   0  -3  -5 7850.54 170.900   5
   0   3   5 7819.56 82.4820   3
   1   3   5 23045.2 294.278   6
  -1  -3  -5 23195.3 148.276   3
   2   3   5 148.155 25.7960   6
   2   3   5 137.990 16.4863   4
  -2  -3  -5 137.329 17.4972   3
  -3  -3  -5 80.9209 18.2821   4
   3   3   5 96.9541 25.0192   6
  -4  -3  -5 3089.95 135.188   4
   4   3   5 2884.12 144.728   6
  -5  -3  -5 441.429 59.5950   4
   5   3   5 431.739 62.6519   6
   6   3   5 36.2829 22.2005   6
   7   3   5 58.5279 32.3879   6
   8   3   5 1439.41 148.633   6
  -8   5   4-19.2828 36.7253   4
   8  -5  -4-0.93003 24.9404   6
  -7   5   4 575.692 93.2670   4
  -6   5   4 3071.13 197.961   4
  -5   5   4 20.1264 15.4188   4
   5  -5  -4-35.9218 35.4713   5
  -4   5   4 219.334 43.5441   4
   4  -5  -4 196.214 44.8384   5
   3  -5  -4 3.82627 4.76336   2
   3  -5  -4 11.9269 14.2539   5
   3  -5  -4 15.6752 11.7232   1
  -3   5   4-12.6314 16.0943   4
   2  -5  -4 23.2082 12.9130   1
  -2   5   4 19.0274 8.23813   4
   2  -5  -4 7.27787 11.3595   5
  -1   5   4 6541.74 133.204   4
  -1   5   4 6787.28 128.139   2
   1  -5  -4 6606.80 184.143   5
   0   5   4 3900.30 65.5997   4
   0   5   4 4289.81 138.365   6
   0   5   4 4162.31 118.208   2
   0  -5  -4 4323.12 133.977   5
   1   5   4 993.234 67.8682   6
   2   5   4 516.332 34.7005   4
  -2  -5  -4 519.592 29.2365   3
   2   5   4 531.316 52.6109   6
   3   5   4 1828.07 108.866   6
   4   5   4 1104.10 93.3860   6
   5   5   4 1962.26 136.365   6
   6   5   4-15.4169 23.3376   6
   7   5   4 109.558 42.3373   6
  -8   7   3 86.3568 43.3068   4
   8  -7  -3 68.5406 41.6452   6
  -7   7   3-15.1086 21.7792   4
  -6   7   3 137.135 40.5470   4
  -5   7   3 524.323 79.7595   4
   5  -7  -3 460.095 78.4146   5
  -4   7   3 152.104 36.7389   4
   4  -7  -3 142.868 38.0254   1
   4  -7  -3 44.7916 18.2441   5
  -3   7   3 1206.90 91.1268   4
   3  -7  -3 1141.46 102.152   5
   3  -7  -3 1197.68 97.4157   1
  -2   7   3 1339.02 82.2363   4
   2  -7  -3 1321.13 88.6812   1
   2  -7  -3 1308.63 97.7675   5
  -1   7   3 326.159 33.6510   4
  -1   7   3 371.432 26.1492   3
  -1   7   3 339.143 27.5359   2
   1  -7  -3 323.289 41.6932   1
   1  -7  -3 327.453 44.4761   5
   0   7   3 928.220 70.3057   6
   0   7   3 1014.76 47.5382   4
   0  -7  -3 1009.08 68.9739   5
   1   7   3 36.5996 12.4694   6
  -1  -7  -3 49.3069 15.2992   5
   2   7   3 976.906 54.5258   4
   2   7   3 1011.23 79.2096   6
  -2  -7  -3 873.616 28.4510   3
   3   7   3 993.827 85.1616   6
   4   7   3 32.2172 14.1682   6
   5   7   3-18.3786 17.9278   6
   6   7   3 217.597 52.5509   6
   7   7   3 86.7591 37.1115   6
  -7   9   2 254.514 62.8029   4
  -6   9   2 391.180 77.4325   4
  -5   9   2 56.1617 29.7837   4
   5  -9  -2 53.9324 23.8404   5
   4  -9  -2 468.954 71.7257   1
  -4   9   2 397.763 63.2853   4
   4  -9  -2 571.694 84.6220   5
  -3   9   2 1311.90 100.996   4
   3  -9  -2 1302.98 110.388   1
   3  -9  -2 1362.03 114.907   5
  -2   9   2 1732.46 101.942   4
   2  -9  -2 1703.39 116.612   5
   2  -9  -2 1721.97 113.469   1
  -1   9   2 4545.25 144.342   4
  -1   9   2 4221.14 95.6367   2
   1  -9  -2 4446.69 169.689   5
   1  -9  -2 4369.25 167.854   1
   0   9   2 3412.90 148.408   6
   0   9   2 3412.13 108.090   4
   0  -9  -2 3351.35 134.926   5
   1   9   2 192.023 36.7731   6
  -1  -9  -2 219.119 32.9289   5
   2   9   2 570.557 61.8596   6
  -2  -9  -2 468.621 46.9857   5
   3   9   2 760.963 77.9381   6
   4   9   2 53.4401 26.3344   6
   5   9   2 144.364 44.5293   6
   6   9   2 85.5316 34.3199   6
  -7  11   1 33.5699 39.7369   4
  -6  11   1 20.4473 15.7712   4
  -5  11   1 531.331 84.4300   4
   4 -11  -1 584.138 86.2273   1
  -4  11   1 644.377 83.8815   4
   4 -11  -1 704.027 93.9678   5
   3 -11  -1-6.68731 19.2810   1
  -3  11   1 11.0817 19.7300   4
   3 -11  -1 12.9271 17.4115   5
   2 -11  -1 345.134 55.9074   1
  -2  11   1 415.639 55.3981   4
   2 -11  -1 371.869 56.7522   5
  -1  11   1 171.048 32.2374   4
   1 -11  -1 133.863 33.9378   1
   1 -11  -1 132.518 30.9253   5
   0  11   1 6800.78 227.856   6
   0  11   1 6796.07 178.160   4
   0 -11  -1 6442.74 199.550   5
  -1 -11  -1 2523.93 115.508   5
   1  11   1 2582.48 140.557   6
   2  11   1 1036.54 91.8776   6
  -2 -11  -1 1169.07 76.5324   5
   3  11   1 1019.62 96.2412   6
  -3 -11  -1 970.619 71.4536   5
   4  11   1-19.4794 18.1771   6
   5  11   1 49.8466 28.2988   6
   6  11   1 39.6689 20.1964   6
  -6  13   0 90.9193 40.6799   4
  -5  13   0 980.236 116.660   4
   4 -13   0 379.821 77.0158   1
  -4  13   0 490.531 78.4403   4
   4 -13   0 423.547 75.2999   5
  -3  13   0 288.784 55.3278   4
   3 -13   0 282.187 58.3897   1
   3 -13   0 378.941 65.5895   5
   2 -13   0 88.3755 32.7419   1
  -2  13   0 60.9270 23.7105   4
   2 -13   0 58.0858 20.0792   5
  -1  13   0 1717.61 109.244   4
   1 -13   0 1620.64 114.068   5
   1 -13   0 1536.31 124.877   1
   0  13   0 18.1242 10.4382   4
   0  13   0 61.0053 26.6863   6
   0 -13   0 76.6827 34.3322   1
   1  13   0 7.25445 12.3806   6
   2  13   0 137.748 41.2383   6
   3  13   0 114.022 32.2040   6
   4  13   0 143.989 42.0794   6
   5  13   0 6.27091 22.2098   6
  -6  15  -1 43.3274 31.4253   4
  -5  15  -1 327.497 66.1361   4
   4 -15   1 296.523 69.2752   1
  -4  15  -1 195.439 49.8015   4
  -3  15  -1 13.1945 15.5391   4
   3 -15   1 33.2125 26.1255   1
   2 -15   1 16.9150 23.7895   1
   1 -15   1-9.48879 16.6181   1
   0 -15   1-12.3452 12.8215   1
   1  15  -1 40.5953 23.1786   6
   2  15  -1 93.5701 31.3525   6
   3  15  -1 307.608 59.5241   6
   4  15  -1 420.119 72.6948   6
   2 -17   2 63.2827 33.5898   1
   1 -17   2 304.413 66.8654   1
   0 -17   2 159.974 47.2654   1
   1  17  -2-37.5148 29.4306   6
  -1 -17   2 49.4233 31.1550   1
   2  17  -2 381.647 68.5506   6
  -1 -18  16 95.4144 35.5865   3
   0 -18  16 59.4718 31.3179   3
  -4 -16  15 17.1686 20.8745   3
  -3 -16  15 15.4090 14.0397   3
  -2 -16  15 237.049 51.3433   3
  -1 -16  15 35.7763 24.0963   3
   0 -16  15 66.7430 36.4857   3
   1 -16  15 82.0014 35.5990   3
  -2  16 -15 46.9708 33.1827   4
  -3  16 -15 36.3818 31.5265   4
  -5 -14  14 15.7735 18.0360   3
  -4 -14  14 81.2326 33.3986   3
  -3 -14  14-12.5386 13.6831   3
  -2 -14  14 234.717 47.6027   3
  -1 -14  14 1.64799 12.5507   3
  -1 -14  14-17.8527 18.1036   1
   0 -14  14 172.549 45.8501   3
   0 -14  14 174.903 43.2896   1
   1 -14  14 8.10108 15.5265   3
  -2  14 -14 111.316 38.5287   4
  -3  14 -14 153.204 46.6582   4
  -4  14 -14 74.0194 37.7971   4
   7  12 -13 86.5828 39.4974   6
   6  12 -13 150.164 44.6484   6
  -6 -12  13 188.196 47.7064   3
  -5 -12  13 163.726 43.5159   3
   5  12 -13 202.720 46.9148   6
  -4 -12  13 39.3377 22.1517   3
   4  12 -13 63.5389 25.7046   6
  -3 -12  13 82.1091 28.4242   3
  -2 -12  13 1315.25 91.6642   1
  -2 -12  13 1348.63 105.237   3
  -1 -12  13 75.1766 25.6496   3
  -1 -12  13 68.3165 21.7682   1
   0 -12  13 157.659 38.8541   3
   0 -12  13 113.476 30.9085   1
   1 -12  13 236.343 47.6015   3
  -2  12 -13 7452.45 282.618   4
   2 -12  13 7171.55 278.265   3
  -3  12 -13 166.953 46.0094   4
  -4  12 -13 15.5368 24.4148   4
  -5  12 -13 91.6981 42.8805   4
   7  10 -12 1.37389 14.6789   6
   6  10 -12 200.677 50.8353   6
  -5 -10  12 8.02667 16.8315   3
   5  10 -12 43.7743 26.7555   6
  -4 -10  12 245.880 46.2929   3
   4  10 -12 255.382 45.9436   6
  -3 -10  12 13.9736 9.88379   3
   3  10 -12 40.8359 19.3830   6
  -3 -10  12 37.5534 15.6835   1
   2  10 -12 557.368 47.0874   6
  -2 -10  12 588.357 53.2413   1
  -2 -10  12 541.565 60.3575   3
  -1 -10  12 129.698 32.4314   3
   1  10 -12 114.383 15.4536   6
  -1 -10  12 133.827 27.9559   1
   0 -10  12 176.704 33.5165   1
   0  10 -12 179.139 21.7769   5
   0 -10  12 193.463 36.5500   3
   1 -10  12 104.116 28.9337   3
  -2  10 -12 1107.79 100.110   4
   2 -10  12 1055.85 99.3368   3
  -3  10 -12 42.7621 23.3811   4
  -4  10 -12 28.4885 14.6016   4
   4 -10  12 56.3860 21.4388   2
  -5  10 -12 65.9167 32.2061   4
  -6  10 -12 37.0825 31.1018   4
   7   8 -11 146.113 47.9269   6
   6   8 -11 158.685 47.3838   6
   5   8 -11 44.0114 28.5453   6
   4   8 -11 12.2388 11.4259   6
  -3  -8  11 3.90175 15.6755   3
   3   8 -11 29.2927 17.0099   6
   3   8 -11 10.2905 9.02481   5
   2   8 -11 9238.65 189.789   5
  -2  -8  11 9352.53 176.561   1
  -2  -8  11 9690.25 239.021   3
   2   8 -11 9692.06 199.496   6
  -1  -8  11 7.64546 11.2371   3
  -1  -8  11 5.92145 10.8165   1
   1   8 -11 6.46578 3.52867   6
   1   8 -11 7.24431 5.96571   5
   0  -8  11 1393.56 89.9348   3
   0   8 -11 1422.36 65.0402   5
   1  -8  11 625.359 64.5494   3
   2  -8  11 123.493 26.2331   2
  -2   8 -11 118.715 29.4941   4
   2  -8  11 125.413 34.1255   3
  -3   8 -11 218.367 43.5274   4
   3  -8  11 256.400 41.4494   2
  -4   8 -11 3700.22 198.314   4
   4  -8  11 3644.81 159.825   2
   5  -8  11 200.937 40.3455   2
  -5   8 -11 103.953 39.8904   4
   6  -8  11 5.94514 10.1940   2
  -6   8 -11 18.1241 18.0531   4
  -7   8 -11 61.5050 35.3032   4
   8   6 -10 88.2342 43.6240   6
   7   6 -10 122.312 46.3967   6
   6   6 -10 444.841 76.0115   6
   5   6 -10 31.7933 22.6800   6
   4   6 -10 61.1743 27.6038   6
   4   6 -10 2.85752 13.8850   5
   3   6 -10 1155.79 85.7807   6
   3   6 -10 1144.58 82.0245   5
   2   6 -10 3554.47 124.956   6
   2   6 -10 3523.09 124.792   5
  -2  -6  10 3636.02 83.7524   1
  -2  -6  10 3703.83 138.713   3
   1   6 -10 652.918 38.2576   6
  -1  -6  10 688.983 43.4960   1
   1   6 -10 655.740 47.5469   5
  -1  -6  10 699.067 58.5190   3
   0  -6  10 41.7026 15.3589   3
   1  -6  10 508.495 52.0279   2
   1  -6  10 508.401 52.8412   3
  -2   6 -10 141.329 29.8098   4
   2  -6  10 172.523 36.7632   3
   2  -6  10 133.467 27.5285   2
   3  -6  10 1964.15 74.1286   6
  -3   6 -10 1918.86 121.352   4
   3  -6  10 2019.55 110.186   2
   4  -6  10 978.557 67.7771   6
   4  -6  10 990.742 82.9798   2
  -4   6 -10 936.418 93.6888   4
   5  -6  10 380.761 54.2309   2
  -5   6 -10 499.763 76.8308   4
   5  -6  10 356.405 49.0959   6
   6  -6  10 25.1193 10.5681   2
  -6   6 -10 33.4597 24.5763   4
  -7   6 -10 112.127 49.4773   4
   7  -6  10 99.6850 33.7862   2
   8   4  -9 180.430 52.9831   6
   7   4  -9 58.4629 35.7474   6
   6   4  -9 43.0604 31.4125   6
   5   4  -9 38.5760 22.9700   6
   5   4  -9-23.6809 22.5775   5
   4   4  -9 139.243 33.7850   6
   4   4  -9 103.839 29.3091   5
   3   4  -9 1009.05 83.4274   6
   3   4  -9 927.493 76.8665   5
   2   4  -9 390.624 42.5279   6
   2   4  -9 357.004 41.2583   5
   1   4  -9 2716.00 87.1587   6
   1   4  -9 2923.61 103.192   5
  -1  -4   9 2780.13 105.059   3
   0  -4   9 57.0574 17.2434   3
   0   4  -9 40.0980 5.93882   6
   0   4  -9 55.7579 11.4195   1
   1  -4   9 12803.3 249.759   2
   1  -4   9 12494.6 241.562   3
   2  -4   9 271.492 21.7665   6
   2  -4   9 311.314 41.6092   2
  -2   4  -9 268.449 35.9599   4
  -3   4  -9 1215.32 89.5233   4
   3  -4   9 1190.76 63.5436   6
   3  -4   9 1157.21 83.8908   2
   4  -4   9 188.583 38.4242   2
   4  -4   9 218.730 33.7780   6
  -4   4  -9 258.062 47.5081   4
  -5   4  -9 1506.14 126.532   4
   5  -4   9 1525.52 104.928   6
   5  -4   9 1550.98 113.502   2
   6  -4   9 137.508 37.0044   6
  -6   4  -9 114.434 40.0771   4
   6  -4   9 151.012 37.9124   2
  -7   4  -9 224.261 58.5002   4
   7  -4   9 181.312 44.0900   6
   7  -4   9 249.933 51.2688   2
  -8   4  -9 1.09211 28.9851   4
   8  -4   9 22.4867 26.9754   2
   8   2  -8 4.49771 20.0728   6
   7   2  -8 124.435 46.3938   6
   6   2  -8 545.696 86.9611   6
   5   2  -8 210.688 50.3530   6
   5   2  -8 195.969 47.1847   5
   4   2  -8-6.01235 20.3902   6
   4   2  -8 8.83239 11.9000   5
  -3  -2   8 7327.93 122.093   1
   3   2  -8 7705.93 226.532   5
   2   2  -8 25368.0 361.134   5
   1   2  -8 386.347 39.6750   5
  -1  -2   8 398.316 36.0048   3
   0   2  -8 166.379 16.2829   6
   0  -2   8 170.192 23.1938   3
   0  -2   8 140.342 25.6024   2
   1  -2   8 332.729 38.2144   2
  -1   2  -8 300.052 25.2082   6
   1  -2   8 301.766 22.6304   6
   1  -2   8 262.102 31.4438   3
   2  -2   8 1371.60 60.2490   6
  -2   2  -8 1302.63 74.6820   4
   2  -2   8 1347.93 84.4663   2
   3  -2   8 219.649 29.9936   6
   3  -2   8 287.699 42.4134   2
  -3   2  -8 260.160 39.4754   4
  -4   2  -8 2060.80 125.383   4
   4  -2   8 2034.19 109.342   6
  -5   2  -8 70.3286 27.7433   4
   5  -2   8 64.0420 20.1957   6
  -6   2  -8 45.2855 28.7714   4
   6  -2   8-22.4016 24.1360   6
   7  -2   8 700.294 90.7315   6
  -7   2  -8 655.213 96.1962   4
  -8   2  -8 1847.95 175.738   4
   8  -2   8 1875.21 159.102   6
   8   0  -7 186.224 57.8804   6
   7   0  -7 4411.95 262.831   6
   6   0  -7 182.444 46.9139   6
   6   0  -7 159.073 48.9372   5
   5   0  -7 6.99989 19.0147   5
   4   0  -7 400.471 60.8571   5
  -3   0   7 143.848 18.2109   1
   3   0  -7 165.407 33.8762   5
   2   0  -7 168.854 31.9641   5
   1   0  -7 1018.31 65.1710   5
   0   0   7 1403.13 72.8026   2
   0   0   7 1303.53 54.3762   3
   0   0  -7 1291.55 69.1756   5
  -1   0  -7 587.650 35.1495   4
   1   0   7 605.897 39.8497   6
   1   0   7 554.049 49.4944   2
   1   0   7 565.409 41.8282   3
  -2   0  -7 1714.15 76.5247   4
   2   0   7 1701.78 76.7688   6
   2   0   7 1576.18 92.2730   2
  -3   0  -7 4079.15 144.839   4
   3   0   7 3990.54 137.264   6
  -4   0  -7 17486.5 348.306   4
   4   0   7 17288.6 334.205   6
  -5   0  -7 279.585 48.0837   4
   5   0   7 214.290 41.4367   6
  -6   0  -7 236.865 47.7995   4
   6   0   7 315.881 56.5088   6
  -7   0  -7 904.950 110.914   4
   7   0   7 710.884 93.4112   6
  -8   0  -7 477.952 89.3116   4
   8   0   7 228.454 57.8282   6
   8  -2  -6 222.445 67.8781   6
   7  -2  -6-14.0037 19.1889   6
  -6   2   6 669.976 89.8692   4
   6  -2  -6 665.509 95.8445   5
  -5   2   6 5.50394 15.6136   4
   5  -2  -6 25.1709 25.7449   5
  -4   2   6 1157.44 95.1738   4
   4  -2  -6 1214.24 107.998   5
  -3   2   6 2758.89 126.060   4
   3  -2  -6 2730.12 144.802   5
   2  -2  -6 449.869 52.9095   5
   2  -2  -6 432.548 36.0284   1
   1  -2  -6-0.14495 10.2797   5
   1  -2  -6-1.05485 4.93918   4
  -1   2   6 13.6387 10.1850   2
   0   2   6 7380.16 158.184   6
   0   2   6 7474.30 163.005   2
   0   2   6 7268.50 103.845   3
   0  -2  -6 7495.90 169.341   5
   1   2   6 12740.4 239.459   2
  -1  -2  -6 12190.2 108.470   4
   1   2   6 12949.9 212.375   6
  -1  -2  -6 12880.5 140.242   3
   2   2   6 6097.37 111.593   4
  -2  -2  -6 6276.24 128.238   4
   2   2   6 5935.89 159.804   6
  -3  -2  -6 799.528 58.3835   4
   3   2   6 729.316 62.7721   6
  -4  -2  -6 376.191 48.6632   4
   4   2   6 366.264 50.3226   6
  -5  -2  -6 1675.50 117.834   4
   5   2   6 1545.92 115.305   6
  -6  -2  -6 159.654 41.3310   4
   6   2   6 171.813 44.0486   6
  -7  -2  -6-27.5338 29.3803   4
   7   2   6-10.9852 20.5350   6
   8   2   6 1090.70 126.980   6
  -8   4   5 99.5518 41.4444   4
   8  -4  -5 212.678 62.2153   6
  -7   4   5 263.605 61.6322   4
   7  -4  -5 253.035 64.9442   6
  -6   4   5 974.126 110.614   4
   6  -4  -5 906.985 116.722   5
   5  -4  -5 82.7994 35.9386   5
  -5   4   5 37.0008 20.2372   4
  -4   4   5 613.953 69.9938   4
   4  -4  -5 552.274 73.2905   5
  -3   4   5 1185.36 85.5124   4
   3  -4  -5 1155.96 81.5982   1
   3  -4  -5 1172.26 101.212   5
  -2   4   5 643.888 51.3736   4
   2  -4  -5 614.811 41.0915   2
   2  -4  -5 657.629 64.9155   5
   2  -4  -5 614.330 50.5480   1
  -1   4   5 5583.63 113.249   4
   1  -4  -5 5639.35 105.159   4
  -1   4   5 5451.53 124.646   2
   1  -4  -5 5562.80 166.989   5
   0   4   5 336.751 38.1193   6
   0   4   5 306.816 33.7055   2
   0  -4  -5 354.652 38.8445   5
   1   4   5 497.655 46.9009   6
   2   4   5 37.4471 15.0946   6
   2   4   5 27.5384 7.73193   4
  -2  -4  -5 40.0147 9.06043   3
   3   4   5 22.3606 14.2051   6
   4   4   5 20308.4 393.140   6
   5   4   5 691.894 80.2158   6
   6   4   5 50.8972 24.9611   6
   7   4   5 124.413 36.8415   6
   8   4   5 118.564 48.6907   6
  -8   6   4 277.344 71.6482   4
   8  -6  -4 250.856 68.8457   6
  -7   6   4 43.4407 27.6740   4
  -6   6   4-22.4087 17.1690   4
   6  -6  -4-22.4930 28.9165   5
  -5   6   4 54.0264 27.4016   4
   5  -6  -4 51.7237 27.4790   5
  -4   6   4 1723.46 122.629   4
   4  -6  -4 1562.93 131.802   5
   3  -6  -4 26.1057 8.91073   1
   3  -6  -4 31.0848 8.77155   2
  -3   6   4 9.05451 9.08139   4
  -2   6   4 643.029 55.8661   4
   2  -6  -4 549.773 61.9913   5
   2  -6  -4 557.132 54.5365   1
  -1   6   4 1785.64 72.6227   4
  -1   6   4 1724.85 67.0200   2
   1  -6  -4 1668.11 96.2985   5
   0   6   4 6959.26 102.941   4
   0   6   4 7113.86 191.573   6
   0   6   4 7208.56 162.288   2
   0  -6  -4 7263.39 185.547   5
   1   6   4 3227.98 61.5560   4
   1   6   4 3544.86 137.428   6
  -1  -6  -4 3494.97 123.502   5
   2   6   4 335.608 28.0886   4
   2   6   4 346.611 45.5405   6
  -2  -6  -4 314.200 18.8998   3
   3   6   4 941.796 81.3857   6
   4   6   4 626.721 73.1675   6
   5   6   4 69.6121 28.5752   6
   6   6   4-20.7823 26.6040   6
   7   6   4 110.160 35.0548   6
  -8   8   3-22.0465 35.0667   4
   8  -8  -3-0.24505 26.4447   6
  -7   8   3 36.7083 36.1804   4
  -6   8   3 897.607 111.459   4
  -5   8   3 48.5897 24.8402   4
   5  -8  -3 70.5570 36.4630   5
  -4   8   3 2297.40 147.336   4
   4  -8  -3 2233.92 149.339   1
   4  -8  -3 2061.18 155.345   5
   3  -8  -3 21.1089 17.3342   1
   3  -8  -3 20.9531 19.4994   5
  -3   8   3 21.8807 11.7703   4
   2  -8  -3 937.389 85.4164   5
  -2   8   3 987.671 74.3071   4
   2  -8  -3 970.553 80.7486   1
  -1   8   3 768.029 43.0212   2
   1  -8  -3 831.175 72.5198   5
  -1   8   3 743.860 35.0128   3
  -1   8   3 810.449 56.5928   4
   1  -8  -3 777.027 67.2499   1
   0   8   3 6410.53 199.364   6
   0   8   3 6629.44 132.853   4
   0  -8  -3 6514.59 186.324   5
   1   8   3 212.320 36.9097   6
  -1  -8  -3 224.326 32.4792   5
   2   8   3 114.588 31.1666   6
   3   8   3 2923.30 149.717   6
   4   8   3 1449.49 114.487   6
   5   8   3 161.401 43.0096   6
   6   8   3 95.7691 39.0863   6
   7   8   3 30.1566 20.2433   6
  -7  10   2-0.70380 31.0873   4
  -6  10   2 565.414 95.9324   4
  -5  10   2 57.6826 25.9125   4
   5 -10  -2 93.3915 31.0510   5
  -4  10   2 826.474 92.9463   4
   4 -10  -2 747.153 94.1721   1
   4 -10  -2 845.987 102.894   5
  -3  10   2 953.658 89.5578   4
   3 -10  -2 937.807 96.3591   5
   3 -10  -2 1008.76 101.510   1
  -2  10   2 467.631 54.8206   4
   2 -10  -2 496.530 64.6869   1
   2 -10  -2 442.631 62.6569   5
  -1  10   2 11.5124 5.36629   2
   1 -10  -2 7.18498 12.3849   1
  -1  10   2 0.08031 6.59710   4
   1 -10  -2 19.8543 14.4997   5
   0  10   2 12971.1 225.472   4
   0 -10  -2 12363.4 275.635   5
   0  10   2 12897.4 306.987   6
  -1 -10  -2 146.447 28.6554   5
   1  10   2 148.287 32.9500   6
   2  10   2 825.273 80.4749   6
  -2 -10  -2 771.863 62.9830   5
   3  10   2 438.538 61.7914   6
   4  10   2 764.660 87.9601   6
   5  10   2 21.6508 12.2058   6
   6  10   2 152.042 44.5500   6
  -7  12   1 563.646 106.875   4
  -6  12   1 55.1537 25.8476   4
  -5  12   1 153.380 43.3341   4
   4 -12  -1 163.202 43.2485   1
  -4  12   1 204.488 49.1474   4
   4 -12  -1 230.778 60.8003   5
  -3  12   1 517.869 68.3118   4
   3 -12  -1 531.680 80.2483   1
   3 -12  -1 578.330 80.9130   5
  -2  12   1 2083.37 127.211   4
   2 -12  -1 2044.81 141.035   5
   2 -12  -1 2022.39 142.913   1
   1 -12  -1 2562.43 143.158   5
  -1  12   1 2709.48 130.364   4
   1 -12  -1 2488.62 151.272   1
   0  12   1 112.504 23.7913   4
   0 -12  -1 146.413 30.5156   5
   0  12   1 115.042 32.4834   6
   1  12   1 301.423 52.2166   6
  -1 -12  -1 288.617 41.8139   5
   2  12   1 117.983 33.6688   6
   3  12   1-0.87055 12.9101   6
   4  12   1 510.918 75.7684   6
   5  12   1 394.542 71.2586   6
  -6  14   0 28.5960 17.3517   4
  -5  14   0 835.114 109.615   4
   4 -14   0-9.94777 21.5027   1
  -4  14   0 13.8284 12.7853   4
   4 -14   0 14.4428 15.3104   5
  -3  14   0-11.7020 15.2225   4
   3 -14   0 15.3493 25.4726   1
   2 -14   0 67.8670 36.9601   1
  -2  14   0 45.0563 20.1509   4
   1 -14   0 7.01789 19.7529   1
   0  14   0 47.6569 12.7315   6
   0 -14   0 13.1427 12.3216   1
   1  14   0 665.474 81.5785   6
   2  14   0 137.483 39.4312   6
   3  14   0 7.57042 18.8660   6
   4  14   0 33.3953 27.2969   6
   4 -16   1 31.5302 30.7430   1
   3 -16   1-10.8916 27.8865   1
   2 -16   1 48.3935 29.3065   1
   1 -16   1 1440.46 139.221   1
   0 -16   1 67.0535 35.0948   1
   1  16  -1 13.6173 18.7152   6
   2  16  -1 231.813 50.2183   6
   3  16  -1 34.6908 24.6771   6
   1  18  -2-13.8397 19.6868   6
  -3 -17  16 58.3899 32.6397   3
  -2 -17  16-6.31373 19.8338   3
  -1 -17  16 61.6574 31.1733   3
   0 -17  16 7.91120 15.5057   3
   1 -17  16 32.0101 25.8776   3
  -4 -15  15 12.8351 14.6937   3
  -3 -15  15 149.491 40.0991   3
  -2 -15  15 76.8865 27.4593   3
  -1 -15  15 66.0194 32.7524   3
   0 -15  15 155.833 41.0127   1
   0 -15  15 146.707 41.7163   3
   1 -15  15 606.428 85.5891   3
  -2  15 -15 427.772 76.7107   4
  -3  15 -15 937.732 118.453   4
  -6 -13  14 4.30800 22.8243   3
  -5 -13  14 140.901 42.8137   3
  -4 -13  14 106.026 32.9906   3
  -3 -13  14 12.7195 17.5321   3
  -2 -13  14 131.534 35.6511   3
  -1 -13  14 682.883 74.6013   1
  -1 -13  14 709.413 80.2677   3
   0 -13  14 203.106 45.3863   1
   0 -13  14 155.969 39.6538   3
   1 -13  14 526.287 73.8835   3
  -2  13 -14 72.5685 30.1308   4
  -3  13 -14 35.5048 26.8788   4
  -4  13 -14 309.758 68.5499   4
  -5  13 -14 65.5004 29.5764   4
   7  11 -13 27.7842 20.3250   6
   6  11 -13 46.3318 27.5809   6
  -6 -11  13 46.5683 34.0598   3
  -5 -11  13-0.28222 13.0910   3
   5  11 -13 3.85709 15.3000   6
  -4 -11  13 6.00050 12.3998   3
   4  11 -13-8.83217 16.0100   6
  -3 -11  13 363.585 53.5710   3
   3  11 -13 330.357 43.7093   6
  -2 -11  13 903.114 70.5105   1
  -2 -11  13 1024.05 88.5765   3
  -1 -11  13 27.5261 10.1444   3
  -1 -11  13 8.01006 7.96598   1
   0 -11  13 25.3303 19.8694   3
   0 -11  13 20.2949 15.0153   1
   1 -11  13 316.111 51.9239   3
  -2  11 -13 2196.88 148.500   4
   2 -11  13 2210.86 149.204   3
  -3  11 -13 47.3298 25.9408   4
  -4  11 -13-6.72529 12.3404   4
  -5  11 -13 399.672 78.4708   4
  -6  11 -13 17.7618 27.1196   4
   7   9 -12 105.172 39.1877   6
   6   9 -12 75.0410 29.3238   6
   5   9 -12 463.252 68.2188   6
  -4  -9  12 321.055 52.9463   3
   4   9 -12 252.027 43.7315   6
  -3  -9  12 371.141 53.2187   3
   3   9 -12 314.974 44.7528   6
   3   9 -12 275.708 37.9443   5
  -3  -9  12 298.020 34.1194   1
   2   9 -12 2014.33 88.1154   6
   2   9 -12 1989.44 86.4483   5
  -2  -9  12 1955.41 87.8370   1
  -2  -9  12 2047.53 115.902   3
   1   9 -12 473.516 28.6720   6
  -1  -9  12 490.772 48.9646   1
   1   9 -12 513.372 40.5341   5
  -1  -9  12 550.657 59.8766   3
   0  -9  12 2321.30 124.789   3
   0   9 -12 2530.00 88.7919   5
   1  -9  12 700.926 72.4104   3
  -2   9 -12 90.1196 27.8604   4
   2  -9  12 146.845 35.8011   3
  -3   9 -12 89.6624 32.9009   4
   3  -9  12 46.5525 20.9974   2
  -4   9 -12 1519.77 132.458   4
   4  -9  12 1532.34 107.690   2
  -5   9 -12 29.4236 27.6840   4
   5  -9  12 26.4883 21.6821   2
  -6   9 -12 50.5208 29.4103   4
  -7   9 -12 198.845 65.4242   4
   8   7 -11 179.254 60.1308   6
   7   7 -11 13.4013 23.9531   6
   6   7 -11 1142.54 120.952   6
   5   7 -11 227.230 48.1327   6
   4   7 -11 5.04972 15.2396   6
   4   7 -11-0.38634 8.74755   5
  -3  -7  11 371.404 50.1275   3
   3   7 -11 289.593 42.7734   6
   3   7 -11 288.242 41.9539   5
   2   7 -11 1146.93 69.1708   6
   2   7 -11 1098.36 70.1616   5
  -2  -7  11 1176.19 54.1404   1
  -2  -7  11 1152.05 81.9116   3
   1   7 -11 535.545 32.4694   6
  -1  -7  11 567.439 43.8193   1
   1   7 -11 523.975 43.6121   5
  -1  -7  11 542.821 54.7392   3
   0  -7  11 1976.93 105.267   3
   0   7 -11 1987.63 80.7648   5
   1  -7  11 1394.55 94.8251   3
  -2   7 -11 1179.80 92.0546   4
   2  -7  11 1248.45 87.3492   2
   2  -7  11 1071.69 89.4752   3
  -3   7 -11 310.457 51.1487   4
   3  -7  11 276.474 43.3150   2
   4  -7  11 131.951 30.2230   2
  -4   7 -11 155.444 42.3357   4
   5  -7  11 113.104 34.1610   2
  -5   7 -11 123.616 40.5128   4
   6  -7  11 40.3586 22.0884   2
  -6   7 -11 20.2958 20.7839   4
  -7   7 -11 7.45438 33.2661   4
   8   5 -10 125.610 51.9469   6
   7   5 -10 158.143 47.5849   6
   6   5 -10 95.3577 36.2891   6
   5   5 -10 712.719 85.6793   6
   5   5 -10 666.395 81.3392   5
   4   5 -10 754.747 80.8893   6
   4   5 -10 797.519 80.5798   5
   3   5 -10 87.7762 20.6578   6
   3   5 -10 81.9030 22.1000   5
  -2  -5  10 15982.1 282.172   3
   2   5 -10 15601.3 269.963   6
   2   5 -10 15082.9 271.247   5
   1   5 -10 15668.6 204.941   6
   1   5 -10 15814.4 248.501   5
  -1  -5  10 16242.8 268.908   3
   0  -5  10 2416.34 105.576   3
   0   5 -10 2437.56 77.7431   1
   1  -5  10 498.106 52.2647   2
   1  -5  10 479.996 49.9622   3
   2  -5  10 325.208 19.8780   6
  -2   5 -10 303.080 42.7759   4
   2  -5  10 359.294 46.9377   3
   2  -5  10 301.580 40.6536   2
   3  -5  10 5996.35 132.325   6
  -3   5 -10 5853.73 207.006   4
   3  -5  10 5655.72 190.448   2
   4  -5  10-2.09312 9.39178   2
   4  -5  10 17.3192 12.3679   6
  -4   5 -10-11.9787 15.1808   4
   5  -5  10 597.818 63.9624   6
  -5   5 -10 530.724 77.6423   4
   5  -5  10 585.318 71.2811   2
   6  -5  10 18.9285 10.9144   2
  -6   5 -10 6.01886 16.7076   4
  -7   5 -10 496.532 88.3760   4
   7  -5  10 449.559 73.3917   2
  -8   5 -10 283.917 72.2092   4
   8   3  -9 7.92993 16.7583   6
   7   3  -9 988.950 124.787   6
   6   3  -9 49.8137 38.7550   6
   5   3  -9 872.413 99.1306   6
   5   3  -9 871.554 94.3342   5
   4   3  -9 456.970 63.7906   6
   4   3  -9 483.174 64.9304   5
   3   3  -9 8690.46 240.362   6
  -3  -3   9 8195.02 113.612   1
   3   3  -9 8526.87 242.029   5
   2   3  -9 769.052 63.8011   5
   1   3  -9 385.504 39.9463   5
  -1  -3   9 381.467 38.2314   3
   0  -3   9 1594.75 88.6039   2
   0   3  -9 1657.63 61.8218   1
   0  -3   9 1605.82 77.3212   3
   0   3  -9 1594.41 47.2478   6
   1  -3   9 389.767 23.6721   6
  -1   3  -9 368.738 26.4134   6
   1  -3   9 391.820 43.0765   2
   1  -3   9 369.299 40.9009   3
   2  -3   9 2573.40 75.6062   6
  -2   3  -9 2560.73 110.930   4
  -2   3  -9 2450.55 89.3977   6
   2  -3   9 2479.21 116.758   2
  -3   3  -9 3992.98 159.322   4
   3  -3   9 4040.52 122.408   6
   3  -3   9 4160.88 162.636   2
  -4   3  -9 2224.96 135.611   4
   4  -3   9 2174.35 109.033   6
   4  -3   9 2265.62 130.933   2
  -5   3  -9 794.758 90.3848   4
   5  -3   9 803.587 77.0724   6
   5  -3   9 775.595 84.6728   2
  -6   3  -9 185.592 53.1977   4
   6  -3   9 115.746 36.1641   6
   6  -3   9 96.5205 33.0380   2
  -7   3  -9 316.091 71.5135   4
   7  -3   9 229.607 51.1461   6
   7  -3   9 256.305 55.0054   2
  -8   3  -9-36.1902 28.1982   4
   8  -3   9-4.56598 20.2496   2
   8   1  -8-11.2012 32.4123   6
   7   1  -8 279.473 64.3012   6
   6   1  -8 292.532 63.7603   6
   6   1  -8 397.689 72.7779   5
   5   1  -8 152.165 42.4531   6
   5   1  -8 132.831 36.4876   5
   4   1  -8 203.507 44.4371   5
  -3  -1   8 102.554 13.1926   1
   3   1  -8 140.807 32.2599   5
   2   1  -8 2213.29 111.447   5
   1   1  -8-6.22506 8.88891   5
  -1  -1   8 14.2139 10.4170   3
   0   1  -8 143.353 23.4221   5
   0  -1   8 99.7791 18.2378   3
   0   1  -8 105.915 15.2679   6
   0  -1   8 105.144 22.3789   2
   1  -1   8 2721.44 79.8251   6
  -1   1  -8 2471.10 83.9716   6
   1  -1   8 2621.04 112.021   2
   1  -1   8 2625.25 96.6495   3
   2  -1   8 66.6865 23.6063   2
   2  -1   8 51.1342 12.9278   6
  -2   1  -8 61.0680 15.8926   4
   3  -1   8 2547.86 106.488   6
  -3   1  -8 2620.95 119.662   4
   3  -1   8 2669.32 132.076   2
  -4   1  -8 236.239 41.8502   4
   4  -1   8 279.691 43.5462   6
  -5   1  -8 32.4848 21.1896   4
   5  -1   8 25.7047 17.9744   6
  -6   1  -8-5.16480 17.3892   4
   6  -1   8 9.93672 10.1842   6
  -7   1  -8 471.174 81.4979   4
   7  -1   8 452.367 73.3133   6
  -8   1  -8 883.113 114.767   4
   8  -1   8 930.203 113.333   6
   8  -1  -7-19.0803 22.1476   6
   7  -1  -7 45.9861 28.4932   6
   6  -1  -7-5.32699 25.9422   5
   6  -1  -7 23.7100 30.2506   6
   5  -1  -7 292.557 57.0608   5
   4  -1  -7 333.558 57.9594   5
   3  -1  -7 6700.86 225.969   5
  -3   1   7 6711.11 131.190   1
   2  -1  -7 876.107 47.1278   1
   2  -1  -7 916.341 73.5491   5
   1  -1  -7 2328.27 80.8843   4
  -1   1   7 2351.62 94.6883   2
   1  -1  -7 2304.57 103.496   5
   0   1   7 12687.4 203.647   6
   0   1   7 12930.5 225.550   2
   0   1   7 12972.4 162.939   3
   0  -1  -7 12750.1 226.049   5
  -1  -1  -7 441.052 27.4350   4
   1   1   7 430.306 37.1354   6
   1   1   7 406.255 44.2372   2
   1   1   7 395.467 33.2652   3
  -1  -1  -7 426.931 29.1274   3
   2   1   7 160.101 25.4627   6
  -2  -1  -7 146.302 21.8553   4
  -3  -1  -7 8.08511 10.5223   4
   3   1   7-5.24305 8.02694   6
  -4  -1  -7 29477.3 441.386   4
   4   1   7 28603.9 439.920   6
  -5  -1  -7 1041.48 94.6831   4
   5   1   7 1030.98 92.5694   6
  -6  -1  -7-6.13106 22.3137   4
   6   1   7 35.9677 24.5294   6
  -7  -1  -7 380.760 72.4613   4
   7   1   7 385.568 71.6339   6
  -8  -1  -7-21.4982 21.2181   4
   8   1   7-29.7557 36.5256   6
   8  -3  -6-14.4690 31.0497   6
  -7   3   6 36.9756 28.9015   4
   7  -3  -6 58.1260 34.3425   6
  -6   3   6 2205.63 162.857   4
   6  -3  -6 2438.91 189.210   5
  -5   3   6 29.1850 18.1493   4
   5  -3  -6 49.6797 26.8068   5
  -4   3   6 1124.25 92.1799   4
   4  -3  -6 1137.86 108.539   5
  -3   3   6 832.042 74.4561   4
   3  -3  -6 645.796 59.6756   1
   3  -3  -6 703.930 81.6093   5
  -2   3   6 2434.86 98.6850   4
   2  -3  -6 2413.94 123.304   5
   2  -3  -6 2429.62 93.6077   1
   1  -3  -6 152.542 29.5953   5
   1  -3  -6 154.932 18.5811   4
  -1   3   6 135.312 21.3408   2
   0   3   6 20210.8 286.402   6
   0   3   6 20164.2 277.164   2
   0   3   6 20211.0 154.827   3
   0  -3  -6 20342.1 297.146   5
  -1  -3  -6-1.89230 3.58417   3
   1   3   6 10.6521 10.2489   6
   1   3   6 5.22681 10.4107   2
   2   3   6 185.595 29.0484   6
   2   3   6 153.490 16.1423   4
  -2  -3  -6 174.213 19.5189   3
  -3  -3  -6 1499.01 76.5831   4
   3   3   6 1617.13 98.2607   6
  -4  -3  -6 2422.63 118.655   4
   4   3   6 2452.45 133.335   6
  -5  -3  -6 205.142 40.0659   4
   5   3   6 271.738 47.9614   6
   6   3   6 129.198 39.8795   6
   7   3   6 22.4721 20.2416   6
   8   3   6 6.17344 14.3966   6
  -8   5   5 91.4182 44.1508   4
   8  -5  -5 100.430 51.6752   6
  -7   5   5 116.720 41.9356   4
  -6   5   5 909.165 106.970   4
   6  -5  -5 970.088 122.743   5
  -5   5   5 61.1422 24.6761   4
   5  -5  -5 23.1616 15.3891   5
  -4   5   5 2516.25 144.721   4
   4  -5  -5 2526.71 164.875   5
   3  -5  -5 28.3689 8.08895   2
   3  -5  -5 22.4769 15.8383   1
   3  -5  -5 55.7694 28.7769   5
  -3   5   5 30.7485 18.2463   4
  -2   5   5 118.193 23.9796   4
   2  -5  -5 110.282 23.5356   1
   2  -5  -5 90.6885 26.3602   5
  -1   5   5 1203.01 60.3151   2
  -1   5   5 1238.47 54.7185   4
   1  -5  -5 1191.13 82.2367   5
   0   5   5 12235.9 247.173   6
   0   5   5 12553.9 220.770   2
   0  -5  -5 12403.2 243.983   5
   1   5   5 2849.73 118.995   6
   2   5   5 1798.44 99.6388   6
  -2  -5  -5 1684.44 47.3471   3
   2   5   5 1638.50 53.0504   4
   3   5   5 3290.86 148.804   6
   4   5   5 750.466 78.0735   6
   5   5   5 18.5322 12.6020   6
   6   5   5 124.567 42.4950   6
   7   5   5 1713.97 151.143   6
  -8   7   4 25.6927 19.9180   4
   8  -7  -4-20.5542 35.4942   6
  -7   7   4 116.272 44.6258   4
  -6   7   4 31.8092 28.0178   4
   6  -7  -4-2.76509 19.5213   5
  -5   7   4 396.002 69.2272   4
   5  -7  -4 417.531 74.0992   5
  -4   7   4 8.30081 15.2109   4
   4  -7  -4-2.05859 23.1691   5
   4  -7  -4 0.14927 13.9585   1
   3  -7  -4 222.076 40.6350   1
  -3   7   4 241.807 41.0297   4
   3  -7  -4 171.876 40.1380   5
  -2   7   4 1777.11 94.4597   4
   2  -7  -4 1659.19 112.538   5
   2  -7  -4 1668.68 101.604   1
  -1   7   4 336.226 31.2113   2
  -1   7   4 364.607 34.8349   4
  -1   7   4 338.626 23.5095   3
   1  -7  -4 364.580 48.4321   5
   0   7   4 1417.13 51.8531   4
   0   7   4 1493.42 92.5180   6
   0   7   4 1428.33 75.4434   2
   0  -7  -4 1522.82 90.7653   5
   1   7   4 830.108 70.3437   6
   1   7   4 803.199 34.1505   4
   1   7   4 768.176 31.2227   4
  -1  -7  -4 821.009 62.4111   5
   2   7   4 884.006 76.0224   6
   3   7   4 6540.14 223.528   6
   4   7   4 32.0781 20.1038   6
   5   7   4-23.3729 23.5069   6
   6   7   4 1533.08 136.014   6
   7   7   4 80.2077 35.2404   6
  -7   9   3 394.176 81.1761   4
  -6   9   3 1058.21 124.941   4
  -5   9   3 16.2821 16.3253   4
   5  -9  -3 53.1838 27.5857   5
   4  -9  -3 433.407 70.2149   1
  -4   9   3 419.625 64.3577   4
   4  -9  -3 498.492 79.5399   5
  -3   9   3 2568.21 140.959   4
   3  -9  -3 2615.36 154.806   1
   3  -9  -3 2689.03 165.835   5
  -2   9   3 4.87400 12.9937   4
   2  -9  -3 11.3259 10.2800   1
   2  -9  -3 16.2784 10.6132   5
  -1   9   3 26.0513 9.70982   2
   1  -9  -3 41.8944 19.2434   1
  -1   9   3 4.94336 6.38373   4
   1  -9  -3 38.7661 19.3981   5
   0  -9  -3 816.233 70.4239   5
   0   9   3 934.488 53.8454   4
   0   9   3 807.863 74.7229   6
  -1  -9  -3 360.223 43.5354   5
   1   9   3 439.560 56.2040   6
   2   9   3 431.156 56.2932   6
  -2  -9  -3 408.771 46.1185   5
   3   9   3 6926.89 242.610   6
   4   9   3 535.819 72.9640   6
   5   9   3 95.3466 33.2676   6
   6   9   3 9.13433 21.1428   6
  -7  11   2 183.089 60.6226   4
  -6  11   2 330.025 69.7094   4
  -5  11   2 1074.03 117.550   4
   5 -11  -2 904.986 115.397   5
  -4  11   2 95.4573 35.3050   4
   4 -11  -2 19.8796 18.1958   1
   4 -11  -2 84.9481 37.0970   5
  -3  11   2 59.5230 27.1008   4
   3 -11  -2 144.608 41.4446   1
   3 -11  -2 112.091 35.0778   5
  -2  11   2 1488.81 101.814   4
   2 -11  -2 1498.44 119.320   5
   2 -11  -2 1400.83 114.397   1
   1 -11  -2 758.241 77.1017   5
  -1  11   2 733.517 63.4996   4
   1 -11  -2 648.927 72.1616   1
   0  11   2 880.513 84.2274   6
   0  11   2 1052.50 67.8309   4
   0 -11  -2 914.045 77.7268   5
  -1 -11  -2 12.1467 11.4374   5
   1  11   2-21.3643 15.0049   6
  -2 -11  -2 291.043 41.6284   5
   2  11   2 249.541 45.2487   6
   3  11   2 173.559 39.0273   6
  -3 -11  -2 159.717 29.5820   5
   4  11   2 103.068 32.5229   6
   5  11   2-29.5690 21.1522   6
   6  11   2 26.7549 17.7809   6
  -6  13   1 0.26779 32.2058   4
  -5  13   1 1135.12 126.987   4
   4 -13  -1 265.595 61.0631   1
  -4  13   1 238.490 52.0481   4
   4 -13  -1 286.925 66.2503   5
  -3  13   1 28.0277 18.0760   4
   3 -13  -1-6.89246 15.8515   1
   3 -13  -1 47.6254 28.7887   5
   2 -13  -1 639.399 85.5249   1
   2 -13  -1 539.657 73.6660   5
  -2  13   1 591.107 69.9076   4
   1 -13  -1 29.1571 19.9294   1
   1 -13  -1 29.2409 19.5236   5
   0  13   1 778.285 86.3247   6
   1  13   1 13.2362 13.1553   6
   2  13   1 56.8361 28.1350   6
   3  13   1 55.8085 28.6269   6
   4  13   1 38.8098 21.9673   6
   5  13   1 153.925 50.1688   6
   4 -15   0 87.1189 40.7255   1
   3 -15   0 42.7496 24.1263   1
   2 -15   0 89.7555 33.1150   1
   1 -15   0 249.269 56.3645   1
   0 -15   0 64.6494 32.8040   1
   1  15   0 7.02237 14.9259   6
   2  15   0 83.0023 28.8843   6
   3  15   0 288.454 59.4018   6
   4  15   0 188.290 50.8654   6
   2 -17   1 204.683 59.6033   1
   1 -17   1 18.7716 26.2294   1
   0 -17   1 247.427 61.5647   1
  -1 -17   1 39.8948 26.7709   1
   1  17  -1-50.2491 31.7736   6
   2  17  -1 55.9969 23.6913   6
  -3 -16  16 35.3620 22.5710   3
  -2 -16  16 24.7528 22.1368   3
  -1 -16  16 46.3986 21.9809   3
   0 -16  16 205.787 50.7957   3
   1 -16  16 38.2255 31.2709   3
  -2  16 -16 308.468 71.8394   4
  -5 -14  15 19.5824 21.3985   3
  -4 -14  15 8.39352 15.6976   3
  -3 -14  15 196.079 45.8638   3
  -2 -14  15 120.687 36.2320   3
  -1 -14  15 74.1375 29.8345   3
   0 -14  15-0.04329 13.9618   3
   0 -14  15 13.3025 13.9740   1
   1 -14  15-11.8965 16.3672   3
  -2  14 -15 2627.69 186.875   4
  -3  14 -15-6.22869 20.5038   4
  -4  14 -15 22.1152 27.0503   4
  -6 -12  14-9.36245 22.3282   3
  -5 -12  14 116.612 35.6925   3
  -4 -12  14-0.42460 11.7423   3
  -3 -12  14 80.0899 26.5574   3
  -2 -12  14 2367.07 141.789   3
  -1 -12  14 313.150 48.3147   1
  -1 -12  14 286.338 50.4709   3
   0 -12  14 101.008 29.4585   3
   0 -12  14 114.578 29.6846   1
   1 -12  14 47.0881 23.4235   3
  -2  12 -14 1957.47 146.499   4
   2 -12  14 1865.55 144.314   3
  -3  12 -14 49.0672 27.5281   4
  -4  12 -14 26.4486 30.1827   4
  -5  12 -14 330.979 72.5547   4
   7  10 -13 43.3555 24.1074   6
   6  10 -13 192.388 55.0664   6
  -5 -10  13 181.870 42.1586   3
   5  10 -13 191.410 47.8080   6
  -4 -10  13 61.6407 30.4156   3
   4  10 -13 45.0171 21.5154   6
  -3 -10  13 51.9337 24.4319   3
   3  10 -13 19.4588 9.15619   6
  -2 -10  13-5.84500 15.0162   3
   2  10 -13 3.07958 7.17700   6
  -2 -10  13 11.1999 9.17675   1
  -1 -10  13 352.128 43.5161   1
  -1 -10  13 352.187 49.4247   3
   0  10 -13 103.213 19.1057   5
   0 -10  13 71.1294 25.9501   3
   1 -10  13 255.726 46.5859   3
  -2  10 -13 1.79951 14.6651   4
   2 -10  13-12.6407 17.6728   3
  -3  10 -13 35.0618 15.1710   4
  -4  10 -13 24.2963 18.0579   4
   4 -10  13-3.69046 9.46608   2
  -5  10 -13 158.663 47.1033   4
  -6  10 -13 86.9268 40.4326   4
   7   8 -12 26.6767 21.2959   6
   6   8 -12-19.1547 25.5774   6
   5   8 -12 56.0827 26.8875   6
  -4  -8  12 45.7211 21.1969   3
   4   8 -12 20.5266 10.0802   6
   4   8 -12 28.2532 15.8310   5
   3   8 -12 1087.64 81.4958   6
   3   8 -12 1147.89 81.0411   5
  -3  -8  12 1253.68 59.6787   1
  -3  -8  12 1234.86 94.4768   3
  -2  -8  12 63.3684 19.4734   3
   2   8 -12 66.4783 15.4601   6
  -2  -8  12 47.9293 11.9918   1
   2   8 -12 50.8432 16.4517   5
  -1  -8  12 3.13501 9.20056   3
   1   8 -12 9.57382 4.45526   6
  -1  -8  12 14.6896 9.59331   1
   1   8 -12 34.3515 10.4759   5
   0   8 -12 8.88386 5.60975   5
   0  -8  12 46.2054 20.5415   3
   1  -8  12 3758.71 162.338   3
   2  -8  12 4.76612 18.2164   2
  -2   8 -12-3.84618 13.0725   4
   2  -8  12 1.12573 13.0180   3
  -3   8 -12 789.444 85.8374   4
   3  -8  12 864.497 79.4995   2
  -4   8 -12 306.165 56.4444   4
   4  -8  12 288.198 47.6631   2
   5  -8  12 41.3844 23.3565   2
  -5   8 -12-21.6568 29.8542   4
   6  -8  12 2.42338 14.7706   2
  -6   8 -12 61.2825 42.7499   4
  -7   8 -12 180.007 59.7532   4
   8   6 -11-30.8891 36.5798   6
   7   6 -11 93.2112 36.8250   6
   6   6 -11 4.92261 15.1686   6
   5   6 -11 16.0269 11.6911   5
   5   6 -11 38.9079 22.6678   6
   4   6 -11 15.6162 14.2475   6
   4   6 -11-3.96910 12.3787   5
   3   6 -11 4156.90 163.941   6
  -3  -6  11 4303.43 163.172   3
   3   6 -11 4285.77 165.480   5
   2   6 -11 4499.67 142.285   6
  -2  -6  11 4180.38 83.8777   1
   2   6 -11 4417.93 148.658   5
  -2  -6  11 4418.67 156.535   3
   1   6 -11 2779.88 80.2243   6
   1   6 -11 2891.71 108.172   5
  -1  -6  11 2722.50 117.677   3
   0   6 -11 29.7825 10.9465   5
   0  -6  11 21.9376 11.2532   3
   1  -6  11 1720.54 101.702   2
   1  -6  11 1770.33 103.292   3
  -2   6 -11 516.400 58.5525   4
   2  -6  11 500.555 55.9257   2
   2  -6  11 568.004 66.0309   3
   3  -6  11 26.5667 14.5852   2
   3  -6  11 53.5338 11.1208   6
  -3   6 -11 64.9290 24.5891   4
  -4   6 -11 2512.56 157.589   4
   4  -6  11 2612.66 140.750   2
   5  -6  11 8.02047 11.0700   2
  -5   6 -11 13.7883 15.7227   4
   6  -6  11 7.76803 11.3320   2
  -6   6 -11 12.7359 21.3401   4
   7  -6  11 4.07851 12.8322   2
  -7   6 -11-29.1307 31.9146   4
   8   4 -10 289.578 72.2521   6
   7   4 -10 772.101 106.703   6
   6   4 -10 73.8207 35.9369   6
   5   4 -10 495.110 73.0083   6
   5   4 -10 638.802 80.9300   5
   4   4 -10 446.660 64.4094   6
   4   4 -10 465.190 62.6741   5
  -3  -4  10 6.24498 3.17811   1
   3   4 -10 30.6665 16.8627   6
   3   4 -10 17.0665 17.4987   5
  -2  -4  10 1632.58 89.3185   3
   2   4 -10 1542.87 86.6085   6
   2   4 -10 1599.46 93.3125   5
   1   4 -10 907.548 61.7251   5
  -1  -4  10 923.398 62.4113   3
   0  -4  10 20.9522 15.4166   3
   0   4 -10 18.1773 4.97901   6
   0   4 -10 17.0936 6.36609   1
   1  -4  10 172.762 30.0884   3
  -1   4 -10 146.979 14.0655   6
   1  -4  10 181.450 32.7606   2
   2  -4  10 5397.46 97.1283   6
  -2   4 -10 5404.29 171.721   4
   2  -4  10 5519.29 179.649   2
   2  -4  10 5497.00 185.180   3
   3  -4  10 1706.00 73.7327   6
  -3   4 -10 1719.30 108.823   4
   3  -4  10 1695.88 106.623   2
   4  -4  10-4.51778 9.84959   2
   4  -4  10-12.3810 11.2883   6
  -4   4 -10-5.43637 11.6426   4
  -5   4 -10-4.83296 23.8199   4
   5  -4  10 2.51252 11.7296   6
   5  -4  10-5.48049 15.5927   2
   6  -4  10 593.288 71.7665   6
   6  -4  10 592.543 78.4883   2
  -6   4 -10 513.822 82.5129   4
  -7   4 -10 43.1274 30.8346   4
   7  -4  10-1.09406 19.2209   2
  -8   4 -10 789.993 116.873   4
   8  -4  10 733.373 98.5764   2
   8   2  -9-0.07418 20.6683   6
   7   2  -9 360.198 73.8663   6
   6   2  -9 29.7418 23.8368   6
   6   2  -9-7.40689 13.8387   5
   5   2  -9 20.7379 16.9621   6
   5   2  -9 16.5101 18.1718   5
   4   2  -9 274.682 49.3958   5
   3   2  -9 9288.47 260.132   5
  -3  -2   9 8663.49 97.3088   1
   2   2  -9 53.6602 18.2941   5
   1   2  -9 20.0247 11.3082   5
  -1  -2   9 16.1222 9.35058   3
   0   2  -9 963.566 61.6121   5
   0   2  -9 959.376 43.4788   6
   0  -2   9 1055.80 72.6564   2
   0  -2   9 1011.32 58.2894   3
   1  -2   9 3376.56 131.320   2
  -1   2  -9 3222.63 90.1180   6
   1  -2   9 3386.32 84.4186   6
   1  -2   9 3336.73 117.878   3
   2  -2   9 45.6051 16.6255   2
   2  -2   9 17.6178 7.28505   6
  -2   2  -9 50.3676 16.0467   4
   3  -2   9 11.1622 10.3638   2
   3  -2   9 34.6460 13.9649   6
  -3   2  -9 39.8435 16.8766   4
   4  -2   9 156.788 30.7136   6
  -4   2  -9 156.558 35.9520   4
   4  -2   9 162.473 37.2603   2
   5  -2   9 261.045 44.1841   6
  -5   2  -9 206.019 43.9732   4
  -6   2  -9 211.570 47.0527   4
   6  -2   9 227.010 47.7980   6
  -7   2  -9 258.077 63.7350   4
   7  -2   9 293.660 58.4087   6
  -8   2  -9 1747.33 168.994   4
   8   0  -8 451.923 95.7207   6
   7   0  -8 542.954 96.0846   6
   6   0  -8 12.2102 18.0265   6
   6   0  -8 40.9718 31.7786   5
   5   0  -8 377.797 65.8579   5
   4   0  -8 616.910 75.2349   5
   3   0  -8 1371.76 104.115   5
   2   0  -8 120.367 29.3333   5
  -1   0   8 1155.91 58.0903   3
   1   0  -8 1235.78 77.7594   5
   0   0   8 1707.30 86.7720   2
   0   0   8 1585.00 64.6269   3
   0   0  -8 1712.96 84.4940   5
   1   0   8 6273.80 136.793   6
  -1   0  -8 6327.03 120.448   4
   1   0   8 6225.32 176.209   2
   1   0   8 6410.20 147.196   3
   2   0   8 448.535 39.9046   6
  -2   0  -8 394.512 37.8195   4
   2   0   8 467.928 51.5530   2
  -3   0  -8 2630.55 116.651   4
   3   0   8 2726.91 114.977   6
  -4   0  -8 5006.25 186.876   4
   4   0   8 4976.84 176.388   6
  -5   0  -8 104.790 30.3223   4
   5   0   8 164.343 39.1529   6
  -6   0  -8 146.519 38.2407   4
   6   0   8 195.318 44.4473   6
  -7   0  -8 162.764 43.4402   4
   7   0   8 153.524 42.1889   6
  -8   0  -8 69.4366 35.4097   4
   8   0   8 68.4708 28.9081   6
   8  -2  -7-27.0611 32.0628   6
   7  -2  -7 402.664 84.3247   6
   6  -2  -7 3206.97 216.127   5
   5  -2  -7 143.794 42.5154   5
   4  -2  -7 1881.22 135.947   5
   3  -2  -7 43.8872 18.3262   5
   2  -2  -7 1833.52 109.108   5
   2  -2  -7 1751.95 73.4276   1
   1  -2  -7 3874.16 100.554   4
  -1   2   7 3754.04 120.205   2
   1  -2  -7 3668.92 137.714   5
   0  -2  -7 12424.8 113.277   4
   0   2   7 12804.9 223.406   6
   0   2   7 12673.9 230.683   2
   0   2   7 13129.7 152.280   3
   0  -2  -7 12708.7 238.011   5
  -1  -2  -7 2456.58 49.6255   4
   1   2   7 2793.49 104.032   6
   1   2   7 2721.06 117.236   2
  -1  -2  -7 2790.95 70.3317   3
  -2  -2  -7-3.18426 4.52013   4
   2   2   7 6.73771 9.33278   6
  -3  -2  -7 26.1715 13.0195   4
   3   2   7-16.3314 13.3161   6
  -4  -2  -7 1727.52 102.712   4
   4   2   7 1732.99 108.770   6
  -5  -2  -7 32.6427 16.3270   4
   5   2   7 60.9549 31.1637   6
  -6  -2  -7 124.265 34.5982   4
   6   2   7 81.6451 33.2325   6
   7   2   7 58.1576 36.6815   6
   8   2   7 758.783 106.307   6
   8  -4  -6 238.627 67.8805   6
  -7   4   6 168.850 52.3818   4
  -6   4   6 3011.39 196.505   4
   6  -4  -6 3042.33 216.140   5
  -5   4   6 678.174 85.6851   4
   5  -4  -6 574.164 86.7585   5
   4  -4  -6 97.5367 34.0457   5
  -4   4   6 157.628 38.3893   4
  -3   4   6 0.55051 9.54327   4
   3  -4  -6-10.2950 12.9013   1
   3  -4  -6 26.2517 19.8937   5
  -2   4   6 345.622 37.5028   4
   2  -4  -6 320.752 36.8672   1
   2  -4  -6 270.615 42.5604   5
   1  -4  -6 59.3432 18.7315   5
   1  -4  -6 56.0226 10.5590   4
  -1   4   6 61.8620 15.1790   2
   0   4   6 930.855 65.6376   6
   0   4   6 991.483 64.4417   2
   0   4   6 901.622 28.0182   3
   0  -4  -6 988.276 68.3521   5
   1   4   6 258.857 36.3257   6
   1   4   6 247.572 35.9761   2
   2   4   6 163.806 30.5813   6
   2   4   6 203.052 16.2206   4
  -2  -4  -6 202.146 18.4884   3
   3   4   6 2261.75 120.235   6
   4   4   6 3790.87 170.946   6
   5   4   6-2.07929 13.8301   6
   6   4   6 69.0763 25.9186   6
   7   4   6 1290.74 131.794   6
  -8   6   5 116.098 48.5963   4
   8  -6  -5 74.4893 42.7479   6
  -7   6   5 159.800 53.4793   4
  -6   6   5 562.851 85.3093   4
   6  -6  -5 564.919 91.8729   5
  -5   6   5 44.5098 28.6395   4
   5  -6  -5 41.6284 21.3106   5
  -4   6   5 514.679 65.6592   4
   4  -6  -5 512.878 66.4467   1
   4  -6  -5 535.491 80.4240   5
  -3   6   5 3898.28 160.569   4
   3  -6  -5 3909.44 191.738   5
   3  -6  -5 4022.76 167.244   1
  -2   6   5 5610.95 161.989   4
   2  -6  -5 5401.14 203.632   5
   2  -6  -5 5517.32 175.389   1
  -1   6   5-4.87812 7.59680   4
  -1   6   5-1.08195 7.98810   2
   1  -6  -5-6.30130 13.6554   5
   0  -6  -5 296.467 40.5777   5
   0   6   5 272.004 39.5328   6
   0   6   5 317.539 36.2110   2
   1   6   5 319.094 42.9401   6
  -1  -6  -5 260.730 36.2982   5
   2   6   5 5103.38 89.6627   4
   2   6   5 5401.34 183.729   6
   3   6   5 15749.6 337.240   6
   4   6   5 271.291 49.1694   6
   5   6   5 86.3279 33.0422   6
   6   6   5 354.462 64.6241   6
   7   6   5 47.3770 25.9100   6
  -8   8   4-52.5238 45.6552   4
  -7   8   4 50.6114 30.5058   4
  -6   8   4 257.891 60.5287   4
   6  -8  -4 221.116 60.9996   5
  -5   8   4 76.7581 32.4340   4
   5  -8  -4 52.3630 33.5758   5
  -4   8   4 1041.85 102.640   4
   4  -8  -4 996.551 105.048   1
   4  -8  -4 1095.25 120.464   5
  -3   8   4 273.217 43.4074   4
   3  -8  -4 305.565 51.6742   1
   3  -8  -4 339.728 59.5292   5
  -2   8   4 338.918 42.3666   4
   2  -8  -4 259.119 41.7545   1
   2  -8  -4 343.320 51.5579   5
  -1   8   4 21947.2 286.115   4
  -1   8   4 21907.7 255.071   2
   1  -8  -4 21568.1 389.594   5
   0   8   4 3178.88 84.9502   4
   0   8   4 3345.46 149.726   6
   0   8   4 3217.95 117.558   2
   0  -8  -4 3352.41 141.810   5
   1   8   4 592.155 62.7570   6
   1   8   4 586.811 30.4579   4
  -1  -8  -4 627.195 57.7067   5
   2   8   4 1384.75 99.8220   6
   3   8   4 394.289 56.5037   6
   4   8   4 88.6337 31.5089   6
   5   8   4 14.5293 13.0722   6
   6   8   4 213.926 47.8002   6
  -7  10   3 98.8765 38.7668   4
  -6  10   3-32.6875 27.2651   4
  -5  10   3 2218.11 164.175   4
   5 -10  -3 2159.07 181.966   5
   4 -10  -3 327.760 66.0409   1
  -4  10   3 274.140 54.2619   4
   4 -10  -3 226.256 54.6640   5
  -3  10   3 1618.57 115.857   4
   3 -10  -3 1545.02 132.554   5
   3 -10  -3 1370.60 118.668   1
  -2  10   3 602.466 62.0989   4
   2 -10  -3 535.328 67.2501   1
   2 -10  -3 569.891 71.7415   5
  -1  10   3 1569.31 85.9646   4
  -1  10   3 1519.30 64.2090   2
   1 -10  -3 1421.77 103.747   5
   1 -10  -3 1380.84 103.067   1
   0  10   3 1069.04 92.0881   6
   0  10   3 1098.94 62.3566   4
   0 -10  -3 1065.74 84.0773   5
  -1 -10  -3 349.251 45.8839   5
   1  10   3 379.454 55.6790   6
  -2 -10  -3 330.997 44.7965   5
   2  10   3 331.268 52.7496   6
   3  10   3 301.310 51.5766   6
   4  10   3-14.5873 14.9314   6
   5  10   3 17.6420 23.3904   6
   6  10   3 19.6830 20.2258   6
  -7  12   2-63.2497 42.5131   4
  -6  12   2 93.2230 30.2965   4
  -5  12   2 299.499 61.0904   4
   5 -12  -2 324.434 71.5130   5
   4 -12  -2 28.4516 23.7939   1
  -4  12   2 17.8838 17.0203   4
   4 -12  -2 17.6468 16.0856   5
  -3  12   2 265.882 47.7883   4
   3 -12  -2 282.514 57.4302   1
   3 -12  -2 275.338 59.4047   5
   2 -12  -2 125.613 38.9818   1
  -2  12   2 142.399 33.3068   4
   2 -12  -2 130.817 41.4120   5
   1 -12  -2 462.612 67.1420   1
   1 -12  -2 389.581 57.5279   5
   0  12   2 3.61606 14.7294   6
   0 -12  -2 9.80033 11.2718   5
   1  12   2 39.7358 22.0475   6
  -1 -12  -2 41.6830 17.0335   5
   2  12   2 94.4275 32.4500   6
   3  12   2 266.353 52.9407   6
   4  12   2 39.0802 21.5943   6
   5  12   2 29.7090 14.8438   6
  -6  14   1 1.67254 36.7723   4
  -5  14   1 71.0464 34.5100   4
   4 -14  -1 23.1142 17.1838   1
   4 -14  -1 25.0247 22.4653   5
   3 -14  -1 21.7379 20.9270   1
   3 -14  -1 7.17061 14.0193   5
   2 -14  -1 404.651 71.3568   1
   1 -14  -1 178.778 45.1957   1
   0  14   1 41.0717 26.3365   6
   0 -14  -1 9.25273 21.2496   1
   1  14   1 36.4930 19.6370   6
   2  14   1 52.8436 25.3296   6
   3  14   1 12.5923 18.3082   6
   4  14   1 46.9246 20.5635   6
   3 -16   0 16.5041 30.7834   1
   2 -16   0 32.6449 29.7394   1
   1 -16   0 239.527 60.0320   1
   0 -16   0 127.788 37.3439   1
   1  16   0 54.3624 29.7623   6
   2  16   0 309.929 62.2734   6
  -2 -17  17 13.1935 13.4948   3
  -1 -17  17-27.1315 22.1000   3
   0 -17  17 153.214 46.9451   3
   1 -17  17 161.205 49.7022   3
  -4 -15  16-5.12249 14.8445   3
  -3 -15  16 121.359 38.6882   3
  -2 -15  16 243.270 53.2854   3
  -1 -15  16-15.3695 20.0924   3
   0 -15  16 15.1879 14.0069   3
   1 -15  16 25.8337 30.3506   3
  -2  15 -16 73.1027 38.7350   4
  -3  15 -16 115.657 44.3577   4
  -5 -13  15 156.940 42.7314   3
  -4 -13  15 88.3001 33.9331   3
  -3 -13  15 17.0183 12.0615   3
  -2 -13  15 64.9587 21.8163   3
  -1 -13  15 15.4371 13.3154   3
   0 -13  15 219.864 45.5427   3
   1 -13  15-13.8948 23.5074   3
  -2  13 -15 896.860 104.663   4
  -3  13 -15 139.359 43.7069   4
  -4  13 -15 290.150 68.4896   4
  -5  13 -15 39.9478 32.3793   4
   7  11 -14-12.9211 21.7892   6
  -6 -11  14 41.4531 27.1584   3
   6  11 -14-22.8664 19.8926   6
  -5 -11  14 226.149 48.7094   3
   5  11 -14 285.807 55.1155   6
  -4 -11  14 99.7627 28.4260   3
  -3 -11  14 25.2997 19.1041   3
  -2 -11  14 389.951 56.4328   3
  -1 -11  14 381.635 56.7702   3
  -1 -11  14 431.234 52.8509   1
   0 -11  14-1.76004 10.5012   3
   1 -11  14 1383.70 113.806   3
  -2  11 -14 24.2493 18.3391   4
   2 -11  14 8.65225 22.3125   3
  -3  11 -14 148.648 42.9693   4
  -4  11 -14 94.3509 38.9879   4
  -5  11 -14 0.63530 13.5028   4
  -6  11 -14 145.354 51.7506   4
   7   9 -13 69.2370 36.2298   6
   6   9 -13 54.1115 28.6602   6
   5   9 -13 134.954 39.7331   6
  -5  -9  13 72.9773 28.1790   3
  -4  -9  13 31.7404 22.3661   3
   4   9 -13 34.3765 18.6643   6
  -3  -9  13 52.3976 23.8011   3
   3   9 -13 24.7676 11.6272   6
   2   9 -13 1004.74 61.2636   6
   2   9 -13 1004.33 67.1670   5
  -2  -9  13 954.942 61.0680   1
  -2  -9  13 965.890 81.9884   3
  -1  -9  13 11.2149 10.4796   3
  -1  -9  13 28.8445 14.9154   1
   1   9 -13-1.65843 8.69429   5
   0   9 -13 187.303 26.4870   5
   0  -9  13 175.804 35.8788   3
   1  -9  13 381.381 55.1446   3
  -2   9 -13 157.096 37.9154   4
   2  -9  13 185.928 42.5256   3
  -3   9 -13 137.721 37.6072   4
   3  -9  13 149.601 32.7817   2
  -4   9 -13 33.3772 23.7178   4
   4  -9  13 18.0545 17.5019   2
  -5   9 -13 0.17004 15.3844   4
   5  -9  13 3.11039 16.2208   2
  -6   9 -13 53.6238 26.1812   4
   8   7 -12 20.2731 20.9913   6
   7   7 -12 119.753 47.0393   6
   6   7 -12-27.6999 25.9087   6
   5   7 -12 69.7113 30.7839   6
   4   7 -12 126.924 33.9796   6
   4   7 -12 142.430 33.4030   5
  -3  -7  12 10038.8 261.154   3
   3   7 -12 9609.82 247.937   5
   3   7 -12 9458.72 246.571   6
  -2  -7  12 16.4056 6.98263   1
  -2  -7  12 39.1877 17.8221   3
   2   7 -12 23.0195 7.79163   6
   2   7 -12 36.9628 13.2690   5
  -1  -7  12 307.668 41.3060   3
   1   7 -12 316.922 24.5079   6
   1   7 -12 334.043 38.0959   5
   0  -7  12 731.206 66.0303   3
   0   7 -12 628.907 49.2410   5
   1  -7  12 6356.70 209.149   3
  -2   7 -12 580.142 65.6191   4
   2  -7  12 569.226 61.8244   2
   2  -7  12 622.754 69.9887   3
  -3   7 -12 3247.70 168.113   4
   3  -7  12 3420.88 158.612   2
   4  -7  12 1175.44 96.3423   2
  -4   7 -12 1123.19 108.310   4
   5  -7  12 0.81947 12.4375   2
  -5   7 -12 4.52085 12.7740   4
   6  -7  12 161.229 40.0672   2
  -6   7 -12 133.997 44.4540   4
  -7   7 -12-17.1274 20.3171   4
   8   5 -11 24.2650 20.8794   6
   7   5 -11 1537.12 153.184   6
   6   5 -11 380.555 71.4699   6
   5   5 -11 42.8300 29.0055   6
   5   5 -11 35.5790 21.1404   5
   4   5 -11 188.567 41.0729   6
   4   5 -11 152.249 36.2387   5
   3   5 -11 1726.83 107.875   6
   3   5 -11 1707.33 108.496   5
   2   5 -11 1875.00 95.6334   6
   2   5 -11 1837.65 100.404   5
  -2  -5  11 1931.85 102.970   3
   1   5 -11 276.318 35.5636   5
  -1  -5  11 284.595 38.1932   3
   1   5 -11 288.447 28.8195   6
   0   5 -11 1584.19 63.3380   1
   0  -5  11 1667.83 92.3654   3
   0   5 -11 1720.76 83.2391   5
   1  -5  11 2626.73 127.221   2
   1  -5  11 2730.89 124.921   3
   2  -5  11 166.732 14.0448   6
  -2   5 -11 170.022 31.0713   4
   2  -5  11 139.775 30.6490   3
   2  -5  11 186.193 34.8835   2
  -3   5 -11 1794.77 115.683   4
   3  -5  11 1776.71 68.5384   6
   3  -5  11 1612.41 106.816   2
   4  -5  11 18.1711 9.30694   2
   4  -5  11 25.4658 9.87109   6
  -4   5 -11 12.2632 14.8489   4
   5  -5  11-14.0544 9.96767   2
  -5   5 -11-32.4182 23.1681   4
   6  -5  11 57.5976 26.2696   2
  -6   5 -11 55.0197 27.7076   4
   7  -5  11 134.600 43.6210   2
  -7   5 -11 145.709 49.5599   4
   8   3 -10 192.876 65.8658   6
   7   3 -10 184.895 61.5135   6
   6   3 -10 132.411 41.8109   6
   6   3 -10 151.930 43.5030   5
   5   3 -10 506.794 76.3187   6
   5   3 -10 458.878 73.5767   5
   4   3 -10 81.7021 32.0199   6
   4   3 -10 39.4520 19.6503   5
   3   3 -10 423.136 55.6211   5
  -2  -3  10 9388.73 209.765   3
   2   3 -10 9530.55 233.417   5
   1   3 -10 608.463 53.5276   5
  -1  -3  10 597.709 49.3782   3
   0   3 -10 4515.75 89.4686   6
   0  -3  10 4799.27 162.141   2
   0   3 -10 4593.47 108.228   1
   0  -3  10 4584.04 136.870   3
   0   3 -10 4868.05 142.528   5
  -1   3 -10 667.173 37.7644   6
   1  -3  10 726.321 63.9236   2
   1  -3  10 786.465 61.3599   3
  -2   3 -10 1643.67 90.1660   4
  -2   3 -10 1591.59 74.6147   6
   2  -3  10 1568.78 60.0622   6
   2  -3  10 1628.23 99.1362   2
   3  -3  10 130.483 31.4700   2
   3  -3  10 123.409 20.6860   6
  -3   3 -10 97.3781 25.5404   4
  -4   3 -10 4392.91 192.474   4
   4  -3  10 4734.64 157.236   6
   4  -3  10 4462.16 190.360   2
  -5   3 -10 305.177 56.0614   4
   5  -3  10 275.364 50.5677   2
   5  -3  10 287.617 44.7588   6
  -6   3 -10-5.70129 20.2993   4
   6  -3  10 18.8279 18.6149   6
   6  -3  10-0.17312 11.1928   2
  -7   3 -10 28.1544 20.9713   4
   7  -3  10 65.6362 27.7002   2
  -8   3 -10 178.880 60.3296   4
   8  -3  10 153.555 49.5466   2
   8   1  -9 4.85327 24.0414   6
   7   1  -9 643.899 103.510   6
   6   1  -9 76.1766 24.8402   6
   6   1  -9 145.893 49.7277   5
   5   1  -9 8.39421 18.7445   6
   5   1  -9 5.50919 16.9556   5
   4   1  -9 537.754 71.8984   5
   3   1  -9 135.421 30.9807   5
   2   1  -9 2010.12 109.654   5
   1   1  -9 4.35304 8.44225   5
  -1  -1   9 27.8780 11.8405   3
   0   1  -9 20.0769 10.8866   5
   0  -1   9 50.7739 13.7526   3
   0  -1   9 14.7090 8.17894   2
   1  -1   9 27.7227 16.9968   2
   1  -1   9 27.3781 7.08284   6
  -1   1  -9 18.5087 8.12155   4
   1  -1   9 35.6194 13.8505   3
  -2   1  -9 4378.62 134.323   4
   2  -1   9 4475.22 121.150   6
   2  -1   9 4379.14 164.307   2
   3  -1   9 5.07476 7.24684   6
   3  -1   9 20.3772 11.3628   2
  -3   1  -9 4.04771 6.85041   4
  -4   1  -9 2450.50 134.871   4
   4  -1   9 2392.89 118.933   6
   4  -1   9 2336.14 139.003   2
  -5   1  -9 93.9458 31.7101   4
   5  -1   9 70.0079 24.8241   6
  -6   1  -9 240.501 51.6348   4
   6  -1   9 274.081 51.9041   6
   7  -1   9 42.9141 14.9668   6
  -7   1  -9 43.7931 31.8693   4
   8  -1   9 71.3165 35.8733   6
  -8   1  -9 26.8784 14.5075   4
   8  -1  -8-8.53842 26.4409   6
   7  -1  -8 1663.06 165.936   6
   6  -1  -8 194.936 55.2725   5
   5  -1  -8 306.387 60.5515   5
   4  -1  -8-6.96432 21.6870   5
   3  -1  -8 1200.23 97.5157   5
   2  -1  -8 824.764 45.6667   1
   2  -1  -8 777.929 71.1422   5
   1  -1  -8 28.5825 14.7807   5
   1  -1  -8 21.1910 8.15953   4
  -1   1   8 18.3847 7.37312   3
  -1   1   8 26.7038 11.9864   2
   0   1   8 9562.88 207.842   2
   0   1   8 9544.56 152.228   3
   0  -1  -8 9904.95 212.612   5
   1   1   8 6309.43 151.215   6
  -1  -1  -8 6316.23 107.897   4
   1   1   8 6239.07 181.094   2
   1   1   8 6235.27 140.123   3
  -2  -1  -8 3889.37 111.251   4
   2   1   8 3829.24 126.223   6
   2   1   8 3897.82 155.320   2
   3   1   8 966.330 70.6676   6
  -3  -1  -8 896.860 65.0768   4
  -4  -1  -8 725.445 69.4224   4
   4   1   8 784.337 70.9563   6
  -5  -1  -8 922.655 89.9676   4
   5   1   8 902.700 86.8585   6
  -6  -1  -8-6.85908 15.9892   4
   6   1   8-12.9197 18.7255   6
  -7  -1  -8 3196.89 204.524   4
   7   1   8 3572.36 207.974   6
   8   1   8 121.597 37.4310   6
   8  -3  -7 121.294 46.1202   6
   7  -3  -7 1181.73 140.635   6
   6  -3  -7 164.813 52.3514   5
  -5   3   7 262.650 53.3427   4
   5  -3  -7 199.222 52.2767   5
  -4   3   7 343.291 52.2010   4
   4  -3  -7 365.967 63.2772   5
   3  -3  -7 5158.94 161.393   1
   3  -3  -7 5355.37 213.919   5
   2  -3  -7 1712.90 108.858   5
   2  -3  -7 1752.48 80.0683   1
   1  -3  -7 5021.31 106.741   4
  -1   3   7 4776.41 138.188   2
   1  -3  -7 5021.26 168.525   5
   0   3   7 751.766 58.6698   6
   0   3   7 830.094 60.4655   2
   0   3   7 759.181 34.0715   3
   0  -3  -7 750.990 60.9977   5
   1   3   7 140.984 25.8039   6
   1   3   7 121.103 25.8517   2
  -2  -3  -7 2.37648 2.87447   3
   2   3   7 12.3440 12.2039   6
  -3  -3  -7 10912.4 202.616   4
   3   3   7 10376.8 249.867   6
  -4  -3  -7 3531.38 141.966   4
   4   3   7 3297.94 157.275   6
   5   3   7 235.264 45.9226   6
   6   3   7 254.945 53.2447   6
   7   3   7 11.5899 18.8306   6
   8   3   7 212.005 59.0224   6
  -8   5   6 25.1380 26.0778   4
   8  -5  -6 6.46934 23.8480   6
  -7   5   6-37.2175 26.1078   4
  -6   5   6 502.971 81.5504   4
   6  -5  -6 522.737 90.5530   5
   5  -5  -6-19.9037 24.7027   5
  -5   5   6-25.1402 23.9442   4
  -4   5   6 73.3906 23.4964   4
   4  -5  -6 90.4833 35.8562   5
  -3   5   6 19.4332 15.4921   4
   3  -5  -6 32.9567 16.0665   1
   3  -5  -6 65.3894 31.6700   5
  -2   5   6 2015.22 93.3931   4
   2  -5  -6 2007.51 122.493   5
   2  -5  -6 1972.58 97.8051   1
  -1   5   6 23644.9 292.325   2
   1  -5  -6 23642.9 381.734   5
   0   5   6 3920.85 131.066   2
   0  -5  -6 3909.10 145.728   5
   0   5   6 3868.38 145.502   6
  -1  -5  -6 21.0051 11.1846   5
   1   5   6 34.2612 19.3403   6
   2   5   6 835.894 70.7190   6
  -2  -5  -6 803.958 30.1980   3
   3   5   6 157.339 32.4610   6
   4   5   6 198.173 42.3202   6
   5   5   6 14.4187 14.3261   6
   6   5   6 49.9116 36.4529   6
   7   5   6 549.379 85.0794   6
  -8   7   5 23.3287 30.8887   4
  -7   7   5 142.794 46.3062   4
  -6   7   5 908.059 110.923   4
   6  -7  -5 824.842 114.828   5
  -5   7   5 1886.62 144.406   4
   5  -7  -5 2258.04 178.712   5
  -4   7   5-10.4956 17.4086   4
   4  -7  -5-20.9278 20.7452   5
   4  -7  -5-14.1224 18.5509   1
  -3   7   5 37.7299 17.0161   4
   3  -7  -5 71.3471 24.3437   1
   3  -7  -5 42.9554 21.8309   5
  -2   7   5 2523.91 110.875   4
   2  -7  -5 2523.03 144.218   5
   2  -7  -5 2340.04 121.713   1
  -1   7   5 1293.62 62.6241   4
  -1   7   5 1279.93 65.1154   2
   1  -7  -5 1209.55 90.4732   5
  -1   7   5 1088.07 39.7675   3
   0   7   5 827.461 28.8346   4
   0   7   5 942.122 77.1987   6
   0   7   5 1013.52 67.5024   2
   0  -7  -5 1008.47 77.9543   5
   1   7   5 2138.63 116.390   6
  -1  -7  -5 2143.60 109.281   5
   2   7   5 868.775 78.3610   6
   3   7   5-6.67007 11.2100   6
   4   7   5 1.19438 11.8263   6
   5   7   5 6.23008 17.2509   6
   6   7   5 253.786 55.7695   6
   7   7   5 20.1888 26.3900   6
  -7   9   4-25.5159 35.2299   4
  -6   9   4 1132.97 125.876   4
   6  -9  -4 987.125 130.884   5
  -5   9   4 1903.44 149.512   4
   5  -9  -4 1881.25 167.858   5
   4  -9  -4 400.204 66.0624   1
  -4   9   4 403.815 63.3694   4
   4  -9  -4 397.533 73.4478   5
  -3   9   4 1009.18 87.4348   4
   3  -9  -4 979.538 101.907   5
   3  -9  -4 1070.14 101.341   1
  -2   9   4 116.342 27.6607   4
   2  -9  -4 90.2370 27.7463   1
   2  -9  -4 97.6381 32.1375   5
  -1   9   4 499.214 44.8379   4
  -1   9   4 458.954 37.1170   2
   1  -9  -4 566.857 63.2473   1
   1  -9  -4 429.778 57.8276   5
   0  -9  -4 10.7884 8.98258   5
   0   9   4 13.8716 9.62152   2
   0   9   4 8.40778 5.43735   4
   0   9   4 17.4241 9.44794   6
  -1  -9  -4 206.474 36.1243   5
   1   9   4 233.377 42.1154   6
   2   9   4 4482.42 188.540   6
  -2  -9  -4 4305.39 162.088   5
   3   9   4 35.4884 18.5230   6
   4   9   4 427.062 64.8674   6
   5   9   4 5.14103 18.6558   6
   6   9   4 592.085 89.6695   6
  -7  11   3 11.7839 24.1865   4
  -6  11   3-37.5387 34.1958   4
  -5  11   3 398.707 72.0719   4
   5 -11  -3 418.124 82.8265   5
   4 -11  -3 68.5189 31.3077   1
  -4  11   3 98.1910 28.5816   4
   4 -11  -3 148.268 48.5409   5
  -3  11   3 947.957 90.1526   4
   3 -11  -3 897.224 104.686   5
   3 -11  -3 854.078 98.1347   1
  -2  11   3 355.515 49.0583   4
   2 -11  -3 409.203 61.6369   1
   2 -11  -3 306.491 56.0856   5
   1 -11  -3 174.125 37.9348   1
   1 -11  -3 238.988 46.8783   5
   0  11   3-1.08023 11.2384   6
   0  11   3 1.52670 8.87292   2
   0 -11  -3 16.5539 17.1699   5
  -1 -11  -3 132.426 27.8526   5
   1  11   3 127.718 34.6524   6
  -2 -11  -3 67.0650 21.4274   5
   2  11   3 26.0933 13.3613   6
  -3 -11  -3 36.6078 17.9442   5
   3  11   3 58.5606 23.2040   6
   4  11   3 11.5555 14.2891   6
   5  11   3 63.7249 29.7007   6
  -6  13   2 232.788 59.0092   4
  -5  13   2 32.8106 27.4492   4
   5 -13  -2 3.11078 18.9846   5
   4 -13  -2 138.828 51.8651   1
  -4  13   2 215.148 53.7232   4
   4 -13  -2 148.382 48.6159   5
   3 -13  -2 91.3473 40.3721   1
   3 -13  -2 102.041 32.4031   5
   2 -13  -2 1081.77 109.827   5
   2 -13  -2 1095.41 111.787   1
   1 -13  -2 735.568 82.2759   5
   1 -13  -2 855.779 95.0608   1
   0  13   2 71.4347 32.5958   6
   1  13   2 280.933 51.6540   6
   2  13   2 10.4284 15.0049   6
   3  13   2 39.3172 19.9404   6
   4  13   2 139.795 43.2885   6
   4 -15  -1 493.555 93.5945   1
   3 -15  -1 40.5517 28.5917   1
   2 -15  -1 179.677 50.4998   1
   1 -15  -1-25.3492 24.8319   1
   0 -15  -1 268.448 57.6339   1
   1  15   1 36.7066 26.1630   6
   2  15   1 26.7002 23.6944   6
   3  15   1 238.543 55.4731   6
   1 -17   0 31.3709 30.3944   1
   0 -17   0 15.2458 16.8011   1
   1  17   0 151.743 47.1531   6
  -3 -16  17 1.24221 13.4024   3
  -2 -16  17 86.6434 34.9463   3
  -1 -16  17 120.465 40.2517   3
   0 -16  17-41.7782 27.2165   3
   1 -16  17 208.414 54.2094   3
  -4 -14  16 135.301 40.4696   3
  -3 -14  16-5.11757 18.2115   3
  -2 -14  16-7.27472 15.4138   3
  -1 -14  16 34.8036 22.0536   3
   0 -14  16 30.1157 26.3263   3
   1 -14  16 1680.33 144.359   3
  -2  14 -16 529.382 85.5185   4
  -3  14 -16 318.477 67.2888   4
  -4  14 -16-8.08945 16.2129   4
  -5 -12  15 68.2327 30.5255   3
  -4 -12  15-2.66906 12.8981   3
  -3 -12  15 172.927 43.1098   3
  -2 -12  15 327.304 54.1428   3
  -1 -12  15 289.238 51.8453   3
   0 -12  15 13.8080 11.1659   3
   1 -12  15 2458.53 161.083   3
  -2  12 -15 278.488 57.4794   4
   2 -12  15 230.560 51.7562   3
  -3  12 -15 218.798 53.9870   4
  -4  12 -15 95.1798 37.4780   4
  -5  12 -15 417.727 80.4456   4
   7  10 -14 152.506 46.0575   6
   6  10 -14-13.3433 19.9816   6
  -6 -10  14-1.81984 19.4191   3
  -5 -10  14 56.9887 27.9524   3
   5  10 -14 31.5259 16.8002   6
  -4 -10  14 22.2223 21.6395   3
   4  10 -14 20.7983 15.0408   6
  -3 -10  14 2564.26 145.721   3
  -2 -10  14 108.774 30.5845   3
  -1 -10  14 21.8141 13.3586   3
   0  10 -14 213.366 29.3574   5
   0 -10  14 246.404 42.8466   3
   1 -10  14 239.327 46.7456   3
  -2  10 -14-11.6502 17.8098   4
   2 -10  14 18.3887 16.4757   3
  -3  10 -14 38.6241 22.9204   4
  -4  10 -14 177.025 49.2682   4
   4 -10  14 183.143 37.8769   2
  -5  10 -14 227.279 59.8851   4
  -6  10 -14 108.328 42.9312   4
   7   8 -13 624.994 96.8700   6
   6   8 -13 17.8279 12.3973   6
   5   8 -13 27.8284 13.1119   6
  -4  -8  13 128.535 33.0112   3
   4   8 -13 168.192 37.7022   6
   4   8 -13 163.057 34.4235   5
   3   8 -13 2046.20 112.154   6
   3   8 -13 1900.36 110.859   5
  -3  -8  13 2128.27 125.442   3
  -2  -8  13 181.205 33.9632   3
   2   8 -13 201.281 27.7683   6
   2   8 -13 184.918 30.7093   5
   1   8 -13 268.868 36.0454   5
  -1  -8  13 272.020 43.1316   3
   1   8 -13 248.654 18.1516   6
   0  -8  13 472.655 57.8369   3
   0   8 -13 387.821 40.2518   5
   1  -8  13 226.700 40.8947   3
   2  -8  13 5.02784 10.2925   2
  -2   8 -13-22.0556 19.5548   4
   2  -8  13 0.21696 15.2601   3
  -3   8 -13 3009.91 171.346   4
   3  -8  13 3221.99 158.952   2
  -4   8 -13-11.6985 22.0854   4
   4  -8  13 17.5510 19.1628   2
  -5   8 -13 146.678 43.2520   4
   5  -8  13 185.432 39.7422   2
   6  -8  13 13.1546 15.0696   2
  -6   8 -13 37.5522 32.5951   4
  -7   8 -13 92.4851 45.5398   4
   8   6 -12-22.3571 23.3656   6
   7   6 -12 7.87155 16.1058   6
   6   6 -12 496.409 81.1456   6
   5   6 -12-6.84456 15.4937   6
   5   6 -12 29.5689 27.4155   5
   4   6 -12 600.484 72.8128   6
   4   6 -12 630.125 72.6843   5
  -3  -6  12 17405.5 342.404   3
   3   6 -12 17596.2 345.026   6
   3   6 -12 16844.6 344.968   5
   2   6 -12 1170.62 73.5262   6
   2   6 -12 1121.03 79.8067   5
  -2  -6  12 1240.54 86.0181   3
   1   6 -12 6.04782 7.48222   5
  -1  -6  12-12.7879 9.01928   3
   1   6 -12 1.54592 4.01540   6
   0  -6  12 259.634 38.1335   3
   0   6 -12 300.431 36.0364   5
   1  -6  12-3.41376 11.5547   3
   1  -6  12 13.9186 14.0837   2
  -2   6 -12 265.192 41.8639   4
   2  -6  12 226.933 40.6778   2
   2  -6  12 240.542 43.6799   3
  -3   6 -12 988.165 90.9783   4
   3  -6  12 1119.79 90.7356   2
   4  -6  12 310.364 53.1246   2
  -4   6 -12 299.051 55.5261   4
   5  -6  12 86.3611 29.4394   2
  -5   6 -12 63.9432 28.9135   4
   6  -6  12 13.5557 11.5015   2
  -6   6 -12-3.55250 20.9738   4
   7  -6  12-46.1701 36.4970   2
  -7   6 -12 80.0979 42.8836   4
   8   4 -11 86.3352 41.4858   6
   7   4 -11 505.614 90.8265   6
   6   4 -11 261.694 57.8504   6
   6   4 -11 264.085 59.9038   5
   5   4 -11 426.039 69.3294   6
   5   4 -11 489.043 72.6819   5
   4   4 -11 1227.67 107.062   6
   4   4 -11 1200.16 104.959   5
   3   4 -11 3567.69 158.504   6
   3   4 -11 3609.74 161.809   5
   2   4 -11 12561.0 271.497   5
  -2  -4  11 12378.3 253.465   3
   1   4 -11 576.449 52.9778   5
  -1  -4  11 518.273 49.1279   3
   0  -4  11 325.705 38.8458   3
   0   4 -11 351.444 22.6241   6
   0   4 -11 341.987 29.1417   1
   0   4 -11 382.496 40.8413   5
  -1   4 -11 413.800 26.4635   6
   1  -4  11 476.711 53.0764   2
   1  -4  11 463.146 49.8942   3
   2  -4  11 1529.64 53.1998   6
  -2   4 -11 1508.70 92.8471   4
  -2   4 -11 1455.15 64.2974   6
   2  -4  11 1542.38 100.943   2
   2  -4  11 1539.18 100.975   3
   3  -4  11 76.5010 23.7396   2
   3  -4  11 93.5603 17.6204   6
  -3   4 -11 66.1347 22.9386   4
  -4   4 -11 1069.57 97.3510   4
   4  -4  11 1121.10 71.7480   6
   4  -4  11 1153.76 97.9201   2
   5  -4  11 127.162 40.3100   2
   5  -4  11 101.189 27.6270   6
  -5   4 -11 132.585 37.9320   4
   6  -4  11 519.863 75.5213   2
  -6   4 -11 388.595 71.4411   4
  -7   4 -11 20.0529 24.7412   4
   7  -4  11 9.58832 16.3803   2
  -8   4 -11 71.1843 39.7997   4
   8  -4  11 98.6391 40.2604   2
   8   2 -10 141.504 60.2110   6
   7   2 -10 100.913 36.8339   6
   6   2 -10 108.519 40.3640   6
   6   2 -10 160.323 50.4549   5
   5   2 -10 17.9232 20.1161   6
   5   2 -10 6.11860 13.9049   5
   4   2 -10 108.337 34.5812   5
   3   2 -10 266.404 47.5388   5
   2   2 -10 934.345 76.1900   5
   1   2 -10 40.5483 15.5405   5
  -1  -2  10 33.2065 14.0119   3
   0   2 -10 5787.15 117.883   6
   0  -2  10 6122.26 182.630   2
   0  -2  10 5977.97 152.190   3
   0   2 -10 6028.82 166.357   5
   1  -2  10 424.650 32.6057   6
  -1   2 -10 363.269 32.7975   6
   1  -2  10 509.237 53.6687   2
   1  -2  10 436.804 44.3206   3
   2  -2  10 5224.86 123.888   6
  -2   2 -10 5186.89 155.059   4
   2  -2  10 5238.83 182.860   2
  -3   2 -10 1172.83 85.1554   4
   3  -2  10 1167.14 69.1253   6
   3  -2  10 1166.57 93.7468   2
  -4   2 -10 560.353 65.8599   4
   4  -2  10 564.136 56.0106   6
   4  -2  10 575.457 67.6781   2
  -5   2 -10 331.692 57.6387   4
   5  -2  10 296.855 46.9441   6
   5  -2  10 325.616 56.6129   2
   6  -2  10 597.037 73.7442   6
  -6   2 -10 626.752 84.9904   4
   6  -2  10 625.958 83.8382   2
   7  -2  10-2.35351 16.2506   6
   7  -2  10-66.4464 39.3079   2
  -7   2 -10-7.58036 30.9063   4
  -8   2 -10 276.450 68.4526   4
   8  -2  10 226.193 58.2906   2
   8   0  -9 152.743 62.7805   6
   7   0  -9 457.678 92.8121   6
   6   0  -9 30.6622 16.8419   6
   6   0  -9 16.7870 29.7578   5
   5   0  -9 84.3328 32.7101   5
   4   0  -9 812.291 89.9366   5
   3   0  -9 753.059 81.9577   5
   2   0  -9 825.695 74.0074   5
   1   0  -9 1311.06 83.9853   5
  -1   0   9 1252.78 63.3936   3
   0   0   9 2305.14 108.059   2
   0   0   9 2149.68 80.0098   3
   0   0  -9 2374.47 106.445   5
   1   0   9 1031.58 75.3272   2
   1   0   9 1120.85 64.5225   3
  -1   0  -9 1089.99 51.8791   4
   1   0   9 1054.24 59.7143   6
  -2   0  -9 882.254 56.3654   4
   2   0   9 952.602 60.3578   6
   2   0   9 924.951 78.2108   2
   3   0   9 1916.50 96.4561   6
  -3   0  -9 1955.81 100.745   4
   3   0   9 2046.08 123.462   2
  -4   0  -9 10881.6 275.795   4
   4   0   9 10808.8 261.060   6
  -5   0  -9 189.677 40.9811   4
   5   0   9 248.938 45.1228   6
  -6   0  -9 714.411 86.8724   4
   6   0   9 869.550 90.9557   6
  -7   0  -9 2521.00 184.582   4
   7   0   9 2492.75 169.688   6
   8   0   9 403.131 73.9662   6
   8  -2  -8 1447.88 169.604   6
   7  -2  -8 1228.26 142.661   6
   6  -2  -8-7.56742 18.6212   5
   5  -2  -8 707.821 94.8408   5
   4  -2  -8 85.4795 34.1399   5
   3  -2  -8 3805.76 181.137   5
   2  -2  -8 15.3744 7.43218   1
   2  -2  -8 14.6585 10.1728   5
  -1   2   8 3403.38 93.8370   3
   1  -2  -8 3384.31 98.0966   4
  -1   2   8 3328.71 122.763   2
   1  -2  -8 3487.07 141.885   5
   0  -2  -8 551.103 26.0306   4
   0   2   8 544.418 47.9577   6
   0   2   8 538.379 49.8798   2
   0   2   8 555.551 35.0112   3
   0  -2  -8 490.822 49.6093   5
  -1  -2  -8 829.767 29.8883   4
   1   2   8 1033.47 65.8077   6
   1   2   8 978.179 72.3325   2
  -1  -2  -8 915.867 43.4438   3
  -2  -2  -8 13.3058 6.34933   4
   2   2   8 10.3604 9.63410   6
   2   2   8 29.9337 19.1472   2
  -3  -2  -8 23341.9 315.085   4
   3   2   8 22225.8 360.635   6
  -4  -2  -8 3982.35 155.653   4
   4   2   8 4059.37 169.526   6
  -5  -2  -8 374.488 55.2336   4
   5   2   8 343.615 54.0354   6
  -6  -2  -8 8.23300 15.3841   4
   6   2   8 21.2778 13.6338   6
   7   2   8 114.363 39.7743   6
   8   2   8 1091.61 125.302   6
   8  -4  -7 42.0727 34.7538   6
  -6   4   7 850.920 102.427   4
   6  -4  -7 877.560 118.008   5
  -5   4   7 252.508 52.2436   4
   5  -4  -7 254.826 61.6740   5
  -4   4   7 27.2906 15.9657   4
   4  -4  -7-1.90713 22.3938   5
  -3   4   7 2735.71 128.971   4
   3  -4  -7 2749.28 125.121   1
   3  -4  -7 2731.32 157.034   5
   2  -4  -7 1578.92 109.444   5
   2  -4  -7 1688.16 85.4686   1
  -1   4   7 12067.6 222.180   2
   1  -4  -7 12127.9 277.404   5
   1  -4  -7 12159.3 150.001   4
   0   4   7 1504.64 87.9753   6
   0   4   7 1489.26 82.5418   2
   0   4   7 1467.85 42.0539   3
   0  -4  -7 1521.67 91.5037   5
   1   4   7 114.749 24.1935   6
   1   4   7 149.352 27.1412   2
   2   4   7 774.616 66.1208   6
  -2  -4  -7 757.215 35.6424   3
   3   4   7 412.615 51.8148   6
   4   4   7 65.1997 26.2292   6
   5   4   7 47.6685 29.0221   6
   6   4   7 199.513 48.9708   6
   7   4   7 112.307 38.6940   6
  -8   6   6 74.8265 43.2729   4
  -7   6   6 5.27566 19.4599   4
  -6   6   6 2357.79 176.086   4
   6  -6  -6 2233.29 193.314   5
  -5   6   6 1244.66 116.448   4
   5  -6  -6 1245.16 133.371   5
  -4   6   6 111.796 35.0351   4
   4  -6  -6 101.004 27.5257   1
   4  -6  -6 134.297 44.3646   5
  -3   6   6 21.2273 12.5158   4
   3  -6  -6 21.7060 15.1364   1
   3  -6  -6 0.78269 11.9683   5
  -2   6   6 810.376 59.6478   4
   2  -6  -6 761.716 80.4779   5
   2  -6  -6 803.199 67.8080   1
  -1   6   6 2501.26 75.4431   4
  -1   6   6 2370.76 94.0514   2
   1  -6  -6 2297.01 125.708   5
   0  -6  -6 139.904 27.1208   5
   0   6   6 132.131 27.2737   6
   0   6   6 129.742 24.3814   2
   1   6   6 1224.56 87.8157   6
  -1  -6  -6 1201.13 81.5201   5
   2   6   6 1469.92 99.4330   6
   3   6   6 76.4017 23.2851   6
   4   6   6 959.760 92.4759   6
   5   6   6 36.5983 28.4110   6
   6   6   6 84.0044 31.8815   6
   7   6   6-4.91551 21.9889   6
  -7   8   5 100.405 41.7534   4
  -6   8   5 264.196 61.3452   4
   6  -8  -5 298.256 74.9315   5
  -5   8   5 2549.63 171.497   4
   5  -8  -5 2676.30 200.871   5
  -4   8   5 2245.69 143.654   4
   4  -8  -5 2327.51 155.307   1
   4  -8  -5 2149.05 166.263   5
  -3   8   5 537.640 62.0061   4
   3  -8  -5 497.081 66.4291   1
   3  -8  -5 405.075 65.7140   5
  -2   8   5 3343.64 131.984   4
   2  -8  -5 3277.42 172.180   5
   2  -8  -5 3426.84 157.078   1
  -1   8   5 2260.44 85.9130   4
  -1   8   5 2269.10 88.2720   2
   1  -8  -5 2213.30 129.054   5
   0   8   5 6813.62 221.794   6
   0   8   5 7051.16 183.416   2
   0  -8  -5 7399.01 221.727   5
  -1  -8  -5 236.957 38.6566   5
   1   8   5 212.181 39.8172   6
   2   8   5 432.144 57.1328   6
  -2  -8  -5 422.056 51.7056   5
   3   8   5 950.954 90.6131   6
   4   8   5 178.343 40.3291   6
   5   8   5 479.182 73.3074   6
   6   8   5 484.796 78.5159   6
  -7  10   4-26.7698 29.5073   4
  -6  10   4 150.042 46.5056   4
   6 -10  -4 240.790 63.8106   5
  -5  10   4 231.509 55.5411   4
   5 -10  -4 202.242 53.3424   5
   4 -10  -4 11.1840 24.3583   1
  -4  10   4 8.27214 16.9613   4
   4 -10  -4 12.4361 23.5415   5
  -3  10   4 394.067 56.2694   4
   3 -10  -4 331.420 57.3622   1
   3 -10  -4 413.543 67.6858   5
  -2  10   4 4728.91 170.219   4
   2 -10  -4 4428.98 208.780   5
   2 -10  -4 4447.36 197.480   1
   1 -10  -4 376.298 54.1470   1
   1 -10  -4 343.511 54.6110   5
   0  10   4 2290.43 137.647   6
   0  10   4 2440.52 109.653   2
   0 -10  -4 2277.18 128.940   5
  -1 -10  -4 245.257 41.0851   5
   1  10   4 252.327 46.1501   6
   2  10   4 1124.37 98.2828   6
  -2 -10  -4 1099.45 84.0664   5
   3  10   4 635.636 76.9282   6
  -3 -10  -4 638.383 66.3783   5
   4  10   4 279.807 53.5155   6
   5  10   4-80.1165 40.4351   6
   6  10   4 197.393 57.1416   6
  -7  12   3 80.7241 46.6919   4
  -6  12   3 406.208 81.4685   4
  -5  12   3 64.2854 28.9199   4
   5 -12  -3 104.532 42.3243   5
   4 -12  -3 217.942 55.3648   1
  -4  12   3 116.948 38.6409   4
   4 -12  -3 168.394 48.7800   5
   3 -12  -3 544.441 81.7420   1
   3 -12  -3 516.257 82.1189   5
   2 -12  -3 347.309 60.5766   1
   2 -12  -3 388.844 65.0403   5
   1 -12  -3 1067.88 100.029   5
   1 -12  -3 1001.15 97.2631   1
   0  12   3 750.611 85.6352   6
   0 -12  -3 661.711 72.8035   5
   1  12   3 71.9671 25.2475   6
  -1 -12  -3 126.842 31.1606   5
  -2 -12  -3 24.5415 17.7832   5
   2  12   3-4.89198 11.5083   6
   3  12   3 153.616 46.6130   6
   4  12   3 226.508 52.1372   6
   5  12   3 38.6737 21.5399   6
   5 -14  -2 184.919 61.3778   1
   5 -14  -2 226.783 66.4427   5
   4 -14  -2 120.906 47.1115   1
   4 -14  -2 93.0136 40.6237   5
   3 -14  -2-34.1620 29.9457   1
   3 -14  -2-56.8589 38.7980   5
   2 -14  -2 7.28425 20.0346   1
   1 -14  -2 62.6532 30.6799   1
   0 -14  -2 42.0660 25.8907   1
   1  14   2 40.6231 25.3409   6
   2  14   2 203.211 47.5038   6
   3  14   2 33.2705 24.8917   6
   4  14   2 4.51037 15.3440   6
   3 -16  -1 181.809 53.2885   1
   2 -16  -1 28.1451 22.3370   1
   1 -16  -1 40.6703 28.1365   1
   0 -16  -1 105.157 42.8330   1
   1  16   1 62.6756 25.4856   6
   2  16   1 69.5076 29.4472   6
  -3 -15  17 59.7710 25.1786   3
  -2 -15  17 151.183 41.9629   3
  -1 -15  17 40.7377 26.0569   3
   0 -15  17 16.9919 16.9932   3
   1 -15  17 2003.41 165.827   3
  -2  15 -17 25.1879 27.5773   4
  -5 -13  16 8.28173 13.3296   3
  -4 -13  16 93.4892 34.5964   3
  -3 -13  16 63.9090 27.8096   3
  -2 -13  16 161.789 43.6648   3
  -1 -13  16-7.28452 17.7748   3
   0 -13  16 177.616 43.3353   3
   1 -13  16 624.263 87.3297   3
  -2  13 -16-0.10212 17.3930   4
   2 -13  16-31.3328 21.7173   3
  -3  13 -16 258.492 60.2437   4
  -4  13 -16-67.4990 37.2895   4
  -6 -11  15-13.8311 11.7800   3
  -5 -11  15 22.8693 17.3566   3
  -4 -11  15 103.011 33.4814   3
  -3 -11  15 448.706 63.9505   3
  -2 -11  15 77.4255 28.5013   3
  -1 -11  15 10.3512 9.37539   3
   0 -11  15 39.8145 28.4290   3
   1 -11  15 2031.91 141.367   3
  -2  11 -15 213.085 49.1542   4
   2 -11  15 203.637 46.9612   3
  -3  11 -15 70.3918 35.1680   4
  -4  11 -15 66.2611 36.7949   4
  -5  11 -15 35.8368 18.1197   4
   7   9 -14 59.4561 37.1587   6
   6   9 -14 73.1401 23.5611   6
  -5  -9  14 12.9225 21.7608   3
   5   9 -14 14.9588 16.4493   6
  -4  -9  14 538.063 69.2620   3
   4   9 -14 482.481 61.9071   6
  -3  -9  14 170.379 38.2500   3
   3   9 -14 150.562 30.9599   6
  -2  -9  14 64.0344 23.8438   3
   2   9 -14 80.0689 21.1927   5
  -1  -9  14 192.665 37.1895   3
   1   9 -14 210.411 30.7952   5
   0  -9  14 937.175 84.9938   3
   0   9 -14 912.911 63.2457   5
   1  -9  14 395.787 56.4430   3
  -2   9 -14 14.1336 20.0865   4
   2  -9  14-4.50965 14.0662   3
  -3   9 -14 54.4033 25.7493   4
   3  -9  14 5.56952 12.0282   2
  -4   9 -14 131.499 43.6817   4
   4  -9  14 135.245 38.8078   2
  -5   9 -14 89.9123 41.3538   4
   5  -9  14 64.3192 25.2317   2
  -6   9 -14 14.7595 14.7682   4
   7   7 -13 524.241 91.4328   6
   6   7 -13 330.228 65.2396   6
   5   7 -13 38.4778 26.5970   6
   5   7 -13-22.8081 22.1461   5
  -4  -7  13 9.80886 20.0375   3
   4   7 -13-9.10571 14.9233   6
   4   7 -13-12.1594 18.9560   5
   3   7 -13 2020.45 114.785   6
   3   7 -13 2022.11 119.195   5
  -3  -7  13 2005.62 119.931   3
   2   7 -13 1507.33 80.5842   6
   2   7 -13 1359.94 89.4268   5
  -2  -7  13 1591.32 101.131   3
   1   7 -13 23.3669 11.7813   5
  -1  -7  13 2.07382 8.64858   3
   1   7 -13 16.4885 6.79319   6
   0   7 -13 206.245 31.2583   5
   0  -7  13 156.972 30.4954   3
   1  -7  13 169.825 38.4331   3
  -2   7 -13 3381.35 161.224   4
   2  -7  13 3373.88 159.808   2
   2  -7  13 3288.42 169.259   3
  -3   7 -13 154.543 38.0527   4
   3  -7  13 169.759 36.5769   2
  -4   7 -13 5215.23 237.008   4
   4  -7  13 5634.16 221.061   2
   5  -7  13-11.2724 15.2073   2
  -5   7 -13 3.80567 15.5690   4
   6  -7  13 13.8495 15.4569   2
  -6   7 -13 80.3343 36.8369   4
  -7   7 -13 162.087 59.1780   4
   8   5 -12 70.7612 40.6306   6
   7   5 -12 150.385 52.3930   6
   6   5 -12 326.275 67.5437   6
   6   5 -12 329.369 64.9569   5
   5   5 -12 38.3075 23.0029   6
   5   5 -12 36.6404 26.0920   5
   4   5 -12 108.963 33.2510   6
   4   5 -12 214.232 46.1701   5
   3   5 -12 5875.02 202.090   6
  -3  -5  12 6166.31 200.940   3
   3   5 -12 5857.37 209.682   5
   2   5 -12 625.977 55.4457   6
   2   5 -12 527.620 57.2506   5
  -2  -5  12 705.163 63.4880   3
   1   5 -12 69.9325 18.3145   5
   1   5 -12 48.5533 10.5065   6
  -1  -5  12 48.0928 15.1977   3
   1   5 -12 62.3447 13.5106   6
   0   5 -12 20.1487 10.6989   5
   0  -5  12 35.3041 15.1847   3
   0   5 -12 16.5135 4.17575   6
   0   5 -12 21.3413 6.58653   1
   0   5 -12 16.9035 4.34059   6
   1  -5  12 4825.79 180.511   2
   1  -5  12 5019.44 176.006   3
   2  -5  12 173.393 14.8210   6
  -2   5 -12 208.818 37.3713   4
   2  -5  12 188.073 39.2983   3
   2  -5  12 236.509 40.4118   2
   3  -5  12 2022.95 125.402   2
  -3   5 -12 1912.03 122.471   4
  -4   5 -12 1144.98 105.964   4
   4  -5  12 1173.37 100.922   2
  -5   5 -12 37.5679 23.6853   4
   5  -5  12 83.7881 31.9323   2
   6  -5  12-7.17722 19.4748   2
  -6   5 -12 4.94626 17.4550   4
   7  -5  12 29.9100 21.4857   2
  -7   5 -12 147.782 54.7189   4
   8   3 -11 223.619 60.3678   6
   7   3 -11 160.794 52.5432   6
   6   3 -11 203.708 58.7302   6
   6   3 -11 220.507 57.6113   5
   5   3 -11 5.12363 23.1839   6
   5   3 -11 1.89197 13.4589   5
   4   3 -11 303.719 54.5763   6
   4   3 -11 439.340 67.2641   5
   3   3 -11 2587.30 142.294   5
  -2  -3  11 87.5444 21.7413   3
   2   3 -11 114.030 27.2886   5
   1   3 -11 7.66331 8.45925   5
  -1  -3  11 1.82559 9.55077   3
   0   3 -11 267.516 34.5480   5
   0   3 -11 265.775 23.9120   6
   0   3 -11 252.313 25.7382   1
   0  -3  11 258.200 41.1858   2
   0  -3  11 310.255 36.4840   3
  -1   3 -11 1169.25 54.7279   6
   1  -3  11 1207.78 87.3320   2
   1  -3  11 1181.31 78.8531   3
   2  -3  11 292.452 44.9441   2
   2  -3  11 260.693 25.4349   6
  -2   3 -11 243.197 35.2453   4
   3  -3  11 0.39228 15.3422   2
   3  -3  11-9.05857 8.69396   6
  -3   3 -11-15.6344 15.8460   4
   4  -3  11 42.3052 23.2812   2
   4  -3  11 25.2474 9.10897   6
  -4   3 -11 1.74125 12.1438   4
   5  -3  11 192.983 43.8465   2
  -5   3 -11 221.059 49.6626   4
   5  -3  11 223.308 39.5034   6
  -6   3 -11-29.8905 24.1421   4
   6  -3  11-7.54715 19.5079   2
  -7   3 -11 1541.07 152.735   4
   7  -3  11 1884.61 156.859   2
   8   1 -10 252.646 73.1316   6
   7   1 -10 24.1401 26.3842   6
   6   1 -10 17.0644 15.4757   6
   6   1 -10-26.3776 33.5666   5
   5   1 -10 179.736 42.4161   5
   4   1 -10 27.5660 24.3674   5
   3   1 -10 738.222 76.1270   5
   2   1 -10 398.230 53.0658   5
   1   1 -10 722.504 63.6509   5
  -1  -1  10 663.905 49.7510   3
   0   1 -10 254.540 35.6162   5
   0  -1  10 264.225 30.5921   3
   0  -1  10 328.610 42.8214   2
   1  -1  10 65.3653 19.7904   2
   1  -1  10 40.9804 11.4366   6
  -1   1 -10 35.7954 10.5674   4
   1  -1  10 58.4277 17.0011   3
   2  -1  10 1310.80 67.8512   6
  -2   1 -10 1271.08 74.0379   4
   2  -1  10 1267.99 92.8236   2
  -3   1 -10 568.736 56.7992   4
   3  -1  10 563.447 50.4138   6
   3  -1  10 606.107 69.9735   2
  -4   1 -10 6.87194 13.6720   4
   4  -1  10 30.9965 15.5560   6
   4  -1  10 29.5844 19.6405   2
  -5   1 -10 65.7326 26.8078   4
   5  -1  10 32.9413 20.2597   6
   5  -1  10 30.7362 17.5745   2
  -6   1 -10 119.927 39.8199   4
   6  -1  10 125.442 33.8812   6
   6  -1  10 112.627 36.5021   2
  -7   1 -10 634.665 94.9417   4
   7  -1  10 690.716 88.2759   6
   7  -1  10 822.394 106.760   2
   8  -1  -9 52.6469 25.4555   6
   7  -1  -9 184.547 58.0705   6
   7  -1  -9 182.473 56.5723   5
   6  -1  -9 114.250 45.1804   5
   5  -1  -9 97.6271 36.5833   5
   4  -1  -9 1936.42 142.029   5
   3  -1  -9 144.902 35.1312   5
   2  -1  -9 48.1434 10.4039   1
   2  -1  -9 83.4302 29.2891   5
   1  -1  -9 3051.43 100.082   4
  -1   1   9 3160.32 124.937   2
   1  -1  -9 3291.24 138.876   5
  -1   1   9 3149.61 97.6102   3
   0   1   9 10205.3 229.476   2
   0   1   9 10025.6 166.811   3
   0  -1  -9 10087.0 230.092   5
   1   1   9 325.913 42.4089   2
   1   1   9 383.121 38.8445   6
  -1  -1  -9 373.809 27.4490   4
   1   1   9 387.063 36.4595   3
  -2  -1  -9 331.142 32.4008   4
   2   1   9 273.623 34.7167   6
   2   1   9 320.021 46.8631   2
  -3  -1  -9 8584.57 203.317   4
   3   1   9 8962.07 219.583   6
   3   1   9 8429.90 257.227   2
  -4  -1  -9 142.337 32.4992   4
   4   1   9 119.120 27.2630   6
  -5  -1  -9 15.1598 9.97387   4
   5   1   9-4.02944 14.3065   6
  -6  -1  -9-2.52614 23.4297   4
   6   1   9 92.1890 32.7262   6
   7   1   9 1092.12 114.655   6
   8   1   9-37.6381 26.9458   6
   8  -3  -8 177.004 56.3782   6
   7  -3  -8 944.195 131.062   5
   6  -3  -8 41.6251 36.6653   5
   5  -3  -8 377.298 67.6913   5
   4  -3  -8-19.3244 14.0428   5
   3  -3  -8 282.026 37.7720   1
   3  -3  -8 289.977 52.1613   5
   2  -3  -8 778.019 76.2960   5
   2  -3  -8 731.918 51.7794   1
   1  -3  -8 5848.69 118.195   4
  -1   3   8 5932.84 164.702   2
   1  -3  -8 5601.18 190.187   5
  -1   3   8 5649.83 115.958   3
   0   3   8 1574.19 89.2016   6
   0   3   8 1691.53 91.5864   2
   0   3   8 1642.03 55.0886   3
   0  -3  -8 1789.28 99.6177   5
   1   3   8 242.050 34.6414   6
   1   3   8 229.480 37.6768   2
   2   3   8 911.325 69.3621   6
   2   3   8 815.083 73.4918   2
   3   3   8 195.035 34.7657   6
  -4  -3  -8 2987.60 128.200   4
   4   3   8 2679.53 143.585   6
   5   3   8 89.5964 31.0702   6
   6   3   8-2.21719 13.5400   6
   7   3   8 58.7219 33.0496   6
  -7   5   7 170.192 49.8354   4
   7  -5  -7 159.108 60.3138   5
  -6   5   7 199.700 47.6892   4
   6  -5  -7 204.692 56.5725   5
  -5   5   7 1173.91 111.866   4
   5  -5  -7 1092.94 122.873   5
  -4   5   7 440.154 60.2707   4
   4  -5  -7 516.410 77.3720   5
  -3   5   7 1268.88 88.0005   4
   3  -5  -7 1381.10 94.1035   1
   3  -5  -7 1421.11 116.737   5
   2  -5  -7 146.448 27.1027   1
   2  -5  -7 104.992 29.8585   5
   1  -5  -7 99.0367 31.2949   5
  -1   5   7 66.7154 10.1538   3
  -1   5   7 77.8446 17.7340   2
   0  -5  -7 269.386 40.5395   5
   0   5   7 225.828 33.3256   2
   0   5   7 260.099 40.4644   6
   1   5   7 948.651 74.9214   6
   1   5   7 872.186 72.5297   2
  -1  -5  -7 906.652 72.8661   5
   2   5   7 1074.32 81.4116   6
   3   5   7 12.2410 12.1203   6
   4   5   7 61.2435 21.7387   6
   5   5   7 174.255 41.0331   6
   6   5   7 29.8961 24.7213   6
   7   5   7 453.037 77.5659   6
  -8   7   6 0.07458 22.4988   4
  -7   7   6 156.312 57.6004   4
  -6   7   6-13.4166 18.7652   4
   6  -7  -6 22.2082 30.4536   5
  -5   7   6 664.386 85.6765   4
   5  -7  -6 698.494 101.496   5
  -4   7   6 1494.97 113.861   4
   4  -7  -6 1447.92 117.401   1
   4  -7  -6 1454.45 135.356   5
  -3   7   6 806.270 73.7058   4
   3  -7  -6 852.680 93.9331   5
   3  -7  -6 832.112 80.6748   1
  -2   7   6 3843.35 133.782   4
   2  -7  -6 3764.57 182.150   5
   2  -7  -6 3865.43 157.632   1
  -1   7   6 6.54584 6.06494   4
  -1   7   6 11.5582 3.23157   3
  -1   7   6 26.2024 12.1677   2
   1  -7  -6 39.3606 22.1151   5
   0   7   6 839.276 75.1914   6
   0   7   6 873.402 65.8613   2
   0  -7  -6 931.089 79.3772   5
  -1  -7  -6 89.1879 24.0911   5
   1   7   6 106.911 28.9275   6
   1   7   6 72.9173 21.1296   2
   2   7   6 676.219 70.7861   6
   3   7   6 170.920 38.5921   6
   4   7   6 30.1694 18.1581   6
   5   7   6-16.4994 18.2828   6
   6   7   6-21.0436 16.8482   6
  -7   9   5 55.6735 41.1049   4
  -6   9   5 811.659 109.470   4
   6  -9  -5 803.819 120.394   5
  -5   9   5 3.57448 21.7090   4
   5  -9  -5 36.2386 36.2484   5
   4  -9  -5 119.927 39.4997   1
  -4   9   5 176.176 44.0935   4
   4  -9  -5 163.179 52.1398   5
  -3   9   5 521.896 62.6199   4
   3  -9  -5 469.674 66.3593   1
   3  -9  -5 421.248 69.0283   5
  -2   9   5 11.0831 10.1828   4
   2  -9  -5 36.0795 14.3790   1
   2  -9  -5 64.0140 24.4630   5
  -1   9   5 3115.95 106.361   2
   1  -9  -5 3191.64 161.921   5
   1  -9  -5 3302.54 153.824   1
   0   9   5 5517.26 210.234   6
   0   9   5 5193.93 161.819   2
   0  -9  -5 5404.68 199.520   5
   1   9   5 2232.48 132.829   6
  -1  -9  -5 2203.27 122.927   5
  -2  -9  -5 94.6875 26.9911   5
   2   9   5 97.2386 28.7973   6
   3   9   5 443.167 65.2290   6
   4   9   5-4.74627 23.0404   6
   5   9   5 66.1636 22.1429   6
   6   9   5-60.0595 30.5451   6
  -7  11   4 63.0119 24.9112   4
  -6  11   4 978.730 121.593   4
   6 -11  -4 853.518 127.026   5
  -5  11   4 277.847 59.8661   4
   5 -11  -4 249.377 64.5512   5
   4 -11  -4 337.599 67.6816   1
  -4  11   4 287.431 52.7617   4
   4 -11  -4 249.664 59.4770   5
   3 -11  -4 128.209 39.5651   1
   3 -11  -4 160.689 46.1789   5
   2 -11  -4 1044.23 105.836   5
   2 -11  -4 943.466 95.7444   1
   1 -11  -4 47.8400 25.7316   1
   1 -11  -4 8.66860 12.3922   5
   0  11   4 87.8066 31.5493   6
   0  11   4 63.2314 19.6735   2
   0 -11  -4 79.6707 28.0959   5
  -1 -11  -4 40.2209 22.6433   5
   1  11   4 52.6371 24.2290   6
  -2 -11  -4 4.60651 8.78179   5
   2  11   4 21.7551 18.8339   6
  -3 -11  -4 196.420 38.4547   5
   3  11   4 292.122 57.4789   6
   4  11   4-32.0613 31.2900   6
   5  11   4 76.4340 27.2188   6
   5 -13  -3 181.137 58.0571   1
   5 -13  -3 186.465 60.2733   5
   4 -13  -3-14.5988 17.1911   1
   4 -13  -3 65.0301 39.1707   5
   3 -13  -3 10.6200 21.8236   1
   3 -13  -3-4.62100 12.5629   5
   2 -13  -3 114.692 38.7079   1
   2 -13  -3 104.528 35.3088   5
   1 -13  -3-8.88991 12.9625   1
   1 -13  -3 36.4280 23.0338   5
   0  13   3-32.4880 21.6924   6
   0 -13  -3 6.91002 10.7742   5
   1  13   3 52.1770 20.4891   6
   2  13   3 773.032 92.8511   6
   3  13   3 329.225 60.6568   6
   4  13   3 175.964 49.0525   6
   4 -15  -2-57.6513 36.8655   1
   3 -15  -2 29.1233 13.4838   1
   2 -15  -2 137.208 42.7553   1
   1 -15  -2 189.077 47.8847   1
   0 -15  -2 26.7102 17.3476   1
   1  15   2 780.661 97.7688   6
   2  15   2 3.87664 16.3392   6
   3  15   2 91.6467 37.4350   6
  -2 -16  18-7.03839 11.3723   3
  -1 -16  18 163.723 48.4339   3
   0 -16  18 6.99505 19.9326   3
   1 -16  18 30.6638 22.6170   3
  -4 -14  17 73.7665 32.7260   3
  -3 -14  17 502.130 74.8902   3
  -2 -14  17 78.4641 35.0883   3
  -1 -14  17 121.746 41.1794   3
   0 -14  17 28.4188 15.8223   3
   1 -14  17 2055.41 163.975   3
  -2  14 -17 250.247 58.6656   4
  -3  14 -17 5.04270 17.1942   4
  -5 -12  16 51.2782 28.7461   3
  -4 -12  16 196.472 47.3309   3
  -3 -12  16 105.606 32.3083   3
  -2 -12  16-23.0453 17.1445   3
  -1 -12  16 25.8970 15.3536   3
   0 -12  16-23.4264 15.5482   3
   1 -12  16 47.8757 19.6364   3
  -2  12 -16 17.0303 13.0648   4
   2 -12  16 30.0706 18.5365   3
  -3  12 -16 32.9460 25.6780   4
  -4  12 -16 50.8042 25.4143   4
  -5  12 -16 7.20828 18.5968   4
  -6 -10  15 18.3493 13.5647   3
  -5 -10  15 7.05624 14.9349   3
  -4 -10  15 9.47764 13.0963   3
  -3 -10  15 2697.18 153.737   3
  -2 -10  15-15.7316 14.2720   3
  -1 -10  15 111.383 30.9538   3
   0  10 -15 132.947 25.6340   5
   0 -10  15 144.362 34.5872   3
   1 -10  15 11.1259 16.7172   3
  -2  10 -15 5.88913 13.6208   4
   2 -10  15 5.15053 18.7122   3
  -3  10 -15 766.008 95.5869   4
  -4  10 -15 24.3980 22.9776   4
   4 -10  15-21.6674 18.7986   2
  -5  10 -15 31.0627 21.9353   4
   5 -10  15 24.0285 18.4174   2
  -6  10 -15 62.1138 36.3554   4
   7   8 -14 16.0560 19.8338   6
   6   8 -14 33.7491 29.3729   6
  -5  -8  14-12.6858 22.8276   3
   5   8 -14-7.66362 25.5803   6
  -4  -8  14 24.4260 14.3054   3
   4   8 -14 20.2995 16.8636   6
   4   8 -14-3.09540 13.7841   5
   3   8 -14 425.925 51.4809   6
  -3  -8  14 419.768 57.5471   3
   3   8 -14 359.299 51.0559   5
   2   8 -14 642.771 49.6447   6
   2   8 -14 643.879 62.1984   5
  -2  -8  14 615.824 66.4492   3
   1   8 -14 13.2693 13.6995   5
  -1  -8  14-18.2576 17.1131   3
   0   8 -14 215.371 32.3895   5
   0  -8  14 164.065 34.8187   3
   1  -8  14-4.69102 8.76572   3
  -2   8 -14 1950.42 131.078   4
   2  -8  14 1780.99 121.294   2
   2  -8  14 1824.62 132.475   3
  -3   8 -14 325.610 58.3801   4
   3  -8  14 283.800 52.1417   2
  -4   8 -14 528.519 78.5755   4
   4  -8  14 596.722 74.3275   2
  -5   8 -14 82.3621 36.6565   4
   5  -8  14 84.6516 29.7256   2
   6  -8  14 126.389 37.5236   2
  -6   8 -14 150.280 49.3091   4
   7   6 -13-7.24436 19.6489   6
   6   6 -13-20.6502 26.9342   6
   5   6 -13-25.3098 22.3364   6
   5   6 -13 39.2687 26.5391   5
   4   6 -13 185.462 41.6248   6
   4   6 -13 184.804 41.2760   5
   3   6 -13 1070.89 85.4523   6
   3   6 -13 1185.31 94.5846   5
  -3  -6  13 1024.01 85.0536   3
  -2  -6  13 70.4989 20.0742   3
   2   6 -13 67.5850 18.2654   6
   2   6 -13 95.3439 25.2265   5
   1   6 -13 33.3885 15.5540   5
  -1  -6  13 63.1512 21.1651   3
   1   6 -13 38.6548 10.7078   6
   0  -6  13 2524.82 124.084   3
   0   6 -13 2501.41 111.050   5
   1  -6  13 505.076 60.5308   2
   1  -6  13 595.598 64.1293   3
  -2   6 -13 74.1115 24.6500   4
   2  -6  13 57.9672 17.0451   2
   2  -6  13 43.0620 17.6773   3
  -3   6 -13 313.072 51.6909   4
   3  -6  13 329.011 50.8853   2
   4  -6  13 424.761 60.9367   2
  -4   6 -13 398.287 64.9229   4
   5  -6  13 78.4765 28.8060   2
  -5   6 -13 71.1233 32.3807   4
   6  -6  13 85.7098 35.6235   2
  -6   6 -13 77.5832 37.3382   4
   7  -6  13 0.15251 22.0307   2
  -7   6 -13-31.8818 26.0236   4
   8   4 -12 20.0026 23.9392   6
   7   4 -12 213.389 60.9702   6
   6   4 -12 119.119 42.6519   6
   6   4 -12 153.383 50.4536   5
   5   4 -12-31.5703 24.8860   6
   5   4 -12-7.22238 21.5983   5
   4   4 -12 1229.58 107.430   6
   4   4 -12 1245.09 110.141   5
   3   4 -12 6140.18 212.317   6
   3   4 -12 6329.24 226.770   5
   2   4 -12 909.922 77.8908   5
  -2  -4  12 907.015 71.0793   3
   1   4 -12 13.2919 9.93286   5
  -1  -4  12 11.6989 12.1394   3
   0   4 -12 60.3169 19.2967   5
   0  -4  12 59.0676 17.4707   3
   0   4 -12 36.7314 7.97884   6
   0   4 -12 58.1492 13.1610   1
   1  -4  12 182.132 31.3895   3
  -1   4 -12 138.462 16.6989   6
   1  -4  12 226.241 39.5643   2
   2  -4  12 526.126 32.5028   6
  -2   4 -12 476.226 53.1899   4
   2  -4  12 501.665 59.8215   2
   2  -4  12 436.316 57.1532   3
   3  -4  12 552.902 40.9063   6
  -3   4 -12 475.473 58.8295   4
   3  -4  12 570.593 68.4228   2
  -4   4 -12 834.502 87.0613   4
   4  -4  12 978.122 94.0678   2
   5  -4  12 26.5968 16.7114   2
  -5   4 -12 12.8015 16.6865   4
  -6   4 -12 820.218 103.783   4
   6  -4  12 869.223 100.724   2
  -7   4 -12 2187.14 185.014   4
   7  -4  12 2453.74 178.605   2
   8   2 -11 682.340 112.507   6
   7   2 -11 75.1871 24.1609   6
   6   2 -11 159.042 53.5937   6
   6   2 -11 102.242 41.7741   5
   5   2 -11 379.865 68.2469   6
   5   2 -11 407.927 68.5004   5
   4   2 -11 348.366 60.8880   5
   3   2 -11 383.349 55.9496   5
  -2  -2  11 211.305 32.8727   3
   2   2 -11 200.494 36.3356   5
   1   2 -11 1089.81 79.1357   5
  -1  -2  11 1077.41 67.5738   3
   0  -2  11 416.463 50.0693   2
   0  -2  11 429.500 42.5321   3
   0   2 -11 427.867 46.8274   5
   1  -2  11 838.375 48.6884   6
   1  -2  11 789.791 71.0093   2
   1  -2  11 804.465 62.6468   3
   2  -2  11 225.212 38.5487   2
   2  -2  11 214.036 25.9804   6
  -2   2 -11 185.070 29.6296   4
  -3   2 -11 25359.7 404.338   4
   3  -2  11 25666.5 326.238   6
   3  -2  11 25988.5 453.243   2
   4  -2  11 12.4211 16.5778   2
   4  -2  11 15.9591 10.0776   6
  -4   2 -11 55.5814 25.4886   4
  -5   2 -11 73.0159 23.8649   4
   5  -2  11 86.9238 24.3804   6
   5  -2  11 60.4323 21.7415   2
  -6   2 -11 293.156 58.2242   4
   6  -2  11 333.963 55.4396   6
   6  -2  11 214.009 52.4517   2
  -7   2 -11 605.273 93.2918   4
   7  -2  11 596.233 90.1597   2
   8   0 -10 52.9130 34.0877   6
   7   0 -10 569.954 100.886   6
   7   0 -10 589.181 100.489   5
   6   0 -10 13.3707 22.4103   6
   6   0 -10 23.3737 16.1791   5
   5   0 -10 174.798 49.8651   5
   4   0 -10 654.657 82.5292   5
   3   0 -10 40.1269 19.9927   5
   2   0 -10-26.9483 10.1455   5
   1   0 -10 8106.57 220.581   5
  -1   0  10 8017.83 168.067   3
   0   0  10 4852.06 166.415   2
   0   0  10 4744.37 126.609   3
   0   0 -10 4697.78 159.678   5
   1   0  10 3840.00 120.901   6
  -1   0 -10 3905.14 103.727   4
   1   0  10 3810.60 153.581   2
   1   0  10 4059.73 129.728   3
   2   0  10 99.1789 26.9436   2
   2   0  10 57.1167 15.5876   6
  -2   0 -10 73.7777 17.2691   4
  -3   0 -10 1210.66 80.7310   4
   3   0  10 1209.74 78.2375   6
   3   0  10 1410.21 108.422   2
  -4   0 -10 3317.35 153.064   4
   4   0  10 3126.13 141.401   6
   4   0  10 3329.01 174.330   2
  -5   0 -10 216.082 43.4799   4
   5   0  10 220.414 41.3407   6
   5   0  10 211.595 46.3362   2
   6   0  10 21.1534 22.6607   6
  -6   0 -10-4.99885 17.0539   4
   7   0  10 39.8572 20.1673   6
   8  -2  -9-25.6037 36.1463   6
   7  -2  -9 168.404 53.2516   6
   7  -2  -9 162.280 61.3566   5
   6  -2  -9 67.7500 39.8975   5
   5  -2  -9 1110.06 120.193   5
   4  -2  -9 5.82409 18.4509   5
   3  -2  -9 518.645 69.0306   5
   2  -2  -9 4281.95 181.869   5
   2  -2  -9 4283.15 116.736   1
   1  -2  -9 69.6725 23.1391   5
   1  -2  -9 46.0983 11.3523   4
  -1   2   9 51.3658 12.8436   3
  -1   2   9 60.0822 20.3244   2
   0  -2  -9 4140.65 76.7234   4
   0   2   9 4187.62 149.510   2
   0   2   9 4220.71 102.541   3
   0  -2  -9 4110.83 155.430   5
  -1  -2  -9 136.915 12.4499   4
   1   2   9 192.546 34.9090   2
   1   2   9 193.990 30.8125   6
  -2  -2  -9 7.85652 6.25833   4
   2   2   9-9.51383 8.08289   6
   2   2   9 4.75136 13.9964   2
  -3  -2  -9 8383.36 187.281   4
   3   2   9 8188.44 221.351   6
   3   2   9 8270.02 264.589   2
  -4  -2  -9 2067.83 111.584   4
   4   2   9 1987.88 120.468   6
   5   2   9 136.452 37.2898   6
   6   2   9 997.606 102.000   6
   7   2   9 17.0310 15.2122   6
   7  -4  -8 30.0946 25.3866   5
   6  -4  -8-22.7644 22.9611   5
   5  -4  -8 750.318 102.292   5
   4  -4  -8 235.994 56.8488   5
   3  -4  -8 594.453 58.5594   1
   3  -4  -8 562.284 70.1693   5
   2  -4  -8 711.604 76.2229   5
   2  -4  -8 642.035 53.4227   1
   1  -4  -8 1131.81 44.9115   4
  -1   4   8 1149.04 73.0978   2
   1  -4  -8 1199.96 91.1102   5
  -1   4   8 1193.19 49.5687   3
   0   4   8 2205.16 112.074   6
   0   4   8 2291.89 109.458   2
   0   4   8 2195.51 57.7367   3
   0  -4  -8 2364.39 120.219   5
  -1  -4  -8 292.396 41.6756   5
   1   4   8 365.470 46.8647   6
   1   4   8 369.459 47.0397   2
   2   4   8 754.122 68.1016   6
   2   4   8 796.905 75.4935   2
   3   4   8 444.292 54.3014   6
   4   4   8 971.583 87.5983   6
   5   4   8 26.2597 16.9060   6
   6   4   8 204.673 49.7631   6
   7   4   8 50.8722 26.4844   6
  -7   6   7 544.753 92.4448   4
   7  -6  -7 560.065 102.770   5
  -6   6   7 256.028 53.3662   4
   6  -6  -7 299.212 73.2626   5
  -5   6   7 1081.92 106.978   4
   5  -6  -7 1032.53 121.013   5
  -4   6   7 27.1764 11.1110   4
   4  -6  -7 9.85766 18.2983   5
   4  -6  -7 33.0953 17.5474   1
  -3   6   7 80.2696 22.2160   4
   3  -6  -7 126.174 31.8347   1
   3  -6  -7 104.797 36.9142   5
  -2   6   7 55.8451 15.3419   4
   2  -6  -7 76.2452 21.8372   1
   2  -6  -7 64.5229 25.5221   5
  -1   6   7 2980.20 113.768   2
   1  -6  -7 2849.34 145.339   5
  -1   6   7 2772.39 59.8971   3
   0  -6  -7 2.52356 11.3045   5
   0   6   7 4.27708 11.4876   2
   0   6   7-7.48431 10.5283   6
  -1  -6  -7 107.220 27.1161   5
   1   6   7 100.981 26.3453   6
   1   6   7 111.378 28.7810   2
   2   6   7 6112.47 207.325   6
   3   6   7 221.391 41.1450   6
   4   6   7 400.733 60.0142   6
   5   6   7 2.90249 12.0733   6
   6   6   7 76.9707 30.3072   6
   7   6   7-27.7585 29.7387   6
  -7   8   6 253.184 65.9659   4
   7  -8  -6 176.039 61.9291   5
  -6   8   6 310.179 65.8713   4
   6  -8  -6 314.395 71.9535   5
  -5   8   6 589.982 79.0041   4
   5  -8  -6 577.681 97.8134   5
  -4   8   6 587.172 74.5347   4
   4  -8  -6 578.456 79.7867   1
   4  -8  -6 568.492 88.5547   5
   3  -8  -6 60.8416 25.1051   1
   3  -8  -6 22.5539 19.1909   5
  -3   8   6 21.7183 15.2073   4
  -2   8   6 1870.67 94.6443   4
   2  -8  -6 1816.75 131.510   5
   2  -8  -6 1874.48 116.688   1
  -1   8   6 10471.3 207.001   2
   1  -8  -6 10438.0 295.753   5
   0  -8  -6 17.0199 12.9953   5
   0   8   6 50.4644 24.7450   6
   0   8   6 17.5888 10.5939   2
   1   8   6 730.409 74.8403   6
   1   8   6 695.276 68.2671   2
  -1  -8  -6 746.241 72.4593   5
   2   8   6 426.639 58.5454   6
  -2  -8  -6 490.957 57.9801   5
   3   8   6 970.370 92.7311   6
   4   8   6 200.654 44.6421   6
   5   8   6 423.426 69.5572   6
   6   8   6 13.2552 18.2074   6
  -7  10   5 22.3936 21.2480   4
   6 -10  -5 157.869 55.7078   5
  -6  10   5 217.808 50.3553   4
  -5  10   5 443.531 73.3716   4
   5 -10  -5 490.863 89.9244   5
  -4  10   5 627.315 78.4983   4
   4 -10  -5 554.933 80.0260   1
   4 -10  -5 529.662 87.8085   5
  -3  10   5 2617.01 143.876   4
   3 -10  -5 2400.78 173.577   5
   3 -10  -5 2750.21 167.396   1
   2 -10  -5 1176.02 110.867   5
   2 -10  -5 1280.92 106.031   1
   1 -10  -5 1431.43 115.386   5
   1 -10  -5 1469.43 109.828   1
   0  10   5 277.380 51.5095   6
   0  10   5 231.356 36.2248   2
   0 -10  -5 230.088 43.4211   5
   1  10   5 448.897 62.8824   6
  -1 -10  -5 513.475 61.0534   5
  -2 -10  -5 141.399 32.9407   5
   2  10   5 149.725 38.0097   6
   3  10   5 1144.27 108.811   6
  -3 -10  -5 1052.34 89.6732   5
   4  10   5 296.264 57.7485   6
   5  10   5 29.6628 11.7997   6
   6 -12  -4 392.021 92.3555   5
   5 -12  -4 79.0473 38.3243   1
   5 -12  -4 148.923 51.3776   5
   4 -12  -4 53.0149 34.9650   1
   4 -12  -4 59.3449 32.2727   5
   3 -12  -4 194.296 48.5699   1
   3 -12  -4 228.454 58.8181   5
   2 -12  -4 8.25291 19.6241   1
   2 -12  -4-30.3074 31.6491   5
   1 -12  -4-2.82401 14.8094   5
   1 -12  -4-4.07867 13.7457   1
   0  12   4 1469.96 122.194   6
   0 -12  -4 1536.26 117.463   5
   1  12   4 640.104 79.9102   6
  -1 -12  -4 631.570 72.1422   5
  -2 -12  -4-3.41598 9.77992   5
   2  12   4-31.8968 16.4869   6
   3  12   4-9.96310 23.3547   6
   4  12   4 504.076 79.5773   6
   5 -14  -3 176.552 59.1590   1
   5 -14  -3 261.336 67.0918   5
   4 -14  -3-44.7818 33.3730   1
   4 -14  -3 12.7743 13.3034   5
   3 -14  -3-3.57586 23.3704   1
   3 -14  -3 19.8455 21.0447   5
   2 -14  -3 453.599 78.3415   1
   1 -14  -3 233.209 53.6759   1
   0 -14  -3 49.7969 27.2619   1
   1  14   3 428.589 71.0979   6
   2  14   3 177.432 46.5370   6
   3  14   3-16.3134 19.6572   6
   2 -16  -2 403.290 79.1587   1
   1 -16  -2 123.484 45.2846   1
   0 -16  -2 8.70743 17.3824   1
   1  16   2 29.9285 22.3418   6
  -3 -15  18 38.6999 19.6911   3
  -2 -15  18 318.606 62.3941   3
  -1 -15  18 118.700 37.6971   3
   0 -15  18 354.503 69.3057   3
   1 -15  18 71.2570 27.3568   3
  -2  15 -18 137.400 52.2526   4
  -4 -13  17-32.5004 23.1096   3
  -3 -13  17 316.184 57.5270   3
  -2 -13  17 112.859 32.8958   3
  -1 -13  17 35.9193 17.2198   3
   0 -13  17 206.070 47.9889   3
   1 -13  17 585.983 85.4179   3
  -2  13 -17 124.772 43.0496   4
   2 -13  17 178.390 45.1687   3
  -3  13 -17 184.025 51.8410   4
  -4  13 -17 366.427 74.7702   4
  -5 -11  16 31.6483 31.2365   3
  -4 -11  16 44.4366 22.3374   3
  -3 -11  16 113.856 36.3085   3
  -2 -11  16 72.2238 30.2297   3
  -1 -11  16 109.242 28.9422   3
   0 -11  16-26.9574 20.2900   3
   1 -11  16 176.421 45.5050   3
  -2  11 -16-18.1937 21.3739   4
   2 -11  16 14.8699 13.6788   3
  -3  11 -16 436.993 76.4207   4
  -4  11 -16 123.075 46.5386   4
  -5  11 -16-61.6395 36.6458   4
   7   9 -15 205.804 57.1473   6
  -6  -9  15 63.8993 29.8035   3
   6   9 -15 34.6497 12.1267   6
  -5  -9  15-43.8098 24.7724   3
   5   9 -15-8.91008 20.9301   6
  -4  -9  15 136.586 37.1218   3
  -3  -9  15 296.091 50.3701   3
  -2  -9  15 66.4422 25.6908   3
   2   9 -15 35.6612 17.0973   5
  -1  -9  15 200.703 40.1347   3
   1   9 -15 221.958 35.0370   5
   0  -9  15 886.085 85.6864   3
   0   9 -15 848.874 66.1405   5
   1  -9  15 177.797 40.9743   3
  -2   9 -15 36.0092 24.0008   4
   2  -9  15 45.4655 23.6167   3
  -3   9 -15 93.0382 36.6831   4
   3  -9  15 72.7810 25.5222   2
  -4   9 -15 184.650 50.4716   4
   4  -9  15 153.756 39.5674   2
  -5   9 -15 61.7476 32.6970   4
   5  -9  15 55.9378 21.5126   2
  -6   9 -15 11.6812 22.0333   4
   7   7 -14 52.4348 26.0932   6
   6   7 -14 58.3127 32.3244   6
   5   7 -14 114.257 40.1973   6
   5   7 -14 140.092 37.2305   5
  -4  -7  14-29.5436 20.8460   3
   4   7 -14 21.0585 15.9418   6
   4   7 -14 1.40896 16.2581   5
   3   7 -14 4678.88 176.167   6
   3   7 -14 4608.84 190.329   5
  -3  -7  14 4973.26 195.912   3
   2   7 -14 2184.98 98.3020   6
   2   7 -14 2272.29 121.562   5
  -2  -7  14 2250.36 123.681   3
   1   7 -14 117.344 26.5290   5
  -1  -7  14 104.437 25.2262   3
   0   7 -14 113.063 25.8820   5
   0  -7  14 128.583 30.3613   3
   1  -7  14 347.099 51.0018   3
  -2   7 -14 1515.21 111.244   4
   2  -7  14 1504.64 112.755   2
   2  -7  14 1307.78 109.409   3
  -3   7 -14-1.48050 10.4499   4
   3  -7  14 27.0017 14.7156   2
  -4   7 -14 31.7838 19.6855   4
   4  -7  14 62.7561 25.1044   2
   5  -7  14 47.6742 24.0970   2
  -5   7 -14 1.81958 21.0730   4
   6  -7  14 282.446 58.5907   2
  -6   7 -14 187.731 53.8717   4
  -7   7 -14 758.542 114.421   4
   7   5 -13 38.5220 27.9203   6
   6   5 -13 507.578 85.2282   6
   6   5 -13 468.637 79.9721   5
   5   5 -13 36.0821 20.6484   6
   5   5 -13 5.57885 21.0897   5
   4   5 -13 2224.57 144.272   6
   4   5 -13 2182.21 145.839   5
  -3  -5  13 141.764 31.8656   3
   3   5 -13 103.715 28.3047   6
   3   5 -13 93.5076 30.1867   5
   2   5 -13 775.441 63.7909   6
   2   5 -13 790.736 73.2784   5
  -2  -5  13 829.663 71.5650   3
   1   5 -13 293.349 41.3545   5
  -1  -5  13 264.311 37.4840   3
   1   5 -13 231.837 28.0819   6
   0   5 -13 228.070 34.6159   5
   0  -5  13 231.505 36.4856   3
   0   5 -13 204.489 18.2409   6
   1  -5  13 332.697 46.0186   3
   1  -5  13 279.713 43.7461   2
  -2   5 -13 3276.06 149.229   4
   2  -5  13 3501.03 165.805   2
   2  -5  13 3496.55 168.429   3
  -3   5 -13 1852.47 122.823   4
   3  -5  13 2024.37 129.875   2
   4  -5  13 359.182 56.5871   2
  -4   5 -13 399.207 64.2806   4
   5  -5  13 50.7100 24.6443   2
  -5   5 -13 46.3776 26.2333   4
   6  -5  13 487.255 77.1967   2
  -6   5 -13 397.673 75.1361   4
   7  -5  13 75.9076 26.0333   2
  -7   5 -13 60.0407 34.9488   4
   8   3 -12 126.947 51.6985   6
   7   3 -12 391.671 81.3376   6
   6   3 -12 303.077 66.5315   6
   6   3 -12 305.056 64.7704   5
   5   3 -12 109.881 37.6525   6
   5   3 -12 135.897 43.2379   5
   4   3 -12 101.871 29.7541   6
   4   3 -12 146.474 37.6181   5
   3   3 -12 596.616 70.7669   5
  -2  -3  12 56.7543 19.7356   3
   2   3 -12 28.2554 15.2008   5
   1   3 -12 1056.13 79.9935   5
  -1  -3  12 1072.58 72.2816   3
   0   3 -12 263.029 37.4307   5
   0  -3  12 257.235 35.5309   3
   0   3 -12 274.293 26.0355   6
   0   3 -12 248.987 26.5601   1
   0  -3  12 271.944 43.4176   2
  -1   3 -12 108.308 17.9451   6
   1  -3  12 92.7433 27.5532   2
   1  -3  12 109.977 24.3879   3
   2  -3  12 1096.71 54.6783   6
  -2   3 -12 951.007 73.0037   4
   2  -3  12 1031.23 87.4970   2
   3  -3  12 4.46292 15.0148   2
   3  -3  12 20.3788 9.69351   6
  -3   3 -12 11.6333 8.98833   4
   4  -3  12 10.9898 6.33912   6
  -4   3 -12 9.97402 9.65457   4
   4  -3  12 24.9093 24.0810   2
   5  -3  12 66.4487 21.7521   2
  -5   3 -12 78.8450 29.6350   4
   6  -3  12 212.860 52.6988   2
  -6   3 -12 353.687 67.8589   4
  -7   3 -12 243.109 58.7722   4
   7  -3  12 285.446 62.0049   2
   8   1 -11 35.8661 35.2057   6
   7   1 -11 544.553 99.2739   6
   7   1 -11 471.689 89.7304   5
   6   1 -11 305.269 68.3516   6
   6   1 -11 325.575 69.5784   5
   5   1 -11 19.1067 18.5528   5
   4   1 -11 1373.47 120.137   5
   3   1 -11 985.141 92.2710   5
  -2  -1  11 5.52448 7.73048   3
   2   1 -11 47.2508 19.8339   5
   1   1 -11 1843.81 107.348   5
  -1  -1  11 1806.28 85.7320   3
   0  -1  11 784.519 68.7721   2
   0  -1  11 784.830 56.2717   3
   0   1 -11 804.400 67.6877   5
   1  -1  11 422.469 38.9875   6
  -1   1 -11 416.110 38.2351   4
   1  -1  11 439.877 53.1554   2
   1  -1  11 400.777 42.7574   3
   2  -1  11 4.62191 14.4357   2
   2  -1  11 27.3876 13.3000   6
  -2   1 -11 21.0532 13.1159   4
  -3   1 -11 8659.67 227.377   4
   3  -1  11 8678.54 201.614   6
   3  -1  11 8477.57 267.095   2
  -4   1 -11 1381.66 102.293   4
   4  -1  11 1363.19 90.3988   6
   4  -1  11 1432.06 116.890   2
  -5   1 -11 27.1879 17.9407   4
   5  -1  11 25.2171 14.7435   6
   5  -1  11 20.1058 17.1605   2
  -6   1 -11 234.318 54.3303   4
   6  -1  11 310.033 54.7714   6
   6  -1  11 212.012 52.1042   2
   7  -1  11-13.4278 17.7525   2
   8  -1 -10 32.9636 29.5574   6
   7  -1 -10 145.889 53.4350   6
   7  -1 -10 237.002 72.5550   5
   6  -1 -10 507.991 84.6098   5
   5  -1 -10 319.655 63.5898   5
   4  -1 -10 151.602 42.8935   5
   3  -1 -10 20.8305 20.1429   5
   2  -1 -10 410.049 32.0668   1
   2  -1 -10 419.981 58.0780   5
  -1   1  10 2358.94 115.715   2
   1  -1 -10 2439.57 126.783   5
  -1   1  10 2526.96 91.6814   3
   0  -1 -10 67.8868 21.9332   5
   0   1  10 76.5083 16.2659   3
   0   1  10 107.399 28.3725   2
   1   1  10 198.300 34.4612   2
   1   1  10 184.173 28.3572   6
  -1  -1 -10 158.507 18.6157   4
   1   1  10 178.648 25.8951   3
   2   1  10 107.442 27.3067   2
   2   1  10 77.0206 19.9193   6
  -2  -1 -10 88.8543 16.5248   4
  -3  -1 -10 5994.75 168.644   4
   3   1  10 5716.62 180.459   6
   3   1  10 5887.95 222.596   2
  -4  -1 -10 275.480 42.6140   4
   4   1  10 213.964 37.4786   6
   4   1  10 239.461 48.7220   2
   5   1  10 118.263 34.8313   6
   6   1  10-11.5001 20.7420   6
   7   1  10 44.1850 23.9535   6
   7  -3  -9 162.716 60.4229   5
   6  -3  -9 147.284 48.2179   5
   5  -3  -9 738.573 103.202   5
   4  -3  -9 94.3092 31.6684   5
   3  -3  -9 668.637 59.5588   1
   3  -3  -9 684.718 86.9024   5
   2  -3  -9 439.210 41.2148   1
   2  -3  -9 407.844 57.0949   5
   1  -3  -9 2591.67 79.1412   4
  -1   3   9 2566.74 115.131   2
   1  -3  -9 2638.33 135.900   5
  -1   3   9 2720.50 84.0608   3
   0   3   9 640.034 60.1325   2
   0   3   9 722.200 40.0507   3
   0  -3  -9 681.906 66.0266   5
   1   3   9 302.043 43.8845   2
   1   3   9 305.144 41.1453   6
   2   3   9 1281.89 86.1049   6
   2   3   9 1232.46 95.6541   2
   3   3   9 1567.14 100.748   6
   3   3   9 1416.65 110.789   2
   4   3   9 13.7693 11.2914   6
   5   3   9 21.2970 12.3926   6
   6   3   9 712.043 88.0394   6
   7   3   9 523.654 82.3825   6
   7  -5  -8 43.7975 28.5126   5
   6  -5  -8 401.541 83.7246   5
   5  -5  -8 16.8020 24.5385   5
   4  -5  -8 21.9785 25.6460   5
   3  -5  -8 140.826 30.9640   1
   3  -5  -8 108.860 36.6194   5
   2  -5  -8 2840.33 157.827   5
   2  -5  -8 2809.03 121.521   1
   1  -5  -8 33.0736 17.0420   5
  -1   5   8 63.8921 9.78754   3
  -1   5   8 69.7808 19.4255   2
   0   5   8 949.187 78.5267   6
   0   5   8 929.836 71.2227   2
   0  -5  -8 975.045 80.4529   5
  -1  -5  -8 148.673 33.0452   5
   1   5   8 157.745 32.1714   6
   1   5   8 204.595 36.7095   2
   2   5   8 5788.26 198.006   6
   2   5   8 5845.43 211.398   2
   3   5   8 171.640 37.3313   6
   4   5   8 4.67775 14.0572   6
   5   5   8 999.325 101.605   6
   6   5   8 368.343 63.8323   6
   7   5   8 578.020 88.7984   6
  -7   7   7 343.630 74.2385   4
   7  -7  -7 318.323 82.7440   5
  -6   7   7 150.676 45.5367   4
   6  -7  -7 87.0471 38.5159   5
  -5   7   7 165.850 41.6613   4
   5  -7  -7 132.982 44.4618   5
  -4   7   7 1352.70 108.102   4
   4  -7  -7 1319.68 112.062   1
   4  -7  -7 1166.43 124.676   5
  -3   7   7 11.9635 11.9306   4
   3  -7  -7-22.5354 20.5534   1
   3  -7  -7 36.2284 27.0228   5
  -2   7   7 37.9231 15.3445   4
   2  -7  -7 80.4804 29.3855   1
   2  -7  -7 39.7025 16.1371   5
  -1   7   7 2470.32 105.849   2
   1  -7  -7 2544.85 145.128   5
   0   7   7 1022.74 86.4696   6
   0   7   7 1058.40 76.3009   2
   0  -7  -7 1080.44 89.7427   5
  -1  -7  -7-15.5298 14.8397   5
   1   7   7 1.03160 16.8672   6
   1   7   7 2.60967 14.9237   2
  -2  -7  -7 3777.23 164.685   5
   2   7   7 3953.78 174.873   6
   3   7   7 328.652 51.4728   6
   4   7   7 285.778 53.6205   6
   5   7   7-25.8662 26.3178   6
   6   7   7 127.073 40.0139   6
  -7   9   6 825.861 116.575   4
   7  -9  -6 1001.91 143.144   5
  -6   9   6 567.813 90.2934   4
   6  -9  -6 572.545 102.414   5
  -5   9   6-5.37256 18.3694   4
   5  -9  -6-44.1972 33.0648   5
   4  -9  -6 108.175 34.6711   1
  -4   9   6 111.938 34.2704   4
   4  -9  -6 103.821 43.6601   5
  -3   9   6 2188.69 124.673   4
   3  -9  -6 1952.80 154.973   5
   3  -9  -6 2056.72 140.141   1
   2  -9  -6 304.396 50.1958   1
   2  -9  -6 222.893 48.0439   5
   1  -9  -6 218.926 40.1466   1
  -1   9   6 203.489 29.8063   2
   1  -9  -6 225.306 44.5114   5
   0  -9  -6 25.3978 20.7918   5
   0   9   6-21.7890 21.9652   6
   0   9   6 21.6406 14.9046   2
  -1  -9  -6-7.98449 11.7038   5
   1   9   6 30.4350 21.6758   6
   1   9   6 28.1055 16.8633   2
   2   9   6 517.936 68.1950   6
  -2  -9  -6 517.589 61.6040   5
   3   9   6 494.328 71.5065   6
   4   9   6 4.64831 16.0596   6
   5   9   6 466.060 77.8283   6
   6   9   6 157.994 48.9314   6
   6 -11  -5 494.664 96.5457   5
   5 -11  -5 61.3614 37.9426   5
   4 -11  -5 138.928 40.6914   1
   4 -11  -5 92.5971 33.0227   5
   3 -11  -5 2.70306 15.2450   1
   3 -11  -5 41.6664 27.6351   5
   2 -11  -5 30.5167 22.6901   1
   2 -11  -5 31.4207 21.6846   5
   1 -11  -5 809.504 90.5150   5
   1 -11  -5 892.092 90.8997   1
   0  11   5 75.0143 26.6684   6
   0 -11  -5 62.0240 25.0424   5
  -1 -11  -5-1.87548 13.0564   5
   1  11   5 29.2019 21.6967   6
   1  11   5 48.9447 19.8856   2
  -2 -11  -5 201.847 42.9996   5
   2  11   5 193.777 42.6983   6
  -3 -11  -5 11.5479 15.0491   5
   3  11   5 61.0762 29.9372   6
   4  11   5-28.9876 26.2206   6
   5  11   5 2262.18 172.118   6
   6 -13  -4 148.045 56.3265   5
   5 -13  -4 246.061 63.0832   1
   5 -13  -4 299.671 76.0514   5
   4 -13  -4 119.356 44.7389   1
   4 -13  -4 154.627 44.6324   5
   3 -13  -4 36.5823 13.9664   1
   3 -13  -4 70.0496 35.5232   5
   2 -13  -4 64.0757 25.5838   1
   2 -13  -4-5.54811 24.1687   5
   1 -13  -4 90.3125 34.6652   1
   1 -13  -4 105.061 34.4762   5
   0 -13  -4 19.9729 14.3607   5
   1  13   4 953.200 104.225   6
   2  13   4 568.758 81.1270   6
   3  13   4 173.942 47.0706   6
   4  13   4 225.065 57.3315   6
   4 -15  -3-32.3325 32.0535   1
   3 -15  -3-1.46932 16.4055   1
   2 -15  -3 103.974 40.4118   1
   1 -15  -3 37.8527 24.7995   1
   0 -15  -3 61.3610 33.1883   1
   1  15   3-3.84181 14.2883   6
   2  15   3 963.214 113.795   6
  -3 -14  18 371.781 66.1827   3
  -2 -14  18 223.380 52.4229   3
  -1 -14  18 45.0753 24.9879   3
   0 -14  18 8.16282 13.2841   3
   1 -14  18 450.197 80.9803   3
  -2  14 -18-18.6056 14.0189   4
  -3  14 -18 55.6277 30.1450   4
  -5 -12  17 46.2609 29.9695   3
  -4 -12  17-21.1131 20.7623   3
  -3 -12  17-17.6713 12.6097   3
  -2 -12  17 55.4066 25.2067   3
  -1 -12  17 39.4030 11.6052   3
   0 -12  17 161.833 45.4654   3
   1 -12  17 28.3342 22.3037   3
  -2  12 -17 102.265 37.7991   4
   2 -12  17 96.2232 38.6625   3
  -3  12 -17 16.6796 16.3568   4
  -4  12 -17 20.6356 15.0229   4
  -6 -10  16 41.2610 21.5253   3
  -5 -10  16-20.2776 18.7727   3
  -4 -10  16 264.102 52.3081   3
  -3 -10  16 80.7600 29.0737   3
  -2 -10  16 2.51520 13.1253   3
  -1 -10  16 19.6149 19.1668   3
   0 -10  16 1677.26 123.798   3
   1 -10  16 3.39970 17.5878   3
  -2  10 -16 59.9588 27.5497   4
   2 -10  16 113.777 42.7296   3
  -3  10 -16-5.54016 23.1195   4
  -4  10 -16-3.49597 19.4750   4
   4 -10  16-6.78385 12.8615   2
  -5  10 -16 21.2559 19.4559   4
   5 -10  16 6.05697 16.7096   2
   7   8 -15 93.6141 42.0669   6
   6   8 -15-21.3960 14.2258   6
  -5  -8  15-4.27723 16.5306   3
   5   8 -15-4.70894 11.3165   6
   4   8 -15 1435.43 111.157   6
  -4  -8  15 1523.25 118.081   3
   3   8 -15 2343.18 135.208   5
  -3  -8  15 2404.12 140.015   3
   2   8 -15 592.294 62.5472   5
  -2  -8  15 689.460 72.6108   3
   1   8 -15 34.9670 20.6291   5
  -1  -8  15 26.3965 14.8782   3
   0   8 -15 268.858 38.8081   5
   0  -8  15 255.880 45.0197   3
   1  -8  15 56.0803 27.0329   3
   2  -8  15 63.5226 24.2853   2
  -2   8 -15 53.1317 19.5136   4
   2  -8  15 41.5969 25.8976   3
  -3   8 -15 1676.63 131.847   4
   3  -8  15 1787.84 129.512   2
  -4   8 -15 2.18499 16.4144   4
   4  -8  15 2.13771 13.3428   2
  -5   8 -15 0.63089 16.1651   4
   5  -8  15-2.15124 23.1550   2
  -6   8 -15 5.01777 16.4047   4
   6  -8  15-23.9500 11.0802   2
   7   6 -14 12.6130 17.4410   6
   6   6 -14 163.253 43.1285   6
   6   6 -14 176.840 48.9449   5
   5   6 -14 26.2440 13.5683   6
   5   6 -14-6.80308 22.5939   5
  -4  -6  14 89.5196 29.9636   3
   4   6 -14 91.5929 31.5292   6
   4   6 -14 105.174 33.1647   5
   3   6 -14 636.184 66.3332   6
   3   6 -14 666.440 72.8153   5
  -3  -6  14 680.758 70.2923   3
   2   6 -14 819.567 63.2634   6
   2   6 -14 811.898 75.1632   5
  -2  -6  14 868.309 76.6256   3
   1   6 -14 21.6779 15.3758   5
  -1  -6  14 9.13101 9.19827   3
   1   6 -14 18.0001 5.50421   6
   0   6 -14 280.005 41.0754   5
   0  -6  14 313.885 45.1724   3
   1  -6  14 2070.61 129.802   2
   1  -6  14 2111.16 125.582   3
  -2   6 -14 1176.31 94.8250   4
   2  -6  14 1213.95 101.572   2
   2  -6  14 1082.77 96.8759   3
  -3   6 -14 638.151 75.5338   4
   3  -6  14 718.496 80.0387   2
   4  -6  14 76.1306 28.2054   2
  -4   6 -14 89.6278 33.8578   4
   5  -6  14 333.705 60.6803   2
  -5   6 -14 293.625 59.0412   4
   6  -6  14 86.0966 37.2663   2
  -6   6 -14 45.5635 28.1013   4
  -7   6 -14 1197.06 144.409   4
   7  -6  14 1134.85 122.810   2
   7   4 -13 76.4627 40.8762   6
   6   4 -13 96.0148 38.9510   6
   6   4 -13 33.2443 24.3386   5
   5   4 -13 27.6243 19.4535   6
   5   4 -13 0.73314 16.2709   5
   4   4 -13 1034.36 100.229   6
   4   4 -13 1068.80 105.045   5
   3   4 -13 471.672 59.4848   6
  -3  -4  13 403.769 52.8033   3
   3   4 -13 445.540 62.6138   5
  -2  -4  13-28.9114 17.5060   3
   2   4 -13 8.22703 10.8022   5
   1   4 -13 334.150 46.0034   5
  -1  -4  13 343.980 43.1440   3
   0   4 -13 131.268 27.1774   5
   0  -4  13 119.202 27.6758   3
   1  -4  13 248.398 44.0527   2
   1  -4  13 276.586 42.2411   3
   2  -4  13 27.3043 7.05081   6
  -2   4 -13 40.7316 18.0941   4
   2  -4  13 30.6433 14.0515   3
   2  -4  13-10.7202 20.6921   2
   3  -4  13 13.0518 10.0703   2
  -3   4 -13 7.79245 9.23260   4
   4  -4  13 59.6150 26.3350   2
  -4   4 -13 52.9959 27.5074   4
   5  -4  13 406.471 65.1167   2
  -5   4 -13 462.444 72.3784   4
   6  -4  13 184.312 49.7340   2
  -6   4 -13 216.230 57.9820   4
   7  -4  13 1333.48 134.611   2
   8   2 -12 106.482 47.6013   6
   7   2 -12 69.3018 38.7949   6
   7   2 -12 29.8607 29.4122   5
   6   2 -12 93.7195 39.5474   6
   6   2 -12 180.910 54.7692   5
   5   2 -12 163.707 47.8418   6
   5   2 -12 117.582 39.7162   5
   4   2 -12 638.489 80.0284   5
   3   2 -12 267.938 51.1906   5
  -2  -2  12 211.026 33.3934   3
   2   2 -12 248.064 44.4016   5
   1   2 -12 230.977 38.1670   5
  -1  -2  12 247.978 34.2869   3
   0  -2  12 830.429 76.0306   2
   0  -2  12 906.506 64.9446   3
   0   2 -12 909.810 73.4439   5
   1  -2  12 696.064 69.6909   2
   1  -2  12 576.286 55.9329   3
   2  -2  12 527.565 42.4610   6
  -2   2 -12 505.682 50.9024   4
   2  -2  12 489.532 61.8176   2
  -3   2 -12 1443.27 97.0460   4
   3  -2  12 1502.67 80.1767   6
   3  -2  12 1354.34 107.057   2
  -4   2 -12 768.936 79.8420   4
   4  -2  12 743.837 63.8677   6
   4  -2  12 653.143 79.1294   2
   5  -2  12 20.0812 19.2781   2
  -5   2 -12 35.8279 22.4102   4
   5  -2  12 45.1204 20.7405   6
  -6   2 -12 878.011 104.025   4
   6  -2  12 956.346 109.764   2
   7  -2  12 147.902 42.4378   2
   8   0 -11 158.859 58.6870   6
   7   0 -11 835.653 121.500   6
   7   0 -11 760.584 115.773   5
   6   0 -11 6.83701 21.3237   5
   5   0 -11 158.698 51.3726   5
   4   0 -11 86.8818 36.8239   5
   3   0 -11 400.450 60.6290   5
  -2   0  11 160.212 27.4269   3
   2   0 -11 150.116 36.4093   5
   1   0 -11 1264.34 93.5038   5
  -1   0  11 1243.04 69.2957   3
   0   0  11 3759.62 155.877   2
   0   0  11 3700.06 118.872   3
   0   0 -11 3760.02 151.247   5
   1   0  11 63.5111 23.1574   2
   1   0  11 49.8467 14.6977   6
  -1   0 -11 48.9147 11.7314   4
   1   0  11 64.5954 17.8943   3
   2   0  11 65.7361 26.1807   2
   2   0  11 60.8799 18.2160   6
  -2   0 -11 61.7619 14.8920   4
  -3   0 -11 2357.68 114.105   4
   3   0  11 2434.93 112.897   6
   3   0  11 2354.26 143.404   2
  -4   0 -11 37.7459 18.1239   4
   4   0  11 48.0005 23.1768   6
   4   0  11 40.1635 26.5635   2
   5   0  11 296.998 47.9208   6
   5   0  11 283.265 58.4207   2
   6   0  11 53.3562 26.2923   6
   6   0  11-11.7159 25.6240   2
   7   0  11 738.464 106.400   2
   7  -2 -10 1551.84 167.305   6
   7  -2 -10 1613.36 174.914   5
   6  -2 -10 44.2062 29.9244   5
   5  -2 -10 6.88737 18.5078   5
   4  -2 -10 136.354 38.5576   5
   3  -2 -10 46.3436 22.8891   5
   2  -2 -10 688.355 74.9812   5
   2  -2 -10 724.359 48.1835   1
   1  -2 -10 990.816 55.9633   4
  -1   2  10 1012.32 76.5140   2
   1  -2 -10 1027.49 86.2124   5
  -1   2  10 1005.15 55.7763   3
   0  -2 -10 632.979 31.5356   4
   0   2  10 612.229 60.0457   2
   0   2  10 689.331 44.8036   3
   0  -2 -10 642.809 65.1209   5
   1   2  10 53.0399 19.0032   2
   1   2  10 48.8441 18.7098   6
  -2  -2 -10 1516.78 58.5856   4
   2   2  10 1430.31 88.2354   6
   2   2  10 1495.54 107.623   2
  -3  -2 -10 3672.61 120.791   4
   3   2  10 3323.55 143.373   6
   3   2  10 3572.04 178.188   2
   4   2  10-20.1397 18.2468   6
   4   2  10 38.2816 26.1322   2
   5   2  10 103.150 32.9467   6
   6   2  10 791.105 92.1153   6
   7   2  10 16.0169 17.1806   6
   7  -4  -9 114.210 55.9680   5
   6  -4  -9 242.712 62.9569   5
   5  -4  -9 160.644 53.5006   5
   4  -4  -9 2452.36 174.186   5
   3  -4  -9 1300.62 86.3327   1
   3  -4  -9 1240.38 111.637   5
   2  -4  -9 2.66034 7.45584   1
   2  -4  -9-2.15878 16.9108   5
   1  -4  -9 239.873 43.9519   5
   1  -4  -9 155.836 16.2261   4
  -1   4   9 150.037 18.4037   3
  -1   4   9 173.300 32.1122   2
   0  -4  -9 37.6910 14.0764   5
   0   4   9 49.1532 16.8340   2
   0   4   9 56.4682 19.7311   6
   0   4   9 52.1655 9.86505   3
   1   4   9 2866.29 133.237   6
   1   4   9 3022.67 143.780   2
  -1  -4  -9 3005.83 142.104   5
   2   4   9 6713.12 208.004   6
   2   4   9 6609.67 230.422   2
   3   4   9-6.64467 14.4709   6
   3   4   9 5.64407 18.2809   2
   4   4   9 23.9888 18.4460   6
   5   4   9 289.426 54.0891   6
   6   4   9 17.2073 22.3748   6
   7   4   9 259.933 58.7194   6
   7  -6  -8 332.900 82.3739   5
   6  -6  -8 170.685 61.6872   5
  -5   6   8 64.0394 32.0943   4
   5  -6  -8 45.8371 30.9809   5
  -4   6   8 326.325 51.8539   4
   4  -6  -8 325.190 64.8393   5
   4  -6  -8 316.229 53.1055   1
   3  -6  -8 87.9769 26.5281   1
   3  -6  -8 156.902 45.6940   5
   2  -6  -8 15206.7 379.500   5
   2  -6  -8 15055.3 301.439   1
  -1   6   8 3024.87 122.919   2
   1  -6  -8 2933.66 156.530   5
   0  -6  -8 301.006 46.5955   5
   0   6   8 282.951 40.6719   2
   0   6   8 298.966 46.1629   6
   1   6   8 1093.65 89.6279   6
   1   6   8 1161.51 89.4584   2
  -1  -6  -8 1105.84 88.3627   5
   2   6   8 1535.10 106.223   6
   2   6   8 1506.13 111.177   2
   3   6   8 710.829 77.3087   6
   4   6   8-24.9155 20.7592   6
   5   6   8 423.653 68.3585   6
   6   6   8 59.9587 30.6567   6
  -7   8   7 138.743 46.1369   4
   7  -8  -7 70.5778 40.1802   5
  -6   8   7 1199.54 127.617   4
   6  -8  -7 1463.91 164.265   5
  -5   8   7 154.807 43.0636   4
   5  -8  -7 178.517 57.4991   5
   4  -8  -7 445.622 67.2413   1
  -4   8   7 457.355 62.7108   4
   4  -8  -7 566.095 88.7624   5
   3  -8  -7-9.88123 16.7318   1
   3  -8  -7 54.6409 32.8737   5
  -3   8   7 41.8558 18.4030   4
   2  -8  -7 98.2585 26.8312   1
   2  -8  -7 115.320 32.8926   5
  -1   8   7 293.947 37.7142   2
   1  -8  -7 288.560 51.1591   5
   0   8   7 587.051 69.0150   6
   0   8   7 517.987 53.8594   2
   0  -8  -7 702.706 76.0251   5
  -1  -8  -7 510.510 61.5133   5
   1   8   7 491.602 64.0915   6
   1   8   7 411.908 54.0146   2
   2   8   7 1231.72 102.830   6
  -2  -8  -7 1252.22 97.3567   5
   3   8   7 98.3437 31.0018   6
   4   8   7 15.9863 18.7328   6
   5   8   7 38.9257 14.5396   6
   6   8   7 172.357 49.5947   6
   6 -10  -6 60.2892 38.2167   5
   5 -10  -6 1.57890 26.3822   5
   4 -10  -6 473.352 77.3543   1
   4 -10  -6 432.166 82.2793   5
   3 -10  -6 190.381 42.4555   1
   3 -10  -6 207.827 51.6515   5
   2 -10  -6 425.268 63.8397   1
   2 -10  -6 412.781 65.3603   5
   1 -10  -6 487.248 64.3094   1
   1 -10  -6 491.905 69.3655   5
   0  10   6 8.78870 10.2620   6
   0  10   6-1.14588 8.33893   2
   0 -10  -6 11.9100 23.2067   5
  -1 -10  -6 1.79005 16.0475   5
   1  10   6 27.0407 20.1691   6
   1  10   6 6.60074 14.9770   2
  -2 -10  -6 251.855 47.7269   5
   2  10   6 313.422 57.5007   6
  -3 -10  -6 28.0821 17.1643   5
   3  10   6 35.0866 19.7072   6
   4  10   6 54.4115 18.0573   6
   5  10   6 137.677 44.3518   6
   6 -12  -5 51.1373 41.7990   5
   5 -12  -5 31.4121 25.4771   1
   5 -12  -5 19.3342 26.9459   5
   4 -12  -5 47.1568 26.0143   1
   4 -12  -5 14.7814 18.1026   5
   3 -12  -5 512.862 77.8426   1
   3 -12  -5 524.586 84.6102   5
   2 -12  -5 330.354 59.6160   1
   2 -12  -5 324.445 62.4217   5
   1 -12  -5 7.16633 14.6720   5
   1 -12  -5-23.8728 9.93074   1
   0 -12  -5 114.825 35.4256   5
  -1 -12  -5 78.7011 28.6481   5
   1  12   5 110.742 34.5937   6
  -2 -12  -5 16.7069 16.1465   5
   2  12   5-27.5518 23.1645   6
   3  12   5 52.9353 25.3646   6
   4  12   5 1124.47 119.283   6
   5 -14  -4 44.3904 36.5439   1
   5 -14  -4-2.15868 35.8244   5
   4 -14  -4 100.513 47.3565   1
   4 -14  -4 49.2325 28.6354   5
   3 -14  -4 16.8082 12.9327   1
   3 -14  -4 22.2789 20.9698   5
   2 -14  -4 10.5209 23.2153   1
   1 -14  -4 159.451 45.2250   1
   0 -14  -4 64.8254 29.0109   1
   1  14   4 138.022 43.0702   6
   2  14   4 409.093 73.0101   6
   3  14   4-33.6016 35.5118   6
   1 -16  -3 174.005 51.1200   1
   0 -16  -3 627.907 93.2507   1
  -1 -15  19-21.6052 19.4611   3
   0 -15  19 135.842 42.4600   3
  -4 -13  18 43.0589 24.6736   3
  -3 -13  18 12.1593 13.1029   3
  -2 -13  18 204.557 46.2085   3
  -1 -13  18 53.8413 28.2315   3
   0 -13  18 923.381 105.229   3
   1 -13  18 71.1253 36.5964   3
  -2  13 -18 51.4399 33.7462   4
  -3  13 -18 5.31842 14.1844   4
  -5 -11  17-10.3937 15.5644   3
  -4 -11  17-19.5612 18.9660   3
  -3 -11  17 164.101 44.1108   3
  -2 -11  17 102.367 38.3657   3
  -1 -11  17 22.2771 14.6485   3
   0 -11  17 24.0109 21.8194   3
   1 -11  17 26.0729 15.6552   3
  -2  11 -17 347.933 65.2903   4
   2 -11  17 332.751 64.3320   3
  -3  11 -17 8.84717 18.9856   4
  -4  11 -17 85.6069 25.6021   4
  -5  11 -17 0.20787 25.6439   4
  -6  -9  16 68.0440 30.4305   3
  -5  -9  16-1.54181 15.0040   3
  -4  -9  16 2729.22 162.752   3
  -3  -9  16 5.02526 14.8110   3
  -2  -9  16 4.83487 11.4465   3
   1   9 -16 99.0601 25.5664   5
  -1  -9  16 136.643 35.7864   3
   0  -9  16 1420.37 110.504   3
   0   9 -16 1387.49 90.8646   5
   1  -9  16 110.841 35.2726   3
  -2   9 -16 388.692 63.5144   4
   2  -9  16 368.321 63.5902   3
  -3   9 -16 638.038 86.0772   4
   3  -9  16 630.027 80.5886   2
  -4   9 -16 45.6799 26.7518   4
   4  -9  16 50.5522 25.9865   2
  -5   9 -16 32.0557 21.0586   4
   5  -9  16 26.6920 18.5377   2
  -6   9 -16 68.7156 36.6155   4
   7   7 -15 154.460 54.1529   6
   6   7 -15 33.6950 18.7328   6
  -5  -7  15 1.79148 14.8949   3
   5   7 -15 22.1430 20.2196   6
   5   7 -15 22.3644 19.0776   5
  -4  -7  15 388.781 59.1313   3
   4   7 -15 427.354 62.3851   6
   4   7 -15 352.000 60.0839   5
  -3  -7  15 65.4703 23.3927   3
   3   7 -15 87.9373 25.0002   6
   3   7 -15 94.3193 29.2219   5
  -2  -7  15 3.76685 11.0673   3
   2   7 -15 32.3166 17.9727   5
   1   7 -15 317.873 45.8088   5
  -1  -7  15 290.231 46.6506   3
   0  -7  15 405.083 54.1682   3
   0   7 -15 399.014 50.5996   5
   1  -7  15 127.393 32.0063   3
  -2   7 -15 510.057 67.0348   4
   2  -7  15 478.176 66.4711   2
   2  -7  15 576.412 74.8401   3
  -3   7 -15 73.7802 29.3574   4
   3  -7  15 96.2923 31.5506   2
  -4   7 -15 51.8921 24.7049   4
   4  -7  15 58.6303 23.7627   2
   5  -7  15 111.364 38.2425   2
  -5   7 -15 151.997 47.0957   4
   6  -7  15 62.6303 29.8729   2
  -6   7 -15 52.0526 17.2240   4
   7   5 -14 75.0665 35.4734   6
   6   5 -14 171.861 51.0201   6
   6   5 -14 165.254 51.2597   5
   5   5 -14 15.6280 14.8525   6
   5   5 -14 5.69710 14.8771   5
   4   5 -14 414.920 63.2189   6
   4   5 -14 445.771 68.1069   5
   3   5 -14 1964.98 121.909   6
   3   5 -14 2007.30 132.632   5
  -3  -5  14 2059.52 124.133   3
  -2  -5  14 287.253 43.1287   3
   2   5 -14 232.318 35.5022   6
   2   5 -14 236.920 42.1580   5
   1   5 -14 624.518 47.4874   6
   1   5 -14 740.331 70.9038   5
  -1  -5  14 700.517 65.5183   3
   0   5 -14 286.353 41.0529   5
   0  -5  14 302.245 44.6049   3
   1  -5  14 6.99497 11.2090   2
   1  -5  14-10.1887 15.6208   3
  -2   5 -14 345.380 49.1559   4
   2  -5  14 366.321 55.8516   3
   2  -5  14 344.189 55.1038   2
  -3   5 -14 4327.76 191.595   4
   3  -5  14 4186.44 196.538   2
   4  -5  14 51.7836 18.8751   2
  -4   5 -14 69.5232 27.5822   4
   5  -5  14-4.78699 11.2338   2
  -5   5 -14 16.0280 19.8341   4
   6  -5  14 166.158 47.2020   2
  -6   5 -14 205.537 57.9303   4
   7  -5  14-4.65866 24.3669   2
   7   3 -13 40.0155 28.5812   6
   7   3 -13 15.3561 21.1954   5
   6   3 -13 43.8373 24.0322   6
   6   3 -13 40.4408 26.6839   5
   5   3 -13-20.1244 22.6632   6
   5   3 -13 74.3024 34.6179   5
   4   3 -13 200.464 47.1947   5
  -3  -3  13 673.475 67.7082   3
   3   3 -13 587.216 73.2510   5
  -2  -3  13 11.4458 15.2942   3
   2   3 -13 26.4510 21.1000   5
   1   3 -13 56.2342 21.6923   5
  -1  -3  13 73.6083 19.4834   3
   0   3 -13 13.8661 11.0330   5
   0  -3  13 0.04300 10.7264   3
   0  -3  13 7.66830 10.8893   2
   1  -3  13 2594.10 141.440   2
   1  -3  13 2376.23 121.008   3
   2  -3  13 111.445 29.6596   2
   2  -3  13 92.2923 16.8251   6
  -2   3 -13 108.488 26.1216   4
   3  -3  13 687.566 51.0664   6
  -3   3 -13 656.944 68.8269   4
   3  -3  13 821.592 85.1435   2
   4  -3  13 0.75963 13.7196   2
  -4   3 -13-2.49589 15.6362   4
   5  -3  13 45.9884 25.8684   2
  -5   3 -13 4.68518 19.3728   4
   6  -3  13 81.5610 24.3759   2
  -6   3 -13 185.045 52.1950   4
   7  -3  13 26.7413 22.5103   2
   7   1 -12 366.288 83.2672   6
   7   1 -12 173.935 59.9461   5
   6   1 -12 20.1836 26.3265   6
   6   1 -12 62.6527 42.2165   5
   5   1 -12 2.30591 21.6645   5
   4   1 -12 135.678 39.1619   5
   3   1 -12 2052.77 140.104   5
  -2  -1  12 320.314 39.8750   3
   2   1 -12 454.788 59.5681   5
   1   1 -12 1984.96 117.043   5
  -1  -1  12 1827.04 90.2323   3
   0  -1  12 3199.04 148.928   2
   0  -1  12 3126.41 118.455   3
   0   1 -12 3320.18 145.363   5
  -1   1 -12 1084.29 62.9982   4
   1  -1  12 1028.19 85.7464   2
   1  -1  12 1028.16 73.2600   3
   2  -1  12 408.264 58.8946   2
   2  -1  12 427.630 42.0031   6
  -2   1 -12 390.990 42.8662   4
  -3   1 -12 700.023 65.9598   4
   3  -1  12 647.706 56.0522   6
   3  -1  12 742.692 81.9437   2
   4  -1  12 346.502 59.8446   2
   4  -1  12 269.037 39.6932   6
  -4   1 -12 314.026 49.6497   4
   5  -1  12 32.1363 17.1147   6
   5  -1  12 29.5279 20.6369   2
   6  -1  12 3172.00 205.807   2
   7  -1  12 320.586 68.0926   2
   7  -1 -11 454.762 90.6535   6
   7  -1 -11 516.297 97.9770   5
   6  -1 -11 505.805 89.3474   5
   5  -1 -11-16.0463 29.2231   5
   4  -1 -11 715.966 91.7984   5
   3  -1 -11 78.9298 30.1439   5
  -2   1  11 1099.88 69.3407   3
   2  -1 -11 1087.72 52.6939   1
   2  -1 -11 1027.59 93.5103   5
   1  -1 -11 35.1509 17.7325   5
  -1   1  11 31.0328 11.3143   3
  -1   1  11 43.7303 19.6962   2
   0  -1 -11-6.56876 11.5242   5
   0   1  11-2.91176 4.97378   3
   0   1  11 11.7383 11.9421   2
   1   1  11 100.621 28.2473   2
   1   1  11 120.796 23.5457   6
  -1  -1 -11 116.162 16.2284   4
   1   1  11 142.709 25.2333   3
  -2  -1 -11 3133.31 101.080   4
   2   1  11 3194.26 129.940   6
   2   1  11 3054.18 155.276   2
  -3  -1 -11 1652.30 87.7846   4
   3   1  11 1542.10 95.5169   6
   3   1  11 1555.56 118.241   2
   4   1  11-5.57771 14.1896   6
   4   1  11 6.86583 15.3459   2
   5   1  11 128.533 31.3502   6
   5   1  11 121.486 41.1293   2
   6   1  11 50.8472 23.2937   6
   6   1  11 162.449 49.5477   2
   7   1  11 96.3542 30.8766   6
   7  -3 -10-2.74777 25.5244   5
   6  -3 -10-68.0934 45.2267   5
   5  -3 -10 42.6941 22.7697   5
   4  -3 -10 35.5420 26.8474   5
   3  -3 -10 1432.67 85.1115   1
   3  -3 -10 1484.68 125.220   5
   2  -3 -10 9287.83 286.028   5
   2  -3 -10 9199.41 192.124   1
  -1   3  10 2448.91 120.060   2
   1  -3 -10 2529.81 140.373   5
  -1   3  10 2356.97 81.1064   3
   0   3  10 237.416 38.0943   2
   0  -3 -10 209.968 38.1164   5
   0   3  10 243.986 24.7899   3
  -1  -3 -10 30.1481 17.6413   5
   1   3  10 37.1659 17.6327   2
   1   3  10 29.8560 16.1014   6
   2   3  10 492.136 55.0859   6
   2   3  10 503.470 62.0432   2
   3   3  10 26.1418 11.6629   6
   3   3  10 32.6326 23.4956   2
   4   3  10 101.554 30.1953   6
   4   3  10 74.2711 29.4393   2
   5   3  10 138.247 34.1455   6
   6   3  10 521.288 77.1161   6
   7   3  10 220.047 53.9689   6
   7  -5  -9 195.852 58.1564   5
   6  -5  -9 712.782 112.554   5
   5  -5  -9 72.3715 42.3657   5
   4  -5  -9 120.145 38.0036   5
   3  -5  -9 280.820 43.2564   1
   3  -5  -9 299.098 58.6790   5
   2  -5  -9 525.004 52.9735   1
   2  -5  -9 524.092 69.5655   5
  -1   5   9 4897.71 163.991   2
   1  -5  -9 4920.31 203.273   5
  -1   5   9 5022.36 97.8391   3
   0   5   9 1222.37 86.2545   2
   0  -5  -9 1075.78 91.3372   5
   1   5   9 1745.79 110.888   6
   1   5   9 1835.01 113.245   2
  -1  -5  -9 1714.09 111.473   5
   2   5   9 114.437 28.1814   6
   2   5   9 87.8089 26.5130   2
   3   5   9 762.010 77.9567   6
   3   5   9 798.172 87.6397   2
   4   5   9 281.100 51.4908   6
   5   5   9-1.99651 17.6338   6
   6   5   9-6.00537 15.1562   6
   7   5   9-3.88999 28.3465   6
   7  -7  -8 370.040 87.2348   5
  -6   7   8 1230.94 127.509   4
   6  -7  -8 1331.39 157.295   5
  -5   7   8 63.9844 31.2954   4
   5  -7  -8-1.93627 23.5251   5
   4  -7  -8 329.385 56.9579   1
  -4   7   8 336.046 52.8333   4
   4  -7  -8 275.958 61.3038   5
   3  -7  -8 409.756 56.6153   1
   3  -7  -8 421.683 71.6411   5
   2  -7  -8 417.083 53.9316   1
   2  -7  -8 404.872 64.8500   5
  -1   7   8 200.106 31.6147   2
   1  -7  -8 246.869 46.9110   5
   0   7   8 778.816 78.6321   6
   0   7   8 861.130 71.8669   2
   0  -7  -8 791.390 80.1558   5
   1   7   8 2111.39 129.565   6
   1   7   8 2138.11 123.432   2
  -1  -7  -8 2159.63 129.582   5
  -2  -7  -8 112.816 34.4079   5
   2   7   8 130.501 33.6328   6
   2   7   8 126.937 31.2625   2
   3   7   8 86.9156 31.3172   6
   4   7   8 86.9153 31.2720   6
   5   7   8 674.318 89.1389   6
   6   7   8 94.6950 32.0198   6
  -7   9   7 165.979 55.8333   4
  -6   9   7 278.273 63.3389   4
   6  -9  -7 345.933 82.9838   5
   5  -9  -7 80.1274 46.2595   5
   4  -9  -7 1111.42 112.241   1
   4  -9  -7 1178.81 132.511   5
   3  -9  -7 938.620 109.902   5
   3  -9  -7 868.869 91.7728   1
   2  -9  -7 479.444 64.9759   1
   2  -9  -7 455.379 71.6451   5
  -1   9   7 4.56768 10.3720   2
   1  -9  -7 0.43238 8.93300   1
   1  -9  -7-10.4214 20.9532   5
   0  -9  -7 178.328 40.3266   5
   0   9   7 158.665 30.6543   2
   0   9   7 173.709 40.0919   6
   1   9   7 1100.43 100.716   6
   1   9   7 1089.84 89.2595   2
  -1  -9  -7 1159.23 99.6533   5
  -2  -9  -7 19.3254 19.9478   5
   2   9   7 7.61142 17.6358   6
  -3  -9  -7 16.6535 13.7166   5
   3   9   7 3.18583 9.94207   6
   4   9   7 37.3865 24.7621   6
   5   9   7 422.204 70.8963   6
   6 -11  -6 2.14546 33.3758   5
   5 -11  -6 82.8773 43.2895   5
   4 -11  -6 62.7779 32.1864   1
   4 -11  -6 100.382 38.6627   5
   3 -11  -6 233.119 52.0362   1
   3 -11  -6 238.441 58.1300   5
   2 -11  -6 814.190 98.4503   5
   2 -11  -6 718.770 84.7300   1
   1 -11  -6 162.681 40.1437   1
   1 -11  -6 236.721 54.5193   5
   0 -11  -6 152.934 38.2791   5
  -1 -11  -6 76.9815 24.4284   5
   1  11   6 117.225 36.6269   6
   1  11   6 125.837 31.7815   2
  -2 -11  -6 3.09734 13.4908   5
   2  11   6 21.5924 15.1315   6
  -3 -11  -6 71.5962 30.8858   5
   3  11   6 73.5541 31.1861   6
   4  11   6 288.576 59.5680   6
   5 -13  -5 142.806 42.7366   1
   5 -13  -5 230.824 66.0457   5
   4 -13  -5-12.4215 26.4416   5
   4 -13  -5-33.8393 26.8730   1
   3 -13  -5 94.6748 38.1007   1
   3 -13  -5 114.482 40.2818   5
   2 -13  -5 133.359 41.1912   1
   2 -13  -5 199.470 52.2466   5
   1 -13  -5 455.532 71.6207   1
   1 -13  -5 578.895 83.4009   5
   0 -13  -5 67.6124 23.1567   5
   1  13   5 92.3208 31.0549   6
   2  13   5 278.918 57.3640   6
   3  13   5 212.382 55.5614   6
   3 -15  -4-9.05642 27.2440   1
   2 -15  -4 14.2981 16.1309   1
   1 -15  -4 118.698 39.0272   1
   0 -15  -4 386.060 72.4552   1
   1  15   4 13.8139 15.6441   6
  -2 -14  19 172.683 43.5341   3
  -1 -14  19-0.41111 16.7490   3
   0 -14  19 644.253 92.0451   3
   1 -14  19 26.9454 20.3414   3
  -2  14 -19 181.783 51.8614   4
  -4 -12  18 825.730 97.5481   3
  -3 -12  18 30.1649 16.9302   3
  -2 -12  18 152.760 40.7642   3
  -1 -12  18 162.139 40.9243   3
   0 -12  18 38.3706 25.7033   3
   1 -12  18 38.9564 25.0352   3
  -2  12 -18 200.424 52.1192   4
   2 -12  18 227.056 56.2724   3
  -3  12 -18 117.038 38.4974   4
  -4  12 -18 176.812 54.3908   4
  -5 -10  17 33.9040 14.5108   3
  -4 -10  17 690.836 85.1711   3
  -3 -10  17 42.0431 25.0699   3
  -2 -10  17-6.66634 14.9199   3
  -1 -10  17 216.629 43.3507   3
   0 -10  17 59.2163 24.5650   3
  -1  10 -17 43.3523 21.3032   5
   1 -10  17 11.1498 20.7469   3
  -2  10 -17 302.704 54.8430   4
   2 -10  17 309.748 60.5643   3
  -3  10 -17 300.545 63.3089   4
  -4  10 -17 272.732 63.6224   4
   4 -10  17 254.605 55.0288   2
  -5  10 -17 31.6555 28.1064   4
   5 -10  17 25.7733 14.2926   2
  -6  -8  16 37.2993 15.6018   3
  -5  -8  16 142.238 42.6230   3
  -4  -8  16 2925.64 171.151   3
  -3  -8  16 263.540 49.2375   3
   3   8 -16 221.423 44.9511   5
  -2  -8  16 23.6420 11.0957   3
   2   8 -16 11.7086 15.7268   5
   1   8 -16 96.3333 26.6633   5
  -1  -8  16 175.867 38.4138   3
   0  -8  16 151.995 33.4020   3
   0   8 -16 148.728 32.2303   5
   1  -8  16 8.70527 13.5885   3
  -2   8 -16 784.984 86.4680   4
   2  -8  16 814.905 92.6845   3
  -3   8 -16 53.4362 29.8448   4
   3  -8  16 64.6798 21.9333   2
  -4   8 -16 94.4106 30.0010   4
   4  -8  16 174.386 42.9975   2
  -5   8 -16 44.7441 33.0116   4
   5  -8  16 1.80046 12.1223   2
  -6   8 -16-14.4833 18.6958   4
   6  -8  16 17.8601 13.2262   2
   7   6 -15 187.036 57.8311   6
   6   6 -15 107.943 40.1917   6
   6   6 -15 149.241 45.2129   5
   5   6 -15 184.418 45.6096   6
   5   6 -15 120.663 40.8239   5
  -4  -6  15 432.229 60.1674   3
   4   6 -15 492.512 67.7128   6
   4   6 -15 503.524 72.8433   5
   3   6 -15 3269.18 153.637   6
   3   6 -15 3347.58 173.602   5
  -3  -6  15 3500.16 165.410   3
  -2  -6  15 221.308 43.2803   3
   2   6 -15 181.031 31.3330   6
   2   6 -15 204.948 39.9443   5
   1   6 -15 10.8585 11.4352   5
  -1  -6  15-1.11398 14.9893   3
   0   6 -15 124.702 29.7295   5
   0  -6  15 89.4484 26.8211   3
   1  -6  15 272.350 50.5683   2
   1  -6  15 362.618 54.4252   3
  -2   6 -15 92.2443 27.4660   4
   2  -6  15 171.025 39.9323   2
   2  -6  15 100.025 27.2406   3
  -3   6 -15 332.528 57.7157   4
   3  -6  15 356.908 60.5461   2
  -4   6 -15 134.533 38.7340   4
   4  -6  15 142.618 38.1804   2
   5  -6  15 121.327 39.9573   2
  -5   6 -15 151.769 46.6937   4
   6  -6  15 234.636 56.1743   2
  -6   6 -15 267.180 65.6073   4
   7   4 -14 19.4639 15.3433   6
   7   4 -14 34.0539 22.8441   5
   6   4 -14 11.1547 17.7395   6
   6   4 -14 63.1418 29.6969   5
   5   4 -14 112.369 40.6854   6
   5   4 -14 65.7905 26.2151   5
   4   4 -14 30.9926 20.8334   6
   4   4 -14 25.0170 21.3308   5
  -3  -4  14 1639.26 107.858   3
   3   4 -14 1501.78 119.039   5
  -2  -4  14 7.98115 12.2304   3
   2   4 -14 20.5937 16.4175   5
   1   4 -14 2842.78 140.819   5
  -1  -4  14 2711.08 127.990   3
   0   4 -14 351.091 47.1138   5
   0  -4  14 349.941 45.7510   3
   1  -4  14 3681.66 175.220   2
   1  -4  14 3591.46 157.365   3
  -2   4 -14 199.083 36.6607   4
   2  -4  14 147.665 35.8970   3
   2  -4  14 217.247 45.3270   2
   3  -4  14 188.404 45.4465   2
  -3   4 -14 219.190 43.4004   4
   4  -4  14 65.4398 25.2405   2
  -4   4 -14 101.489 31.8721   4
  -5   4 -14 802.391 95.4520   4
   5  -4  14 767.772 94.6453   2
   6  -4  14 72.4843 34.7888   2
   7   2 -13 97.7878 41.1463   6
   7   2 -13 11.2972 26.9389   5
   6   2 -13 33.2929 29.0258   6
   6   2 -13 31.6602 30.8249   5
   5   2 -13 25.6768 22.3430   6
   5   2 -13-15.2669 15.5422   5
   4   2 -13 43.8604 26.6082   5
   3   2 -13 1043.98 99.7725   5
   2   2 -13 540.223 66.5971   5
  -2  -2  13 556.351 56.3192   3
   1   2 -13 1642.26 107.889   5
  -1  -2  13 1714.93 93.0787   3
   0   2 -13 4.62188 9.57373   5
   0  -2  13 10.9783 12.1172   3
   0  -2  13 11.5857 15.8031   2
   1  -2  13-5.06272 10.0957   2
   1  -2  13 4.82648 10.5347   3
   2  -2  13 217.726 43.2228   2
   2  -2  13 205.673 28.1899   6
  -2   2 -13 238.498 36.1546   4
  -3   2 -13 9599.13 256.253   4
   3  -2  13 9797.77 209.609   6
   3  -2  13 9804.59 301.373   2
   4  -2  13 300.175 54.7706   2
  -4   2 -13 374.034 56.1507   4
   5  -2  13 585.759 84.7507   2
   6  -2  13 3186.16 206.531   2
   7   0 -12 86.4262 36.6000   6
   7   0 -12 120.400 50.9945   5
   6   0 -12 405.092 82.2956   5
   5   0 -12 55.0039 23.6711   5
   4   0 -12 1320.53 126.554   5
   3   0 -12 700.314 85.8578   5
  -2   0  12 195.266 30.3101   3
   2   0 -12 192.929 37.8282   5
   1   0 -12 1101.93 92.8645   5
  -1   0  12 1077.65 66.6185   3
   0   0  12 1683.18 109.137   2
   0   0  12 1563.81 80.7378   3
   0   0 -12 1737.98 109.819   5
   1   0  12 97.9042 27.5896   2
   1   0  12 79.9217 18.3742   6
  -1   0 -12 100.177 18.0210   4
   1   0  12 92.2042 21.0382   3
  -2   0 -12 16590.6 261.623   4
   2   0  12 16691.3 285.584   6
   2   0  12 16560.8 369.012   2
  -3   0 -12 5728.37 178.461   4
   3   0  12 5603.89 175.726   6
   3   0  12 5481.93 225.873   2
   4   0  12 240.220 49.9159   2
   4   0  12 210.936 35.8923   6
   5   0  12 37.6016 21.0446   6
   5   0  12 40.6751 19.4852   2
   6   0  12 52.7543 20.8481   2
   7  -2 -11 191.315 64.1047   5
   6  -2 -11-2.16495 18.4279   5
   5  -2 -11 13.1351 25.0510   5
   4  -2 -11 352.031 68.3107   5
   3  -2 -11 178.779 45.9006   5
  -2   2  11 5851.78 157.031   3
   2  -2 -11 5840.38 229.850   5
   2  -2 -11 5788.15 139.287   1
   1  -2 -11 58.7643 20.9200   5
  -1   2  11 54.1382 15.1468   3
  -1   2  11 31.7216 21.0677   2
   0   2  11 127.714 20.2976   3
   0  -2 -11 137.539 33.4726   5
   0  -2 -11 104.697 11.6964   4
   0   2  11 136.734 31.6109   2
   1   2  11-13.8647 13.9644   2
  -1  -2 -11-0.84442 12.5522   5
   1   2  11 20.9560 14.7408   6
   2   2  11 25.7611 12.1144   2
   2   2  11 50.4895 19.0993   6
   3   2  11 863.107 74.9238   6
   3   2  11 849.710 89.0497   2
   4   2  11 29.2020 16.4403   6
   4   2  11 25.2905 27.5301   2
   5   2  11 136.889 36.0684   6
   5   2  11 137.183 44.4051   2
   6   2  11 26.4335 26.4180   6
   6   2  11 22.9444 18.6735   2
   7   2  11 322.808 61.0638   6
   7  -4 -10 783.996 127.213   5
   6  -4 -10 1287.74 151.653   5
   5  -4 -10 26.9534 29.7050   5
   4  -4 -10 22.4530 24.3264   5
   3  -4 -10 66.5421 19.8813   1
   3  -4 -10 135.956 38.1117   5
   2  -4 -10 775.890 86.5050   5
   2  -4 -10 832.733 62.6848   1
  -1   4  10 686.078 64.3994   2
   1  -4 -10 711.416 76.1592   5
  -1   4  10 666.069 40.9881   3
   0   4  10 1828.17 109.471   2
   0   4  10 1786.38 62.6711   3
   0  -4 -10 1791.65 117.155   5
   1   4  10 442.740 56.6060   2
   1   4  10 493.319 56.7849   6
  -1  -4 -10 509.288 62.2736   5
   2   4  10 416.737 53.7751   6
   2   4  10 501.408 65.7174   2
   3   4  10 80.0992 24.7620   6
   3   4  10 111.684 37.7081   2
   4   4  10 61.3634 22.7382   6
   4   4  10 31.5428 17.6457   2
   5   4  10-13.7505 13.3385   6
   6   4  10-28.7397 25.4450   6
   7   4  10-13.1275 24.4008   6
   7  -6  -9 210.983 68.2812   5
   6  -6  -9 720.570 118.410   5
   5  -6  -9 837.230 119.276   5
   4  -6  -9 66.4429 36.4505   5
   4  -6  -9 9.72807 12.0060   1
   3  -6  -9 3416.73 201.199   5
   3  -6  -9 3310.32 157.614   1
   2  -6  -9 502.043 54.2744   1
   2  -6  -9 476.025 70.2943   5
  -1   6   9 1641.14 96.5193   2
   1  -6  -9 1683.42 124.063   5
   0  -6  -9 101.513 31.6537   5
   0   6   9 61.1611 24.5912   2
  -1  -6  -9 433.380 58.4267   5
   1   6   9 471.012 60.0639   6
   1   6   9 543.064 64.1523   2
  -2  -6  -9 106.343 29.3683   5
   2   6   9 51.3186 22.6184   6
   2   6   9 98.5337 31.2468   2
   3   6   9 283.138 49.3574   6
   3   6   9 238.697 48.9183   2
   4   6   9 130.600 37.8811   6
   5   6   9 525.284 74.8923   6
   6   6   9 570.950 85.4048   6
  -6   8   8 19.5676 22.9060   4
   6  -8  -8 17.9820 29.1995   5
   5  -8  -8 17.0207 32.2469   5
   4  -8  -8 79.7140 31.9095   1
   4  -8  -8 77.3272 37.8830   5
   3  -8  -8 2960.87 196.904   5
   3  -8  -8 3046.87 165.817   1
   2  -8  -8 78.7563 26.7207   1
   2  -8  -8 31.6663 17.9701   5
  -1   8   8 1679.64 94.1215   2
   1  -8  -8 1486.28 119.912   5
   0  -8  -8 64.9611 27.4189   5
   0   8   8 59.9825 19.7351   2
   1   8   8 1807.81 126.190   6
   1   8   8 1802.96 117.911   2
  -1  -8  -8 1942.98 128.776   5
  -2  -8  -8 273.916 46.2286   5
   2   8   8 262.381 48.6951   6
   2   8   8 242.146 47.4154   2
   3   8   8 34.5823 20.5720   6
   4   8   8 55.4337 27.9860   6
   5   8   8 262.949 57.8645   6
   6 -10  -7 69.5436 40.1964   5
   5 -10  -7-0.85821 27.3369   5
   4 -10  -7 727.692 96.2651   1
   4 -10  -7 608.245 97.2840   5
   3 -10  -7 108.384 35.0883   1
   3 -10  -7 110.179 42.0032   5
   2 -10  -7 1022.77 111.240   5
   2 -10  -7 1157.42 104.357   1
   1 -10  -7 263.802 48.6565   1
   1 -10  -7 240.184 51.5111   5
   0  10   7 115.741 25.1030   2
   0 -10  -7 114.099 34.9435   5
  -1 -10  -7 99.7747 29.7961   5
   1  10   7 81.6618 32.3697   6
   1  10   7 91.4139 26.8974   2
  -2 -10  -7 67.1383 27.2377   5
   2  10   7 95.1582 34.3647   6
   2  10   7 82.9718 28.4315   2
  -3 -10  -7 111.538 30.5695   5
   3  10   7 120.076 41.6619   6
   4  10   7 196.306 47.5772   6
   5  10   7 4.72410 12.2491   6
   5 -12  -6 67.7372 34.6505   1
   5 -12  -6 61.2392 34.4057   5
   4 -12  -6 35.6943 25.1315   1
   4 -12  -6 50.8176 26.4887   5
   3 -12  -6 9.11859 20.2016   1
   3 -12  -6-1.19324 33.5680   5
   2 -12  -6 37.0577 22.6761   1
   2 -12  -6 29.8690 23.7811   5
   1 -12  -6 238.887 49.7809   1
   1 -12  -6 198.683 51.1999   5
   0 -12  -6 232.282 50.0797   5
  -1 -12  -6 106.618 35.5269   5
   1  12   6 90.3204 31.3632   6
  -2 -12  -6 125.228 35.0342   5
   2  12   6 185.909 46.7020   6
   2  12   6 115.039 32.0718   2
   3  12   6 12.8723 16.1310   6
   5 -14  -5 1003.50 137.876   5
   4 -14  -5 419.362 84.2349   1
   4 -14  -5 229.342 63.8274   5
   3 -14  -5-11.4223 19.8409   1
   3 -14  -5 25.5786 23.7211   5
   2 -14  -5-21.4309 29.0348   1
   1 -14  -5 292.192 60.5371   1
   0 -14  -5 10.2112 20.4114   1
   1  14   5-9.80090 17.7511   6
   2  14   5-8.17262 26.3291   6
  -3 -13  19 62.8890 24.7956   3
  -2 -13  19 19.7373 14.4245   3
  -1 -13  19 96.2520 38.8582   3
   0 -13  19 403.042 70.5946   3
   1 -13  19 41.9577 18.9604   3
  -2  13 -19 2.58970 22.9054   4
  -3  13 -19 10.2558 13.5382   4
  -5 -11  18 151.155 45.6780   3
  -4 -11  18-7.23788 19.5615   3
  -3 -11  18 24.9611 17.2270   3
  -2 -11  18 24.5019 23.9651   3
  -1 -11  18 187.236 47.2634   3
   0 -11  18 62.9178 29.1651   3
   1 -11  18 16.3618 22.4656   3
  -2  11 -18 64.7812 32.1839   4
   2 -11  18 23.3799 30.2314   3
  -3  11 -18-50.5355 27.1796   4
  -4  11 -18 39.3848 24.2610   4
  -5  -9  17 24.0341 21.3132   3
  -4  -9  17 379.151 63.3173   3
  -3  -9  17 171.104 42.2255   3
  -2  -9  17 43.9275 17.6613   3
   1   9 -17 252.070 42.1803   5
  -1  -9  17 340.081 54.7417   3
   0  -9  17 31.8778 19.7585   3
   0   9 -17 31.7942 16.4910   5
   1  -9  17 708.468 85.0654   3
  -1   9 -17 682.388 68.1649   5
  -2   9 -17 99.4392 33.1629   4
   2  -9  17 75.8955 33.6277   3
  -3   9 -17 2634.68 176.862   4
   3  -9  17 2665.45 172.325   2
  -4   9 -17-11.4971 20.8511   4
   4  -9  17 31.2647 14.1844   2
  -5   9 -17-19.2141 27.4046   4
   5  -9  17 48.3874 30.5068   2
   7   7 -16 57.6747 36.8861   6
   6   7 -16 2.76967 14.4316   6
  -5  -7  16 106.504 34.1877   3
   5   7 -16 147.864 40.1975   6
   5   7 -16 178.609 51.4507   5
   4   7 -16 1952.92 143.869   5
  -4  -7  16 2187.83 144.155   3
   3   7 -16 595.019 76.4379   5
  -3  -7  16 534.442 66.6921   3
  -2  -7  16 35.8772 18.0409   3
   2   7 -16-12.4181 16.6145   5
   1   7 -16-1.15908 10.6833   5
  -1  -7  16 10.4031 12.5651   3
   0  -7  16 1558.50 112.131   3
   0   7 -16 1421.80 98.8424   5
   1  -7  16 52.7582 20.6599   3
  -2   7 -16 1402.09 112.039   4
   2  -7  16 1405.75 119.650   2
   2  -7  16 1453.74 123.032   3
  -3   7 -16 391.779 65.6455   4
   3  -7  16 302.881 55.7393   2
  -4   7 -16 16.2596 17.2941   4
   4  -7  16 45.4866 19.7310   2
  -5   7 -16 58.3612 32.5449   4
   5  -7  16-11.2341 19.6945   2
   6  -7  16 21.5687 17.2057   2
  -6   7 -16-7.81861 22.6649   4
   7   5 -15 0.54338 14.1639   6
   6   5 -15-6.33535 17.4991   6
   6   5 -15 22.2454 21.3592   5
   5   5 -15-0.82768 17.3665   6
   5   5 -15 30.1777 24.6864   5
  -4  -5  15 255.537 47.9506   3
   4   5 -15 204.096 44.8276   6
   4   5 -15 219.080 50.0788   5
  -3  -5  15 12.8000 15.8585   3
   3   5 -15-13.7939 21.4171   6
   3   5 -15 19.5238 14.8282   5
  -2  -5  15 23.2949 13.0815   3
   2   5 -15 9.36648 7.08955   6
   2   5 -15-0.26472 11.1943   5
   1   5 -15 32.3264 17.2962   5
  -1  -5  15 41.3602 19.0905   3
   0   5 -15 114.443 26.5665   5
   0  -5  15 114.000 28.5669   3
   1  -5  15 649.403 76.8385   2
   1  -5  15 778.657 78.6666   3
  -2   5 -15 57.7131 21.1303   4
   2  -5  15 69.2602 23.8339   3
   2  -5  15 19.6161 14.2529   2
  -3   5 -15 18.6748 12.9221   4
   3  -5  15 6.49078 13.6173   2
   4  -5  15 103.169 37.1815   2
  -4   5 -15 121.767 37.7207   4
   5  -5  15-33.9705 21.2892   2
  -5   5 -15 49.8504 33.8858   4
   6  -5  15 1549.87 143.645   2
   7   3 -14 25.1063 25.7908   6
   7   3 -14 31.8061 18.6791   5
   6   3 -14 42.5483 33.6265   6
   6   3 -14 33.7658 18.0906   5
   5   3 -14 24.7800 22.7398   6
   5   3 -14-42.5361 26.4489   5
   4   3 -14 203.753 48.8637   5
  -3  -3  14 35.5131 19.2654   3
   3   3 -14 44.0978 21.2352   5
  -2  -3  14-0.80339 10.8308   3
   2   3 -14 9.59395 11.5011   5
   1   3 -14 79.1794 27.3340   5
  -1  -3  14 53.0904 18.1368   3
   0   3 -14 111.607 28.1293   5
   0  -3  14 118.204 25.5285   3
   0  -3  14 161.182 38.6949   2
   1  -3  14 1039.27 94.9249   2
   1  -3  14 1106.20 85.7550   3
  -2   3 -14 39.7311 16.4183   4
   2  -3  14 69.2557 28.3568   2
   3  -3  14 300.842 52.4566   2
  -3   3 -14 293.018 47.5176   4
   4  -3  14-4.25555 20.8213   2
  -4   3 -14 6.37331 16.4789   4
   5  -3  14 132.440 40.6832   2
   6  -3  14 499.513 82.7126   2
   7   1 -13 125.615 48.7657   6
   7   1 -13 111.310 46.3391   5
   6   1 -13 183.234 56.0667   6
   6   1 -13 85.8125 33.6380   5
   5   1 -13 361.081 71.4677   5
   4   1 -13 20.9304 25.7815   5
   3   1 -13 13.3342 15.3819   5
   2   1 -13 2392.89 144.957   5
  -2  -1  13 2561.42 118.471   3
   1   1 -13 1574.00 109.496   5
  -1  -1  13 1488.56 84.7070   3
   0   1 -13 377.786 53.0851   5
   0  -1  13 381.129 54.1266   2
   0  -1  13 383.884 43.6565   3
  -1   1 -13 9.19066 9.67678   4
   1  -1  13 6.58197 10.0367   3
   1  -1  13-12.8564 20.6917   2
   2  -1  13 4986.38 151.530   6
  -2   1 -13 4709.28 151.899   4
   2  -1  13 4936.35 207.543   2
  -3   1 -13 1491.95 96.6025   4
   3  -1  13 1473.80 87.4729   6
   3  -1  13 1560.56 122.172   2
   4  -1  13-34.8349 26.2320   2
   4  -1  13-1.01282 8.80652   6
   5  -1  13 106.929 40.2871   2
   6  -1  13 469.790 81.1957   2
   7  -1 -12 30.0752 28.8181   6
   7  -1 -12-21.7157 33.1251   5
   6  -1 -12 490.832 95.0079   5
   5  -1 -12-3.40160 22.6797   5
   4  -1 -12 205.280 52.1966   5
   3  -1 -12-2.96558 13.6990   5
   2  -1 -12 2946.41 87.8089   1
   2  -1 -12 3185.97 169.660   5
  -2   1  12 3045.24 119.764   3
  -1   1  12 1211.09 92.5923   2
   1  -1 -12 1177.66 97.3446   5
  -1   1  12 1198.52 69.0586   3
   0   1  12 92.7480 18.9043   3
   0  -1 -12 69.9523 21.4278   5
   0   1  12 103.535 30.2907   2
   1   1  12 59.4220 21.5717   2
  -1  -1 -12 57.9807 24.0416   5
   1   1  12 76.4973 21.4929   6
  -1  -1 -12 72.4720 12.9531   4
   1   1  12 55.3240 17.7247   3
   2   1  12 12.0673 15.0673   2
[truncated: 99,401 more chars]
