# Supplementary material for: Crystal structure of 5-{3-[2,6-dimethyl-4-(5-methyl-1,2,4-oxa­diazol-3-yl)phen­oxy]prop­yl}-N-(11-hy­droxy­undec­yl)isoxazole-3-carboxamide hemihydrate
Source: Acta Crystallogr E Crystallogr Commun. 2015 Apr 18;71(Pt 5):505–8. doi: 10.1107/S2056989015007367 (PMC4420136; doi:10.1107/S2056989015007367)
Supplement: Supplementary file 2 [file e-71-00505-Isup2.hkl]

#
# h,k,l, Fc-squared, Fo-squared, sigma(Fo-squared), status flag
#
data_I
_shelx_title   
;
Structure in P-1 #2
;
_shelx_refln_list_code          4
_shelx_F_calc_maximum      332.06
_exptl_crystal_F_000       578.00
_reflns_d_resolution_high  0.6981

loop_
 _space_group_symop_operation_xyz
 'x, y, z'
 '-x, -y, -z'

_cell_length_a     6.7137
_cell_length_b    14.0263
_cell_length_c    16.6757
_cell_angle_alpha 113.889
_cell_angle_beta   94.515
_cell_angle_gamma  90.976

_shelx_F_squared_multiplier     1.000

loop_
 _refln_index_h
 _refln_index_k
 _refln_index_l
 _refln_F_squared_calc
 _refln_F_squared_meas
 _refln_F_squared_sigma
 _refln_observed_status
   1   0   0        634.80        540.40         7.01 o
   2   0   0        436.56        462.06         7.44 o
   3   0   0        289.24        290.78         9.01 o
   4   0   0       1822.00       1892.91        26.80 o
   5   0   0        106.69        100.58         7.02 o
   6   0   0         32.51         39.86         4.98 o
   7   0   0          0.74          2.92         1.82 o
   8   0   0         26.18         26.92         4.74 o
   9   0   0          2.08          7.73         4.95 o
  -9   1   0         27.88         34.86         8.33 o
  -8   1   0         24.37         23.46         4.54 o
  -7   1   0        107.24         98.61         8.47 o
  -6   1   0         92.00         94.21         7.51 o
  -5   1   0        398.78        347.68        13.04 o
  -4   1   0       2544.89       2666.59        56.54 o
  -3   1   0        280.34        300.13         9.21 o
  -2   1   0         17.97         37.66         2.18 o
  -1   1   0         15.89         11.86         0.70 o
   1   1   0        756.85        684.81         5.59 o
   2   1   0         44.81         41.90         1.93 o
   3   1   0       1182.47       1194.66        18.05 o
   4   1   0         59.98         61.31         4.78 o
   5   1   0        454.27        451.79        14.67 o
   6   1   0         64.68         78.18         6.81 o
   7   1   0         70.10         69.33         6.93 o
   8   1   0         12.64         21.63         6.06 o
  -9   2   0          1.23          0.34         2.24 o
  -8   2   0          5.47          3.66         4.44 o
  -7   2   0         20.09         21.84         4.14 o
  -6   2   0          2.04          1.10         2.82 o
  -5   2   0          2.52          4.17         1.73 o
  -4   2   0          0.03          1.76         1.29 o
  -3   2   0          0.14          2.76         1.72 o
  -2   2   0        443.60        393.70         7.22 o
  -1   2   0       8837.80       8702.24        23.09 o
   0   2   0       5998.74       5751.94        15.24 o
   1   2   0       2494.37       2514.15        16.89 o
   2   2   0        359.77        324.23        10.02 o
   3   2   0        210.34        217.27         9.69 o
   4   2   0         64.52         66.73         5.02 o
   5   2   0        126.22        120.67         9.74 o
   6   2   0         15.48         21.96         5.21 o
   7   2   0         10.74          5.19         3.04 o
   8   2   0         10.83         10.87         4.44 o
  -9   3   0         41.14         50.08        10.10 o
  -8   3   0          0.13         -0.22         1.42 o
  -7   3   0          9.25         12.24         3.42 o
  -6   3   0          0.62          2.66         1.79 o
  -5   3   0        131.71        118.99         7.78 o
  -4   3   0          1.61          2.05         1.72 o
  -3   3   0        179.67        187.00        10.57 o
  -2   3   0          2.99          2.18         0.97 o
  -1   3   0         19.34         21.91         0.96 o
   0   3   0          7.29          9.16         0.51 o
   1   3   0         14.29         13.04         1.34 o
   2   3   0         61.58         55.23         3.21 o
   3   3   0        968.87       1061.43        25.31 o
   4   3   0        248.50        242.12        13.81 o
   5   3   0        106.38        104.94        10.15 o
   6   3   0        255.53        264.85        17.81 o
   7   3   0          1.77          1.55         2.74 o
   8   3   0          0.01          7.29         3.22 o
  -9   4   0         10.38          4.26         2.47 o
  -8   4   0          0.15         -0.53         1.59 o
  -7   4   0         26.32         21.76         4.01 o
  -6   4   0        189.30        178.60        10.68 o
  -5   4   0        243.93        253.63        16.32 o
  -4   4   0         40.73         40.10         5.63 o
  -3   4   0        494.06        500.07        12.98 o
  -2   4   0         18.03         26.14         2.05 o
  -1   4   0         56.13         43.30         1.75 o
   0   4   0         30.69         25.28         0.81 o
   1   4   0         10.24          9.32         1.63 o
   2   4   0          9.66         11.78         1.59 o
   3   4   0        624.11        637.87        19.81 o
   4   4   0         20.19         25.35         4.51 o
   5   4   0        344.82        358.97        18.86 o
   6   4   0        395.39        344.31        20.27 o
   7   4   0         12.28         10.48         3.73 o
   8   4   0          1.27          2.37         3.46 o
  -8   5   0          4.67          4.39         2.04 o
  -7   5   0          7.76         12.24         3.33 o
  -6   5   0         69.32         56.74         6.07 o
  -5   5   0       1215.04       1163.94        35.58 o
  -4   5   0         23.69         26.35         4.88 o
  -3   5   0         21.44         25.32         2.98 o
  -2   5   0         12.31         15.79         3.04 o
  -1   5   0        561.66        625.26         7.28 o
   0   5   0        170.44        167.59         2.71 o
   1   5   0        862.20        918.69         9.34 o
   2   5   0        274.54        286.59        11.60 o
   3   5   0        125.49         99.48         8.00 o
   4   5   0         81.24         77.48         8.05 o
   5   5   0        347.31        347.64        18.80 o
   6   5   0        186.95        175.82        14.71 o
   7   5   0         13.49         17.87         5.39 o
   8   5   0          0.01          1.59         1.93 o
  -8   6   0          6.31          5.58         3.10 o
  -7   6   0          0.01         -0.01         4.09 o
  -6   6   0        157.10        166.94        15.15 o
  -5   6   0         67.33         52.13         7.63 o
  -4   6   0         52.72         37.83         5.96 o
  -3   6   0         52.29        150.69         6.38 o
  -2   6   0        940.22       1034.79        13.91 o
  -1   6   0        754.09        755.53         8.10 o
   0   6   0        437.30        472.03         5.97 o
   1   6   0        165.21        143.11         3.85 o
   2   6   0        553.45        598.19        17.77 o
   3   6   0          1.79         27.52         4.71 o
   4   6   0          0.56         -0.80         1.27 o
   5   6   0        347.32        349.01        19.12 o
   6   6   0          6.72          5.88         3.14 o
   7   6   0          5.65          5.99         3.42 o
   8   6   0         13.79         16.21         5.04 o
  -8   7   0          0.30         -0.54         2.29 o
  -7   7   0         33.28         36.39         5.97 o
  -6   7   0         58.33         45.04         8.03 o
  -5   7   0        661.83        683.72        28.26 o
  -4   7   0         23.53         24.38         2.96 o
  -3   7   0         27.21         18.43         2.26 o
  -2   7   0          2.29          1.54         0.80 o
  -1   7   0          3.03          5.21         0.74 o
   0   7   0       1145.38       1219.30        10.36 o
   1   7   0         78.01         63.31         2.29 o
   2   7   0         54.39         64.29         6.01 o
   3   7   0         18.80         13.50         3.22 o
   4   7   0        116.42        109.78         9.65 o
   5   7   0        164.57        169.16        13.24 o
   6   7   0         64.97         73.70         9.63 o
   7   7   0          3.52         -1.68         2.65 o
  -8   8   0          0.54          1.35         3.95 o
  -7   8   0         51.63         52.03         9.86 o
  -6   8   0          4.54         -2.99         3.02 o
  -5   8   0         72.15         68.83         9.28 o
  -4   8   0          0.28         43.73         5.17 o
  -3   8   0        115.81        111.43         5.70 o
  -2   8   0         24.87         12.57         1.68 o
  -1   8   0          0.27          1.86         0.70 o
   0   8   0        206.35        226.70         7.41 o
   1   8   0        964.08        923.15         9.40 o
   2   8   0        151.19        160.06         5.15 o
   3   8   0         58.46         46.59         5.96 o
   4   8   0        245.25        259.82        15.37 o
   5   8   0         53.16         56.79         7.84 o
   6   8   0          0.27          0.84         2.08 o
   7   8   0          0.35         -1.24         1.52 o
  -8   9   0          0.02          4.80         2.85 o
  -7   9   0         23.83         30.71         7.40 o
  -6   9   0          0.17          2.20         2.87 o
  -5   9   0          1.69          3.41         3.18 o
  -4   9   0         85.20         76.19         5.32 o
  -3   9   0         75.75         72.74         4.67 o
  -2   9   0          0.73          1.75         1.10 o
  -1   9   0        353.42        342.93         8.14 o
   0   9   0         92.24         93.74         4.89 o
   1   9   0        136.19        147.42         4.03 o
   2   9   0          6.47          8.54         1.00 o
   3   9   0        142.43        148.59         8.67 o
   4   9   0        212.55        221.40        14.64 o
   5   9   0          5.16          1.49         2.15 o
   6   9   0          1.50          3.32         2.43 o
   7   9   0         65.46         84.72        11.38 o
  -7  10   0          1.05          2.40         2.21 o
  -6  10   0         16.18         18.30         5.94 o
  -5  10   0          0.13          3.62         2.41 o
  -4  10   0          0.38         -0.64         0.96 o
  -3  10   0         72.10         59.40         4.40 o
  -2  10   0          3.86          4.38         1.14 o
  -1  10   0          1.26          2.06         0.55 o
   0  10   0       1925.39       1853.62        27.96 o
   1  10   0        153.31        149.49         4.33 o
   2  10   0         35.68         29.96         1.91 o
   3  10   0         93.87         94.25         4.61 o
   4  10   0          3.01         -0.23         1.71 o
   5  10   0          1.25          0.35         1.53 o
   6  10   0          4.97          6.67         3.04 o
  -7  11   0         47.35         59.70        10.44 o
  -6  11   0         23.39         16.75         4.93 o
  -5  11   0         77.73         86.57        10.90 o
  -4  11   0        224.67        223.23         9.71 o
  -3  11   0        109.93         95.46         5.78 o
  -2  11   0        217.91        183.27         7.27 o
  -1  11   0         42.01         36.28         2.99 o
   0  11   0        161.62        157.75         5.64 o
   1  11   0          6.25          8.71         1.67 o
   2  11   0          0.63          0.86         0.87 o
   3  11   0        232.96        221.20         8.49 o
   4  11   0          0.00         -1.74         2.08 o
   5  11   0         24.52         24.01         5.31 o
   6  11   0          0.12         -0.23         1.98 o
  -7  12   0          7.79          8.22         3.06 o
  -6  12   0          6.77         13.32         4.78 o
  -5  12   0          3.38         -0.08         2.04 o
  -4  12   0         18.75         18.20         2.77 o
  -3  12   0          2.73          7.73         1.83 o
  -2  12   0         26.89         30.37         3.13 o
  -1  12   0        414.76        423.13        10.57 o
   0  12   0          1.94          1.72         0.77 o
   1  12   0        187.95        202.96         8.23 o
   2  12   0         20.37         16.78         3.70 o
   3  12   0         14.25         12.75         3.59 o
   4  12   0         17.48         25.17         5.39 o
   5  12   0         36.50         40.90         7.34 o
   6  12   0          2.10          0.46         1.48 o
  -6  13   0          5.74          9.64         4.31 o
  -5  13   0         91.21        103.96        12.37 o
  -4  13   0         40.20         46.15         4.71 o
  -3  13   0         40.90         33.58         3.63 o
  -2  13   0          8.63          7.06         1.47 o
  -1  13   0        172.29        173.51         7.07 o
   0  13   0          6.91          4.09         2.03 o
   1  13   0          3.04          0.77         1.31 o
   2  13   0          4.60         14.61         4.37 o
   3  13   0         11.85         12.09         3.42 o
   4  13   0          8.92         15.27         4.46 o
   5  13   0          3.50          0.67         2.36 o
  -6  14   0          0.18          3.03         1.84 o
  -5  14   0         83.44         88.57        11.62 o
  -4  14   0          0.77          0.87         0.95 o
  -3  14   0          0.10         -0.17         1.43 o
  -2  14   0          6.27          5.63         1.88 o
  -1  14   0          4.28          0.74         2.09 o
   0  14   0          1.93          3.40         1.83 o
   1  14   0         74.47         70.58         8.65 o
   2  14   0         14.50         14.58         4.18 o
   3  14   0          0.70          0.80         2.00 o
   4  14   0          0.81          3.54         2.89 o
  -4  15   0          6.25          9.24         4.32 o
  -3  15   0          1.12          4.53         2.56 o
  -2  15   0          9.93          9.52         3.51 o
  -1  15   0         23.80         26.44         5.98 o
   0  15   0          0.82          6.86         3.48 o
   1  15   0          3.23          0.74         1.58 o
   2  15   0          6.93          8.80         3.06 o
   3  15   0         24.20         30.59         6.30 o
   4  15   0         19.61         19.97         5.39 o
  -3  16   0          1.24          1.75         3.26 o
  -2  16   0          3.82          3.46         3.15 o
  -1  16   0         16.17         25.40         6.37 o
   0  16   0         14.58         13.55         3.96 o
   1  16   0          3.20          5.77         3.16 o
   2  16   0         28.02         32.87         6.60 o
  -1  17   0          0.46          3.33         3.22 o
   0  17   0          0.88          1.62         1.78 o
   1  17   0         10.68         16.09         5.00 o
  -2 -17   1          2.78          5.94         2.51 o
  -1 -17   1          0.46         -0.14         4.78 o
   0 -17   1         22.38         26.24         6.53 o
   1 -17   1          0.03          1.99         2.78 o
   2 -17   1         11.35         21.71         6.32 o
  -3 -16   1          4.29          3.68         2.62 o
  -2 -16   1         20.87         24.58         5.33 o
  -1 -16   1          0.63          1.44         1.98 o
   0 -16   1          4.03          7.11         3.72 o
   1 -16   1        112.52        152.76        14.76 o
   2 -16   1          4.51          5.13         3.11 o
   3 -16   1          2.34         -1.16         2.96 o
   4 -16   1          2.67          3.34         3.26 o
  -4 -15   1         44.00         44.55         7.71 o
  -3 -15   1         29.58         32.62         6.31 o
  -2 -15   1          8.63          9.92         3.33 o
  -1 -15   1          2.98          4.31         2.46 o
   0 -15   1          0.20         -1.31         1.36 o
   1 -15   1          0.09         -1.01         1.76 o
   2 -15   1          0.08          1.79         2.52 o
   3 -15   1          2.08          2.19         1.42 o
   4 -15   1         14.53         25.44         5.36 o
   5 -15   1         31.69         34.73         7.01 o
   6 -15   1          5.38          4.59         3.33 o
  -5 -14   1          5.11          4.50         2.51 o
  -4 -14   1          0.18          1.03         1.69 o
  -3 -14   1          0.35         -0.81         2.45 o
  -2 -14   1         29.39         31.83         5.81 o
  -1 -14   1         44.62         49.21         7.11 o
   0 -14   1         40.78         44.65         3.94 o
   1 -14   1         20.48         26.42         3.60 o
   2 -14   1          9.38          5.21         1.43 o
   3 -14   1         45.97         45.47         5.39 o
   4 -14   1          0.56          3.45         1.78 o
   5 -14   1         19.63         17.10         4.74 o
   6 -14   1          3.67          3.60         3.24 o
  -5 -13   1          0.37         -0.27         1.62 o
  -4 -13   1          0.02          2.91         2.37 o
  -3 -13   1         13.99         10.49         3.72 o
  -2 -13   1         33.76         32.64         5.59 o
  -1 -13   1          5.61          4.90         2.09 o
   0 -13   1          2.70          0.51         0.70 o
   1 -13   1          1.14          0.05         0.72 o
   2 -13   1         65.32         52.00         4.20 o
   3 -13   1         55.75         50.18         4.42 o
   4 -13   1         69.60         68.58         6.93 o
   5 -13   1         11.33         12.02         4.34 o
   6 -13   1          1.18          1.92         2.31 o
  -6 -12   1          1.48          3.33         1.50 o
  -5 -12   1          0.41         -1.69         2.62 o
  -4 -12   1          0.19          0.15         1.25 o
  -3 -12   1         24.58         26.83         5.23 o
  -2 -12   1          9.13          8.18         2.64 o
  -1 -12   1        100.19         97.18         8.89 o
   0 -12   1        322.25        329.16         8.42 o
   1 -12   1         76.96         71.88         4.26 o
   2 -12   1        233.44        221.96         8.24 o
   3 -12   1         34.90         28.42         3.32 o
   4 -12   1        203.46        218.93        12.09 o
   5 -12   1          3.18          3.33         2.63 o
   6 -12   1          2.24          0.28         2.44 o
   7 -12   1          0.06          8.25         5.23 o
  -6 -11   1          7.58         13.43         4.10 o
  -5 -11   1         15.04         17.89         4.67 o
  -4 -11   1        645.68        640.16        25.85 o
  -3 -11   1         25.44         22.89         4.54 o
  -2 -11   1         17.01         15.37         1.47 o
  -1 -11   1         20.25         16.72         1.59 o
   0 -11   1          5.74          6.51         1.38 o
   1 -11   1         33.41         30.02         2.67 o
   2 -11   1        450.47        453.02        11.36 o
   3 -11   1        102.45        103.28         5.99 o
   4 -11   1         66.89         58.18         6.10 o
   5 -11   1         59.61         66.42         9.80 o
   6 -11   1        102.26         93.60        12.48 o
   7 -11   1          5.97          3.15         3.16 o
  -7 -10   1          9.46          5.11         3.22 o
  -6 -10   1          0.38          2.06         2.38 o
  -5 -10   1        109.88        104.09        10.95 o
  -4 -10   1         18.47         18.21         4.23 o
  -3 -10   1          0.34          0.77         1.05 o
  -2 -10   1         28.39         34.98         2.08 o
  -1 -10   1        525.74        513.45         8.11 o
   0 -10   1          4.56          1.75         0.72 o
   1 -10   1        138.89        143.86         5.48 o
   2 -10   1         46.75         39.14         3.10 o
   3 -10   1        300.87        255.81         9.19 o
   4 -10   1         32.20         29.88         4.24 o
   5 -10   1        120.34        122.28        12.76 o
   6 -10   1          1.02          5.47         2.71 o
   7 -10   1         14.76         11.42         4.83 o
   8 -10   1          4.43          5.97         4.05 o
  -7  -9   1          3.00          4.54         4.11 o
  -6  -9   1          0.13         -1.09         1.86 o
  -5  -9   1          9.61         10.13         3.20 o
  -4  -9   1         89.65         79.24         8.63 o
  -3  -9   1         15.20         16.04         3.85 o
  -2  -9   1         62.26         69.95         4.44 o
  -1  -9   1        212.72        197.90         4.74 o
   0  -9   1        238.09        234.66         7.34 o
   1  -9   1         81.53         78.50         3.83 o
   2  -9   1        256.20        238.41         7.50 o
   3  -9   1         30.62         39.80         3.48 o
   4  -9   1         85.46         88.84         6.96 o
   5  -9   1          0.12          6.44         3.67 o
   6  -9   1          1.10         -1.93         2.29 o
   7  -9   1         30.03         35.87         8.01 o
   8  -9   1          3.27          3.31         2.13 o
  -7  -8   1          0.82         -1.76         2.92 o
  -6  -8   1         78.42         76.00         9.64 o
  -5  -8   1          1.13         -0.79         1.58 o
  -4  -8   1        242.48        248.86        14.90 o
  -3  -8   1        119.37        128.34         9.71 o
  -2  -8   1         10.38         12.78         1.53 o
  -1  -8   1        615.12        623.03         7.76 o
   0  -8   1        515.69        518.20         6.31 o
   1  -8   1          4.94          4.16         1.07 o
   2  -8   1         22.98         28.15         2.47 o
   3  -8   1          4.52          5.30         1.40 o
   4  -8   1        136.23        122.04        11.01 o
   5  -8   1        630.40        544.93        26.08 o
   6  -8   1        117.29        113.21        12.77 o
   7  -8   1          0.71         -0.81         1.54 o
   8  -8   1          0.06          2.20         1.80 o
  -8  -7   1          4.66          6.82         4.34 o
  -7  -7   1          2.28          6.93         3.62 o
  -6  -7   1         10.94         17.89         4.72 o
  -5  -7   1        145.65        148.68        12.57 o
  -4  -7   1          1.13          1.39         1.53 o
  -3  -7   1         18.98         19.40         3.67 o
  -2  -7   1         26.80         26.44         3.91 o
  -1  -7   1       1232.47       1284.97        10.32 o
   0  -7   1        127.33        106.51         2.64 o
   1  -7   1       2045.82       2166.15        18.07 o
   2  -7   1         23.75         38.90         2.86 o
   3  -7   1          0.99          2.57         0.85 o
   4  -7   1        103.52         99.09         9.23 o
   5  -7   1        386.40        401.87        21.74 o
   6  -7   1         11.61         11.82         4.48 o
   7  -7   1          0.39         -2.11         2.11 o
   8  -7   1         15.75         14.07         8.30 o
  -8  -6   1          2.23          8.63         4.73 o
  -7  -6   1          0.55         -1.04         2.50 o
  -6  -6   1          5.16          5.89         3.24 o
  -5  -6   1         71.63         74.80         8.96 o
  -4  -6   1         16.04         14.47         3.50 o
  -3  -6   1         39.45         40.57         5.18 o
  -2  -6   1        943.74        974.25        22.05 o
  -1  -6   1          0.00          0.86         0.33 o
   0  -6   1         35.35         40.48         1.51 o
   1  -6   1        133.76        149.58         3.21 o
   2  -6   1         52.96         41.80         3.71 o
   3  -6   1        378.89        341.44         7.49 o
   4  -6   1        386.61        365.11        18.20 o
   5  -6   1        436.37        435.00        22.07 o
   6  -6   1         67.87         69.59         6.79 o
   7  -6   1         12.84         12.50         3.15 o
   8  -6   1         22.90         19.19         4.14 o
  -8  -5   1          9.48          5.69         4.13 o
  -7  -5   1          2.34          2.28         2.64 o
  -6  -5   1       1211.28       1233.39        39.06 o
  -5  -5   1          0.03          1.65         2.28 o
  -4  -5   1         18.64         22.58         4.25 o
  -3  -5   1          0.02          0.04         0.89 o
  -2  -5   1       1174.54       1298.04        24.51 o
  -1  -5   1       1514.15       1536.93        12.92 o
   0  -5   1       2687.53       2710.33        13.01 o
   1  -5   1        284.36        316.87         4.46 o
   2  -5   1        268.28        268.56         6.76 o
   3  -5   1         54.90         52.30         5.90 o
   4  -5   1        216.86        218.47        13.86 o
   5  -5   1         88.29         81.97         9.31 o
   6  -5   1         16.31         17.04         3.42 o
   7  -5   1          0.26         -1.57         1.57 o
   8  -5   1         47.15         58.56         7.24 o
   9  -5   1         42.35         35.48         8.72 o
  -8  -4   1         17.40         12.58         5.00 o
  -7  -4   1         21.54         22.38         5.58 o
  -6  -4   1          6.68          7.99         2.43 o
  -5  -4   1        584.14        584.56        24.27 o
  -4  -4   1          6.91          2.68         1.64 o
  -3  -4   1        118.78        118.08         8.44 o
  -2  -4   1        459.93        539.18        15.34 o
  -1  -4   1         78.87         76.26         3.38 o
   0  -4   1         51.16         57.42         1.18 o
   1  -4   1        191.16        170.99         2.78 o
   2  -4   1        214.30        200.97         5.59 o
   3  -4   1        253.20        235.58        12.15 o
   4  -4   1        203.31        219.38        13.47 o
   5  -4   1       1371.64       1343.20        26.23 o
   6  -4   1        162.65        160.03        10.12 o
   7  -4   1         10.48         12.14         3.44 o
   8  -4   1          0.02         -0.67         3.10 o
   9  -4   1          2.53          4.68         3.15 o
  -8  -3   1          0.03          9.90         4.40 o
  -7  -3   1          7.89          8.53         3.80 o
  -6  -3   1        224.59        212.88        16.15 o
  -5  -3   1         76.73         69.45         8.26 o
  -4  -3   1         73.19         72.17         7.57 o
  -3  -3   1         45.97         49.18         5.41 o
  -2  -3   1         17.18         13.12         2.47 o
  -1  -3   1          0.03          2.43         0.66 o
   0  -3   1       6080.35       5792.04        26.28 o
   1  -3   1       4733.78       4921.32        20.18 o
   2  -3   1         49.73         40.48         4.13 o
   3  -3   1          3.02          3.09         1.40 o
   4  -3   1        153.38        163.59         7.98 o
   5  -3   1         56.95         52.54         5.09 o
   6  -3   1          6.08          6.33         2.31 o
   7  -3   1         47.63         49.63         5.88 o
   8  -3   1         66.78         73.95         8.01 o
   9  -3   1         46.19         60.01        11.04 o
  -8  -2   1         14.44         18.21         5.21 o
  -7  -2   1          9.16         14.60         4.51 o
  -6  -2   1          9.22          3.42         2.70 o
  -5  -2   1        119.87        136.66         8.03 o
  -4  -2   1        855.58        925.82        18.69 o
  -3  -2   1          0.47          1.45         2.07 o
  -2  -2   1         17.13         20.63         2.00 o
  -1  -2   1        416.89        441.26         6.97 o
   0  -2   1       1620.89       1584.29         5.75 o
   1  -2   1         34.62         49.73         1.49 o
   2  -2   1         21.56         19.25         2.83 o
   3  -2   1        391.86        465.51        11.51 o
   4  -2   1       3702.17       3749.74        38.06 o
   5  -2   1         30.66         28.02         3.76 o
   6  -2   1          5.83          4.89         1.79 o
   7  -2   1        139.60        128.72         9.72 o
   8  -2   1          3.17          4.64         2.64 o
   9  -2   1          1.23         -0.99         1.73 o
  -8  -1   1          0.23          2.76         3.28 o
  -7  -1   1         45.02         49.18         8.67 o
  -6  -1   1        105.82         95.08         7.56 o
  -5  -1   1          0.06         -0.54         1.30 o
  -4  -1   1       1892.77       2033.73        27.69 o
  -3  -1   1       1514.14       1538.63        20.89 o
  -2  -1   1          0.35         -0.04         0.30 o
  -1  -1   1         41.15         56.46         1.63 o
   1  -1   1        351.22        371.12         5.75 o
   2  -1   1        651.67        735.18         9.30 o
   3  -1   1       1162.61       1199.65        18.26 o
   4  -1   1          0.00         -0.47         1.08 o
   5  -1   1        590.15        563.87        16.56 o
   6  -1   1          1.24         -1.37         1.42 o
   7  -1   1         23.27         22.47         3.95 o
   8  -1   1         11.38          2.49         3.78 o
   9  -1   1          4.19          0.67         1.61 o
  -9   0   1         20.12         20.73         7.10 o
  -8   0   1        116.90        143.64        15.72 o
  -7   0   1        174.68        167.07        11.28 o
  -6   0   1        123.65        129.75         8.91 o
  -5   0   1        220.07        224.22        10.48 o
  -4   0   1        404.37        447.91        13.18 o
  -3   0   1        326.31        332.77         9.69 o
  -2   0   1        391.34        428.31         6.28 o
  -1   0   1        665.85        672.42         5.65 o
   1   0   1       1814.26       1750.87         8.66 o
   2   0   1        110.48        123.38         3.29 o
   3   0   1       4119.71       4414.11        34.79 o
   4   0   1        118.41        125.20         6.77 o
   5   0   1          4.68          6.46         1.85 o
   6   0   1          8.40         10.47         2.80 o
   7   0   1         35.15         31.84         4.86 o
   8   0   1         11.89          6.43         2.58 o
   9   0   1          6.52         -1.15         1.56 o
  -9   1   1          4.84          6.75         4.80 o
  -8   1   1          1.71          1.43         3.47 o
  -7   1   1        125.68        132.27         9.93 o
  -6   1   1         23.81         18.85         3.09 o
  -5   1   1       1145.13       1112.17        23.50 o
  -4   1   1        263.40        269.24        10.25 o
  -3   1   1          6.30          3.61         2.19 o
  -2   1   1        135.56        129.41         3.54 o
  -1   1   1        556.27        618.44         4.43 o
   0   1   1       1988.84       1854.19         7.58 o
   1   1   1        171.81        147.00         3.03 o
   2   1   1        547.38        563.95         8.05 o
   3   1   1          6.08          4.18         1.33 o
   4   1   1         45.83         40.79         3.90 o
   5   1   1          4.19          6.98         1.92 o
   6   1   1          2.68         -0.02         1.47 o
   7   1   1          6.00          3.84         1.70 o
   8   1   1          7.39          1.36         2.28 o
  -9   2   1         10.96         14.88         5.52 o
  -8   2   1          3.79          4.75         2.71 o
  -7   2   1        116.65        106.29         8.92 o
  -6   2   1         54.84         52.24         5.61 o
  -5   2   1         12.69          6.77         2.12 o
  -4   2   1          2.22          0.27         1.56 o
  -3   2   1          5.18          2.24         0.82 o
  -2   2   1        552.28        568.06         8.58 o
  -1   2   1      21826.04      20692.99        51.92 o
   0   2   1       1880.23       1780.66        10.96 o
   1   2   1       1462.06       1525.20        10.24 o
   2   2   1        322.96        329.80         6.14 o
   3   2   1        441.36        429.12        10.64 o
   4   2   1        503.37        511.05        13.69 o
   5   2   1          0.82         -0.29         1.87 o
   6   2   1          5.12          7.63         2.43 o
   7   2   1          0.76          1.86         1.52 o
   8   2   1          0.76          3.10         1.90 o
  -9   3   1          0.62         -4.51         4.51 o
  -8   3   1          2.21          4.18         2.53 o
  -7   3   1         32.38         38.59         5.53 o
  -6   3   1        100.85        102.17         8.17 o
  -5   3   1        762.50        787.92        26.68 o
  -4   3   1        522.37        521.73        20.67 o
  -3   3   1         48.82         39.13         3.58 o
  -2   3   1        216.83        200.86         5.45 o
  -1   3   1         72.17         81.93         2.05 o
   0   3   1          0.12          1.08         0.57 o
   1   3   1        397.65        404.05         7.71 o
   2   3   1        243.05        287.48         7.28 o
   3   3   1         39.00         51.70         5.59 o
   4   3   1          1.42          1.38         1.29 o
   5   3   1         13.96         14.65         3.93 o
   6   3   1         68.94         71.40         9.25 o
   7   3   1         13.40         12.43         4.39 o
   8   3   1         17.07         15.91         5.15 o
  -8   4   1          3.03          3.01         2.04 o
  -7   4   1         32.70         30.15         4.79 o
  -6   4   1          0.59          0.98         1.40 o
  -5   4   1        122.66        127.36        11.75 o
  -4   4   1         43.68         48.23         5.21 o
  -3   4   1        131.32        147.04         7.00 o
  -2   4   1          8.52          5.02         0.55 o
  -1   4   1        107.82        102.73         1.80 o
   0   4   1         63.12         63.68         1.63 o
   1   4   1        628.83        649.30        14.80 o
   2   4   1         10.66         12.27         1.87 o
   3   4   1         25.61         23.57         3.76 o
   4   4   1        117.21        126.38         9.87 o
   5   4   1        583.23        564.64        23.73 o
   6   4   1         40.81         38.85         6.81 o
   7   4   1          0.12          0.72         1.93 o
   8   4   1         13.26         26.10         7.16 o
  -8   5   1          0.99          1.91         3.91 o
  -7   5   1        102.01        103.27         9.06 o
  -6   5   1        369.18        368.43        22.14 o
  -5   5   1          0.14          0.93         1.38 o
  -4   5   1          0.07         -0.89         1.27 o
  -3   5   1         10.99          7.19         1.63 o
  -2   5   1       1500.36       1635.73        16.76 o
  -1   5   1          0.36          0.21         0.35 o
   0   5   1         65.02         65.78         1.90 o
   1   5   1        631.74        697.87        11.17 o
   2   5   1       1437.40       1532.26        17.86 o
   3   5   1        162.47        173.53        10.49 o
   4   5   1         24.09         27.55         4.80 o
   5   5   1          1.26         -2.24         2.24 o
   6   5   1         99.67        108.12        11.58 o
   7   5   1          0.78          5.31         2.85 o
   8   5   1         10.03         11.59         3.99 o
  -8   6   1         25.55         37.57         6.12 o
  -7   6   1         29.18         32.41         5.28 o
  -6   6   1        252.45        249.19        18.69 o
  -5   6   1        144.81        143.33        12.83 o
  -4   6   1          9.95         15.59         5.02 o
  -3   6   1         10.08         10.12         1.64 o
  -2   6   1        853.14        899.40        13.06 o
  -1   6   1        108.04        103.12         2.26 o
   0   6   1        208.50        191.97         3.55 o
   1   6   1         15.74         12.95         2.40 o
   2   6   1         64.74         68.76         6.22 o
   3   6   1          0.98         -0.30         1.14 o
   4   6   1         50.07         52.78         6.74 o
   5   6   1       1550.76       1502.76        39.62 o
   6   6   1         14.47          7.82         3.29 o
   7   6   1          0.01         -0.79         1.51 o
   8   6   1          0.01         -1.69         3.37 o
  -8   7   1          9.02          9.29         3.74 o
  -7   7   1          0.17         -1.99         2.58 o
  -6   7   1         65.82         64.67         9.75 o
  -5   7   1        146.72        139.20        12.69 o
  -4   7   1          0.40          0.08         1.44 o
  -3   7   1        337.72        324.12         9.29 o
  -2   7   1         11.18         12.78         1.69 o
  -1   7   1         16.47         15.58         0.94 o
   0   7   1        357.14        356.14         5.26 o
   1   7   1       1572.80       1635.61        16.62 o
   2   7   1        269.88        266.88        12.64 o
   3   7   1        108.29        100.82         8.56 o
   4   7   1        197.87        184.55        12.64 o
   5   7   1         24.45         23.40         5.10 o
   6   7   1         16.01         14.87         4.33 o
   7   7   1         20.81         25.04         6.13 o
  -8   8   1         15.89         18.13         4.43 o
  -7   8   1         25.66         23.20         6.47 o
  -6   8   1         13.17         18.54         5.17 o
  -5   8   1         93.55         89.30        10.49 o
  -4   8   1         12.18          8.50         1.81 o
  -3   8   1         60.87         62.11         4.27 o
  -2   8   1        190.82        208.49         6.87 o
  -1   8   1       1180.93       1172.81         8.64 o
   0   8   1          5.14          3.36         1.02 o
   1   8   1         58.19         60.69         2.94 o
   2   8   1         55.63         50.33         3.92 o
   3   8   1        454.11        441.88        18.64 o
   4   8   1       1158.12       1134.67        32.63 o
   5   8   1         22.93         24.05         5.19 o
   6   8   1          8.05          7.97         3.11 o
   7   8   1         16.86         21.00         5.63 o
  -8   9   1         26.52         30.31         8.07 o
  -7   9   1          2.73         -0.89         2.68 o
  -6   9   1          3.61          2.22         2.12 o
  -5   9   1        186.57        194.65        15.66 o
  -4   9   1        206.49        221.32         9.09 o
  -3   9   1         12.26          9.72         1.72 o
  -2   9   1         14.97         14.13         1.90 o
  -1   9   1        412.81        396.60         5.27 o
   0   9   1        254.11        244.22         6.34 o
   1   9   1          0.02          0.54         0.61 o
   2   9   1        241.01        228.78         4.91 o
   3   9   1         17.14         14.40         1.72 o
   4   9   1         58.34         56.37         7.40 o
   5   9   1          2.33          3.78         1.85 o
   6   9   1          3.43          1.68         2.12 o
   7   9   1         21.42         18.91         5.34 o
  -7  10   1         14.40         25.38         7.43 o
  -6  10   1          0.40          6.74         4.00 o
  -5  10   1          0.00         -1.37         2.66 o
  -4  10   1        309.92        332.48        11.57 o
  -3  10   1        301.55        247.98         9.13 o
  -2  10   1        187.76        176.39         6.90 o
  -1  10   1         35.94         38.53         2.02 o
   0  10   1        397.03        391.88         8.51 o
   1  10   1        802.66        807.98        15.46 o
   2  10   1         41.95         38.11         3.36 o
   3  10   1          4.08          8.28         3.08 o
   4  10   1         97.75         89.29         9.71 o
   5  10   1          6.66          8.24         3.32 o
   6  10   1         17.54         18.86         5.50 o
  -7  11   1          3.02          3.56         4.21 o
  -6  11   1          0.01          2.17         1.67 o
  -5  11   1         52.30         56.35         8.95 o
  -4  11   1         69.13         68.35         5.37 o
  -3  11   1          0.27          0.63         1.15 o
  -2  11   1         46.00         40.31         3.43 o
  -1  11   1         16.05         15.70         1.98 o
   0  11   1        729.49        708.91        12.17 o
   1  11   1        273.59        270.21         9.46 o
   2  11   1        122.80        118.63         7.03 o
   3  11   1        117.21        104.84         6.08 o
   4  11   1          0.69         -1.93         1.93 o
   5  11   1          6.53          5.29         3.00 o
   6  11   1          3.75          4.21         2.14 o
  -7  12   1         51.72         59.78        11.33 o
  -6  12   1          4.80          5.85         2.74 o
  -5  12   1         12.05         16.27         4.60 o
  -4  12   1         23.65         20.80         3.04 o
  -3  12   1         69.04         57.36         4.64 o
  -2  12   1        216.57        217.74         8.36 o
  -1  12   1        289.38        275.91         8.62 o
   0  12   1         12.61         13.21         1.72 o
   1  12   1         31.24         31.15         3.46 o
   2  12   1         22.53         12.51         3.57 o
   3  12   1          0.03         -0.09         1.37 o
   4  12   1         51.94         54.18         8.04 o
   5  12   1         26.45         41.84         7.56 o
  -6  13   1          1.24          0.03         3.42 o
  -5  13   1        111.87        120.38        13.47 o
  -4  13   1         26.25         27.70         3.61 o
  -3  13   1          1.12          1.92         1.61 o
  -2  13   1         67.67         62.38         4.63 o
  -1  13   1          0.41          3.10         1.48 o
   0  13   1         83.44         82.54         9.15 o
   1  13   1          0.23          1.40         1.40 o
   2  13   1          2.68          6.03         2.98 o
   3  13   1          2.81          5.92         3.04 o
   4  13   1          4.38          4.12         2.33 o
   5  13   1         13.31         16.32         5.32 o
  -6  14   1          4.40          0.18         3.90 o
  -5  14   1          0.14          7.53         3.66 o
  -4  14   1          3.33          2.54         1.45 o
  -3  14   1          0.49          1.38         1.24 o
  -2  14   1         55.16         42.91         7.57 o
  -1  14   1         15.81         18.96         4.79 o
   0  14   1          0.23          2.49         1.75 o
   1  14   1          8.05          3.87         2.08 o
   2  14   1          5.48          5.60         2.69 o
   3  14   1          0.42          1.34         1.94 o
   4  14   1          1.53          4.98         2.18 o
  -4  15   1         43.49         52.34         9.93 o
  -3  15   1          1.32          4.30         3.03 o
  -2  15   1         17.98         19.06         5.36 o
  -1  15   1          0.55         -2.63         2.63 o
   0  15   1         28.18         28.47         6.11 o
   1  15   1          1.93          3.89         2.77 o
   2  15   1          0.87          2.83         2.51 o
   3  15   1         18.86         25.30         5.88 o
  -3  16   1         21.86         19.28         5.65 o
  -2  16   1          0.08          2.98         2.37 o
  -1  16   1          0.37          4.31         2.98 o
   0  16   1          5.51         11.15         4.54 o
   1  16   1          4.95          6.65         2.70 o
   2  16   1          8.64          7.37         3.12 o
  -1 -18   2          0.23         -1.47         2.09 o
  -2 -17   2         26.15         40.47         7.27 o
  -1 -17   2          0.92          0.50         4.61 o
   0 -17   2         18.10         16.97         5.01 o
   1 -17   2         28.94         32.28         7.09 o
   2 -17   2          2.48          6.71         3.56 o
  -3 -16   2          1.92          2.77         1.24 o
  -2 -16   2          8.25          9.17         3.68 o
  -1 -16   2          2.93          1.79         1.00 o
   0 -16   2          3.16          7.14         3.43 o
   1 -16   2          0.53          4.33         3.41 o
   2 -16   2          1.49          4.54         3.67 o
   3 -16   2          1.09         -1.00         1.85 o
   4 -16   2         53.06         59.73         7.20 o
   5 -16   2          2.73         11.92         4.70 o
  -4 -15   2         15.77          9.67         3.37 o
  -3 -15   2          8.17          5.13         2.18 o
  -2 -15   2         33.63         28.68         5.52 o
  -1 -15   2          8.64          7.89         3.06 o
   0 -15   2         32.80         34.28         6.81 o
   1 -15   2        132.27        144.63         8.86 o
   2 -15   2          0.21          1.72         1.64 o
   3 -15   2         21.65         25.93         4.37 o
   4 -15   2          0.09         -0.62         1.41 o
   5 -15   2         16.56         26.15         6.65 o
   6 -15   2          2.24          6.37         4.44 o
  -5 -14   2          1.27          2.64         2.66 o
  -4 -14   2         18.82         18.25         4.84 o
  -3 -14   2          7.69          4.64         3.25 o
  -2 -14   2          4.81         -0.06         1.39 o
  -1 -14   2          5.77          8.28         2.69 o
   0 -14   2         42.47         42.05         3.51 o
   1 -14   2          3.54          2.53         4.01 o
   2 -14   2         16.87         12.73         2.67 o
   3 -14   2          0.12         -1.02         1.35 o
   4 -14   2         45.63         51.33         6.42 o
   5 -14   2         23.86         20.57         5.79 o
   6 -14   2          3.10         10.22         5.22 o
  -5 -13   2          0.00         -1.54         2.39 o
  -4 -13   2         29.90         28.85         5.67 o
  -3 -13   2         53.08         53.90         7.38 o
  -2 -13   2         18.52         17.74         4.04 o
  -1 -13   2        149.65        155.96        11.54 o
   0 -13   2        154.02        139.97         7.81 o
   1 -13   2         21.52         25.63         5.18 o
   2 -13   2         10.37          8.78         1.71 o
   3 -13   2         67.48         49.75         5.57 o
   4 -13   2         85.11         98.52         8.37 o
   5 -13   2          0.31         -2.14         2.77 o
   6 -13   2         16.76         17.65         5.57 o
  -6 -12   2          0.02          2.53         1.71 o
  -5 -12   2          4.77          1.25         1.84 o
  -4 -12   2          7.37         12.20         4.03 o
  -3 -12   2         65.04         76.56         8.41 o
  -2 -12   2          0.13          1.10         1.08 o
  -1 -12   2        501.94        510.57        11.52 o
   0 -12   2        166.52        166.59         6.09 o
   1 -12   2         40.09         41.00         3.18 o
   2 -12   2        113.62        131.70         6.23 o
   3 -12   2         34.88         31.06         4.19 o
   4 -12   2          2.97          1.08         1.33 o
   5 -12   2         36.49         42.03         7.76 o
   6 -12   2         46.56         60.09         9.94 o
   7 -12   2         17.54         30.78         7.86 o
  -6 -11   2          6.45          4.96         3.16 o
  -5 -11   2          9.89          9.79         3.55 o
  -4 -11   2         36.84         33.92         5.95 o
  -3 -11   2         56.12         54.11         3.84 o
  -2 -11   2          5.52          4.30         0.84 o
  -1 -11   2       1153.10       1124.85        12.58 o
   0 -11   2        101.62         97.88         5.09 o
   1 -11   2        264.99        242.35         7.39 o
   2 -11   2         53.97         47.66         3.61 o
   3 -11   2         21.67         23.01         3.51 o
   4 -11   2         19.77         16.31         4.93 o
   5 -11   2         55.79         43.48         7.74 o
   6 -11   2         28.55         36.21         7.89 o
   7 -11   2          0.96         -5.25         5.25 o
   8 -11   2          0.95         -4.37         4.37 o
  -7 -10   2          0.22         -2.95         2.95 o
  -6 -10   2          0.11          1.82         2.65 o
  -5 -10   2        117.42        108.15        11.21 o
  -4 -10   2          1.46          1.45         1.93 o
  -3 -10   2         64.17         59.32         4.61 o
  -2 -10   2          0.08          0.49         0.99 o
  -1 -10   2        108.37         96.42         3.48 o
   0 -10   2          0.55         -0.03         0.41 o
   1 -10   2        142.96        151.18         5.56 o
   2 -10   2          0.52          0.63         0.66 o
   3 -10   2         77.00         68.82         5.79 o
   4 -10   2         60.70         57.76         5.91 o
   5 -10   2         17.75         21.20         5.68 o
   6 -10   2          4.32          3.34         3.35 o
   7 -10   2          1.55          5.53         4.52 o
   8 -10   2          0.04          2.67         3.73 o
  -7  -9   2          1.41          1.87         2.28 o
  -6  -9   2         49.47         47.79         7.89 o
  -5  -9   2         26.37         23.07         5.09 o
  -4  -9   2         21.08         18.47         4.09 o
  -3  -9   2          3.83          3.72         2.34 o
  -2  -9   2         55.47         56.01         3.42 o
  -1  -9   2        417.21        389.30         9.66 o
   0  -9   2          1.55          1.20         0.43 o
   1  -9   2         10.03          7.22         1.24 o
   2  -9   2          7.75         10.32         1.58 o
   3  -9   2          0.86          1.20         1.55 o
   4  -9   2        220.44        217.14        15.01 o
   5  -9   2         36.34         35.68         6.66 o
   6  -9   2          4.19          1.96         1.44 o
   7  -9   2          1.55         -0.36         2.28 o
   8  -9   2         29.29         24.40         6.57 o
  -7  -8   2          4.46          2.22         2.62 o
  -6  -8   2         14.46         14.83         4.59 o
  -5  -8   2         11.30          8.91         3.36 o
  -4  -8   2         75.52         70.87         7.73 o
  -3  -8   2         72.53         68.21         6.84 o
  -2  -8   2        132.39        131.19         5.98 o
  -1  -8   2        539.15        521.06         6.91 o
   0  -8   2         61.63         72.71         2.83 o
   1  -8   2        124.07        141.71         4.83 o
   2  -8   2        209.62        177.33         6.19 o
   3  -8   2         25.87         28.62         3.56 o
   4  -8   2        447.13        447.66        21.10 o
   5  -8   2         15.37         13.14         4.28 o
   6  -8   2         24.26         27.67         6.57 o
   7  -8   2         59.77         74.78         7.86 o
   8  -8   2          1.91          2.73         3.45 o
  -8  -7   2          0.13          0.84         2.29 o
  -7  -7   2         28.48         33.36         7.25 o
  -6  -7   2          0.00         -1.18         2.51 o
  -5  -7   2        102.63        112.08        10.93 o
  -4  -7   2         24.80         22.04         4.34 o
  -3  -7   2          8.26          6.57         2.50 o
  -2  -7   2        118.58        122.10         8.09 o
  -1  -7   2        451.23        472.38         6.87 o
   0  -7   2         50.70         43.90         1.70 o
   1  -7   2        164.05        165.32         4.04 o
   2  -7   2        169.61        145.83         5.41 o
   3  -7   2         97.69         98.83         6.23 o
   4  -7   2        615.03        630.70        10.38 o
   5  -7   2         40.99         35.32         6.65 o
   6  -7   2         17.54         18.22         3.52 o
   7  -7   2         43.11         40.02         6.00 o
   8  -7   2         22.67         29.51         5.44 o
  -8  -6   2          0.00          0.48         3.16 o
  -7  -6   2          0.74         -1.68         1.93 o
  -6  -6   2        476.68        496.74        24.99 o
  -5  -6   2          0.09         -1.18         2.09 o
  -4  -6   2        113.61        123.15        10.26 o
  -3  -6   2        429.19        422.31        16.61 o
  -2  -6   2        846.81        911.02        21.09 o
  -1  -6   2        134.43        154.57         3.10 o
   0  -6   2        263.47        262.52         3.20 o
   1  -6   2         91.67        112.10         2.31 o
   2  -6   2         62.27        104.40         5.35 o
   3  -6   2         25.88         21.70         2.17 o
   4  -6   2          0.18          1.82         2.07 o
   5  -6   2        356.37        352.52        20.02 o
   6  -6   2         57.43         54.40         6.01 o
   7  -6   2          1.30          0.17         1.72 o
   8  -6   2          4.08          3.42         2.91 o
  -8  -5   2          6.24          2.13         2.12 o
  -7  -5   2          6.01          7.17         3.21 o
  -6  -5   2        149.64        163.63        14.24 o
  -5  -5   2          0.55         -0.46         1.64 o
  -4  -5   2         79.66         77.04         7.99 o
  -3  -5   2        857.79        926.92        24.20 o
  -2  -5   2        167.38        148.85         8.21 o
  -1  -5   2          0.15         -0.12         0.57 o
   0  -5   2        830.41        808.06         4.70 o
   1  -5   2       2421.89       2551.84        11.01 o
   2  -5   2        964.68       1052.62         8.97 o
   3  -5   2          2.14          1.31         1.56 o
   4  -5   2         49.38         44.94         6.26 o
   5  -5   2          4.28          2.91         1.10 o
   6  -5   2          8.14          7.01         2.37 o
   7  -5   2          0.01          2.11         4.20 o
   8  -5   2         17.04         12.47         4.15 o
   9  -5   2          4.40          3.81         3.97 o
  -8  -4   2          7.79         10.77         3.57 o
  -7  -4   2         47.08         42.57         8.23 o
  -6  -4   2        107.41        109.81        11.67 o
  -5  -4   2         26.86         17.95         4.18 o
  -4  -4   2         93.30         88.98         8.44 o
  -3  -4   2        221.42        222.45        11.74 o
  -2  -4   2        464.17        455.68        14.11 o
  -1  -4   2        127.26        115.55         4.02 o
   0  -4   2         45.80         36.04         0.87 o
   1  -4   2        714.87        674.76         4.50 o
   2  -4   2        566.09        573.88         8.04 o
   3  -4   2       1216.10       1245.79        27.93 o
   4  -4   2        205.88        203.74        13.15 o
   5  -4   2        357.54        364.68        13.71 o
   6  -4   2         76.28         69.83         7.33 o
   7  -4   2         16.65         19.49         3.90 o
   8  -4   2        222.47        250.73        17.47 o
   9  -4   2          3.95         -3.67         3.67 o
  -8  -3   2          3.54          9.34         4.85 o
  -7  -3   2        206.11        224.67        18.11 o
  -6  -3   2          4.75          5.25         2.86 o
  -5  -3   2         26.35         28.91         5.47 o
  -4  -3   2        111.02        124.25         9.99 o
  -3  -3   2          0.68         -1.41         1.41 o
  -2  -3   2          2.16          0.88         1.11 o
  -1  -3   2       2605.29       2667.11        19.11 o
   0  -3   2       9488.02       9284.11        48.35 o
   1  -3   2       5332.47       5305.30        13.56 o
   2  -3   2         12.83         13.60         2.53 o
   3  -3   2        765.22        826.94        22.42 o
   4  -3   2        179.18        178.27         8.26 o
   5  -3   2        146.33        143.28         8.44 o
   6  -3   2         66.43         61.61         6.12 o
   7  -3   2         23.47         15.00         3.44 o
   8  -3   2          0.22         -1.45         1.45 o
   9  -3   2         10.44         11.24         5.19 o
  -8  -2   2          1.84          0.58         1.97 o
  -7  -2   2          8.88          4.92         2.59 o
  -6  -2   2        139.29        147.04        13.29 o
  -5  -2   2         66.63         62.13         7.90 o
  -4  -2   2       1175.41       1150.75        30.49 o
  -3  -2   2         26.65         29.58         4.57 o
  -2  -2   2          6.85          6.42         1.15 o
  -1  -2   2       3192.85       3261.30        14.33 o
   0  -2   2        312.35        313.63         3.42 o
   1  -2   2          6.78         13.20         0.73 o
   2  -2   2        315.51        358.20         8.05 o
   3  -2   2        605.02        670.83        36.75 o
   4  -2   2          9.79          8.66         1.93 o
   5  -2   2         28.04         23.75         3.33 o
   6  -2   2          4.88          4.64         1.64 o
   7  -2   2          0.29         -0.62         1.66 o
   8  -2   2         12.34         13.61         3.57 o
   9  -2   2          0.15         10.51         5.40 o
  -8  -1   2         24.22         28.35         6.96 o
  -7  -1   2        151.94        153.66        15.11 o
  -6  -1   2          6.52          2.64         1.62 o
  -5  -1   2          6.07          3.37         1.60 o
  -4  -1   2          3.43          2.64         1.03 o
  -3  -1   2       1295.81       1365.23        19.80 o
  -2  -1   2        236.66        246.54         4.81 o
  -1  -1   2          1.13          5.23         0.59 o
   0  -1   2       1236.93       1173.92         8.01 o
   1  -1   2       1794.66       1693.65        10.42 o
   2  -1   2       2014.69       2080.78        15.54 o
   3  -1   2        219.39        191.58         7.22 o
   4  -1   2         18.46         20.18         2.76 o
   5  -1   2         46.65         47.84         4.79 o
   6  -1   2        121.39         94.13         7.38 o
   7  -1   2         35.26         35.03         5.06 o
   8  -1   2          2.95          7.95         2.69 o
   9  -1   2          0.08          2.34         2.16 o
  -9   0   2         13.38         15.04         5.62 o
  -8   0   2          0.80         -1.22         2.17 o
  -7   0   2         30.65         31.42         4.84 o
  -6   0   2         53.41         56.18         5.81 o
  -5   0   2          1.39         -1.02         1.22 o
  -4   0   2        540.27        583.83        15.09 o
  -3   0   2        383.47        400.31        10.71 o
  -2   0   2        236.51        266.00         5.08 o
  -1   0   2        230.78        240.35         3.49 o
   0   0   2        555.78        556.33         2.71 o
   1   0   2          2.76          6.48         0.53 o
   2   0   2        133.25        137.77         3.46 o
   3   0   2       3273.83       3664.39        31.40 o
   4   0   2        332.73        312.21        10.77 o
   5   0   2        285.51        257.88        10.99 o
   6   0   2          0.00          2.67         1.64 o
   7   0   2          1.96          0.05         1.95 o
   8   0   2         12.78         15.08         3.81 o
   9   0   2          1.88          1.58         2.95 o
  -9   1   2          9.61          7.43         4.15 o
  -8   1   2          0.26          1.09         1.62 o
  -7   1   2         45.43         40.26         5.49 o
  -6   1   2        111.24        107.57        10.17 o
  -5   1   2         13.80         11.30         2.49 o
  -4   1   2        109.18         95.82         6.16 o
  -3   1   2          6.16          3.53         1.54 o
  -2   1   2       2639.90       2567.68        18.21 o
  -1   1   2       6160.70       6085.71        25.55 o
   0   1   2       3272.05       3175.30        10.50 o
   1   1   2        118.20        112.08         2.18 o
   2   1   2        107.51         94.36         3.23 o
   3   1   2        205.83        238.83         7.96 o
   4   1   2        177.71        171.42         7.85 o
   5   1   2         12.71         10.78         2.15 o
   6   1   2        416.23        372.47        14.78 o
   7   1   2          1.15          0.95         3.40 o
   8   1   2          2.78          3.21         3.61 o
  -9   2   2        179.27        191.46        20.14 o
  -8   2   2         10.75         13.72         3.90 o
  -7   2   2         13.62         16.15         3.68 o
  -6   2   2        118.70        117.50         8.72 o
  -5   2   2          1.04         -0.54         1.28 o
  -4   2   2        811.93        805.16        18.44 o
  -3   2   2        621.73        610.16        13.94 o
  -2   2   2        480.30        510.90         6.91 o
  -1   2   2        120.34        116.92         1.97 o
   0   2   2        585.60        587.06         6.08 o
   1   2   2        546.16        524.79        12.89 o
   2   2   2        390.99        405.27         6.71 o
   3   2   2         19.98         24.53         2.55 o
   4   2   2         29.00         29.77         3.26 o
   5   2   2         39.63         29.94         3.77 o
   6   2   2         62.28         53.59         5.56 o
   7   2   2         10.04         15.74         5.32 o
   8   2   2          0.02         -0.09         2.62 o
  -8   3   2         12.98         12.99         4.06 o
  -7   3   2          0.09          0.92         1.42 o
  -6   3   2        105.94         97.01         7.88 o
  -5   3   2         25.02         19.51         4.37 o
  -4   3   2          0.03          2.49         5.00 o
  -3   3   2        800.17        846.69        16.75 o
  -2   3   2        337.11        360.26         7.28 o
  -1   3   2        305.31        276.21         2.78 o
   0   3   2          8.61         13.66         0.75 o
   1   3   2       1132.07       1073.48        11.74 o
   2   3   2       2331.27       2535.93        21.41 o
   3   3   2        107.27         96.10         7.65 o
   4   3   2          0.23          0.93         0.92 o
   5   3   2        707.61        754.52        27.04 o
   6   3   2          5.35         11.53         4.10 o
   7   3   2         10.46         14.26         4.66 o
   8   3   2          4.82          0.65         2.87 o
  -8   4   2          0.01          0.02         1.88 o
  -7   4   2         42.59         39.05         5.65 o
  -6   4   2         28.98         26.12         5.72 o
  -5   4   2         13.56          8.04         3.14 o
  -4   4   2          5.14          4.70         1.61 o
  -3   4   2        226.52        249.78         9.24 o
  -2   4   2        613.41        581.77         6.39 o
  -1   4   2        501.07        498.31         4.79 o
   0   4   2        121.90        129.54         2.99 o
   1   4   2        116.50        134.20         6.95 o
   2   4   2       1334.83       1479.58        16.80 o
   3   4   2        295.32        305.19        13.71 o
   4   4   2         39.97         45.78         6.07 o
   5   4   2        470.56        488.75        22.08 o
   6   4   2         18.70         22.95         5.55 o
   7   4   2          3.26          6.87         4.04 o
   8   4   2          0.00          1.57         1.92 o
  -8   5   2         30.47         34.41         5.79 o
  -7   5   2          3.26          4.69         2.09 o
  -6   5   2         10.55          7.54         3.04 o
  -5   5   2        584.13        640.82        26.52 o
  -4   5   2         48.60         40.75         4.41 o
  -3   5   2        272.76        254.64         4.93 o
  -2   5   2         56.89         47.22         2.88 o
  -1   5   2        179.65        202.18         3.65 o
   0   5   2        665.35        669.84         7.67 o
   1   5   2       2488.30       2549.35        32.66 o
   2   5   2         17.53         17.22         1.89 o
   3   5   2        131.19        144.99         9.64 o
   4   5   2        385.15        437.26        18.85 o
   5   5   2         39.63         40.43         6.46 o
   6   5   2         93.29        107.49        11.48 o
   7   5   2          5.15         10.43         3.95 o
   8   5   2          8.06         12.81         5.33 o
  -8   6   2         28.48         38.94         6.12 o
  -7   6   2         24.73         23.98         5.47 o
  -6   6   2          3.03          4.59         2.63 o
  -5   6   2        470.13        455.43        16.72 o
  -4   6   2        121.77        120.13        14.75 o
  -3   6   2        240.84        187.28         6.02 o
  -2   6   2          5.99          3.31         0.71 o
  -1   6   2         70.54         97.04         2.34 o
   0   6   2        478.98        477.04         8.47 o
   1   6   2        127.99        142.54         5.35 o
   2   6   2         11.71         18.08         2.03 o
   3   6   2         83.64         83.23         7.66 o
   4   6   2         16.35         19.07         4.23 o
   5   6   2        139.36        121.22        11.28 o
   6   6   2          3.68          2.86         2.05 o
   7   6   2          0.11          2.00         2.10 o
  -8   7   2          0.06         -1.48         3.25 o
  -7   7   2          0.06         -2.27         2.27 o
  -6   7   2          1.48          7.37         3.90 o
  -5   7   2        154.22        151.37         9.71 o
  -4   7   2          3.08          4.42         1.84 o
  -3   7   2         33.93         38.43         3.24 o
  -2   7   2          3.59          5.02         1.13 o
  -1   7   2         64.17         66.86         2.02 o
   0   7   2       2491.80       2487.10        20.66 o
   1   7   2        209.64        230.44         7.20 o
   2   7   2         25.02         21.89         2.22 o
   3   7   2         95.51         94.98         8.58 o
   4   7   2          9.59         10.66         3.07 o
   5   7   2         85.57         82.32         9.38 o
   6   7   2          0.08         -2.08         2.80 o
   7   7   2          8.88          5.02         3.31 o
  -8   8   2         22.19         36.62         6.38 o
  -7   8   2          1.75          1.53         2.73 o
  -6   8   2          5.06          7.96         4.19 o
  -5   8   2        248.14        243.97        12.68 o
  -4   8   2         84.85         73.16         5.10 o
  -3   8   2         37.76         36.35         3.33 o
  -2   8   2         76.75         73.98         4.11 o
  -1   8   2        103.68        104.03         2.63 o
   0   8   2        320.34        273.34         6.33 o
   1   8   2          0.51         -0.66         0.83 o
   2   8   2         59.92         52.88         2.37 o
   3   8   2         73.16         67.02         7.42 o
   4   8   2         60.89         41.21         6.44 o
   5   8   2         47.23         52.07         7.65 o
   6   8   2          0.51         -1.36         2.27 o
   7   8   2         13.59          7.59         2.98 o
  -7   9   2         15.62         26.99         6.66 o
  -6   9   2         39.72         41.49         8.21 o
  -5   9   2          7.78          5.82         1.97 o
  -4   9   2         46.18         50.18         4.45 o
  -3   9   2        171.32        140.45         6.63 o
  -2   9   2        203.19        182.48         6.74 o
  -1   9   2        460.32        461.44         7.03 o
   0   9   2        384.22        360.01         7.78 o
   1   9   2         29.57         22.05         2.60 o
   2   9   2         60.94         54.16         5.41 o
   3   9   2         89.42         80.70         8.27 o
   4   9   2          9.25          5.67         2.79 o
   5   9   2          7.66         15.31         4.72 o
   6   9   2          5.48          9.07         3.64 o
  -7  10   2          2.61         -0.07         3.30 o
  -6  10   2         49.41         59.96        10.17 o
  -5  10   2          7.06          7.84         2.11 o
  -4  10   2         97.76         85.56         5.90 o
  -3  10   2         97.59        102.40         5.84 o
  -2  10   2         47.66         49.76         3.69 o
  -1  10   2          0.43          0.89         0.40 o
   0  10   2       1427.31       1354.79        18.26 o
   1  10   2         10.49         15.62         2.29 o
   2  10   2         77.75         84.10         5.26 o
   3  10   2         63.92         46.51         6.55 o
   4  10   2         89.15         81.09         9.33 o
   5  10   2          2.66          2.30         1.29 o
   6  10   2         14.64         16.12         4.72 o
  -7  11   2         11.90         19.42         6.43 o
  -6  11   2         36.63         35.00         7.39 o
  -5  11   2         96.87        105.54         8.96 o
  -4  11   2          6.96          5.86         2.63 o
  -3  11   2         12.44         10.74         2.40 o
  -2  11   2        158.15        155.39         6.80 o
  -1  11   2         73.03         75.99         4.30 o
   0  11   2        101.95        102.72         5.66 o
   1  11   2          0.07         -0.25         1.78 o
   2  11   2         21.68         29.02         3.25 o
   3  11   2         21.90         17.50         2.50 o
   4  11   2         11.38         10.93         3.45 o
   5  11   2          0.96         -2.24         2.24 o
   6  11   2          4.46          2.84         1.89 o
  -7  12   2          0.44         -4.51         4.51 o
  -6  12   2         14.65          9.89         3.21 o
  -5  12   2         29.37         32.93         4.93 o
  -4  12   2          2.52          2.18         1.11 o
  -3  12   2         35.71         29.02         3.31 o
  -2  12   2         16.13         14.26         2.29 o
  -1  12   2         42.09         44.92         4.63 o
   0  12   2          1.31          0.76         0.95 o
   1  12   2          4.43          4.33         1.43 o
   2  12   2         14.46         10.01         3.44 o
   3  12   2         36.50         28.25         5.61 o
   4  12   2          3.43          4.14         2.29 o
   5  12   2          3.74          3.15         1.57 o
  -6  13   2         29.85         24.69         6.26 o
  -5  13   2          0.05          1.62         1.66 o
  -4  13   2         19.44         18.14         3.14 o
  -3  13   2         10.86         10.33         2.68 o
  -2  13   2        111.43        115.44         8.31 o
  -1  13   2         85.59         83.95         6.60 o
   0  13   2          9.86          7.58         3.46 o
   1  13   2         32.77         29.79         5.48 o
   2  13   2          0.11          1.11         1.59 o
   3  13   2          4.24          4.17         2.11 o
   4  13   2         17.07         14.83         4.59 o
  -5  14   2         15.93         21.88         4.78 o
  -4  14   2          6.89         11.23         3.26 o
  -3  14   2          0.61         -2.51         2.51 o
  -2  14   2          0.23          0.77         2.12 o
  -1  14   2          0.25          6.64         3.25 o
   0  14   2          3.02          4.46         2.75 o
   1  14   2          0.04          4.31         2.69 o
   2  14   2         17.89         21.55         5.04 o
   3  14   2          2.55          3.53         2.64 o
   4  14   2          1.48          0.48         1.63 o
  -4  15   2          0.04         -3.91         3.91 o
  -3  15   2          7.99          3.09         1.43 o
  -2  15   2         11.94         14.55         4.53 o
  -1  15   2         29.25         20.05         5.08 o
   0  15   2          4.93          2.83         1.84 o
   1  15   2         65.63         82.79        10.37 o
   2  15   2          0.88          0.41         1.73 o
   3  15   2          7.84          9.72         3.97 o
  -2  16   2         37.05         42.77         8.39 o
  -1  16   2         10.76         13.10         4.80 o
   0  16   2          0.53          0.92         1.84 o
   1  16   2          2.63          3.17         2.37 o
  -2 -18   3          9.43          9.91         3.95 o
  -1 -18   3          0.97          1.24         2.09 o
  -3 -17   3          1.05         -0.71         1.57 o
  -2 -17   3          4.40          1.68         1.89 o
  -1 -17   3          2.70          3.78         1.46 o
   0 -17   3          6.87          7.37         4.24 o
   1 -17   3         24.50         23.02         6.12 o
   2 -17   3          0.59          6.31         3.56 o
   3 -17   3         37.06         34.89         8.21 o
  -4 -16   3          1.57          9.67         4.21 o
  -3 -16   3          8.12         11.75         3.80 o
  -2 -16   3          1.99          5.67         3.07 o
  -1 -16   3          1.53          1.48         2.27 o
   0 -16   3          0.10         -1.83         1.83 o
   1 -16   3         32.71         31.75         5.26 o
   2 -16   3          0.63         -0.94         1.23 o
   3 -16   3          4.19          4.71         2.37 o
   4 -16   3          4.34          1.17         1.93 o
   5 -16   3          4.84          5.54         3.93 o
  -4 -15   3          1.42          2.26         2.34 o
  -3 -15   3          0.48         -0.57         2.39 o
  -2 -15   3          3.70          6.56         2.78 o
  -1 -15   3         60.94         56.93         7.51 o
   0 -15   3         39.16         52.32         4.63 o
   1 -15   3        156.81        173.08         9.73 o
   2 -15   3          8.34         10.11         2.81 o
   3 -15   3         18.79         18.85         3.60 o
   4 -15   3        184.47        221.82        13.38 o
   5 -15   3          0.68         -2.87         2.87 o
   6 -15   3          1.13         11.38         4.93 o
  -5 -14   3          5.88          5.56         2.99 o
  -4 -14   3          6.63          8.24         3.55 o
  -3 -14   3          1.52          1.24         1.87 o
  -2 -14   3         12.12          8.82         2.90 o
  -1 -14   3         37.91         33.62         5.41 o
   0 -14   3        336.89        323.32        12.47 o
   1 -14   3         50.01         53.07         5.09 o
   2 -14   3         24.77         22.15         3.56 o
   3 -14   3          0.13         -0.65         1.98 o
   4 -14   3          4.01          3.68         2.18 o
   5 -14   3          0.04         -0.57         1.66 o
   6 -14   3         55.23         87.26        12.70 o
  -6 -13   3          1.59         -1.67         2.32 o
  -5 -13   3         11.99          7.74         3.51 o
  -4 -13   3        120.14        116.85        11.44 o
  -3 -13   3         42.18         43.50         6.64 o
  -2 -13   3         43.42         48.51         6.62 o
  -1 -13   3        621.77        629.04        23.23 o
   0 -13   3         36.20         31.38         3.67 o
   1 -13   3          1.24         -0.44         1.07 o
   2 -13   3         14.54         12.68         2.73 o
   3 -13   3        248.83        267.69        12.78 o
   4 -13   3          9.20         10.64         2.86 o
   5 -13   3          7.96         14.41         4.92 o
   6 -13   3         26.81         28.44         7.38 o
  -6 -12   3          1.72          6.41         3.48 o
  -5 -12   3          9.32          9.92         3.43 o
  -4 -12   3          0.00          1.47         1.44 o
  -3 -12   3         12.20         16.08         2.22 o
  -2 -12   3        274.36        300.96         8.98 o
  -1 -12   3        187.02        178.84         7.50 o
   0 -12   3         27.78         23.22         3.17 o
   1 -12   3        245.50        234.14         7.53 o
   2 -12   3        169.54        137.35         8.14 o
   3 -12   3        140.83        157.68         9.52 o
   4 -12   3         25.40         17.65         3.43 o
   5 -12   3          3.48          2.45         3.51 o
   6 -12   3         52.80         61.60        10.28 o
   7 -12   3          3.16         -1.99         3.92 o
  -7 -11   3          0.23          3.38         3.12 o
  -6 -11   3          0.01         -0.79         2.77 o
  -5 -11   3        137.64        158.39        13.75 o
  -4 -11   3         14.19         15.92         2.36 o
  -3 -11   3        179.99        165.01         8.37 o
  -2 -11   3          1.04          2.20         0.94 o
  -1 -11   3        179.37        175.13         5.91 o
   0 -11   3        109.42        103.91         3.62 o
   1 -11   3         69.31         71.40         5.01 o
   2 -11   3         56.32         45.19         4.48 o
   3 -11   3         87.29         87.45         6.74 o
   4 -11   3        169.48        178.33        10.61 o
   5 -11   3          6.52         -2.30         3.37 o
   6 -11   3          7.72          4.11         3.39 o
   7 -11   3         31.78         37.93         8.45 o
   8 -11   3          3.16         -3.50         4.09 o
  -7 -10   3          3.43          3.41         2.82 o
  -6 -10   3          1.41          3.08         2.35 o
  -5 -10   3        382.32        389.85        20.95 o
  -4 -10   3        148.82        144.72        11.69 o
  -3 -10   3         20.99         19.29         2.30 o
  -2 -10   3         74.21         76.12         2.91 o
  -1 -10   3          2.40          2.14         0.52 o
   0 -10   3        681.99        701.00         8.89 o
   1 -10   3         36.96         33.77         2.56 o
   2 -10   3         15.70         10.84         3.39 o
   3 -10   3          7.69          7.45         2.01 o
   4 -10   3         33.37         27.60         5.42 o
   5 -10   3          0.92          2.93         2.04 o
   6 -10   3         54.90         66.79        10.63 o
   7 -10   3          1.49          2.94         2.03 o
   8 -10   3         17.05         13.81         5.07 o
  -7  -9   3         20.70         25.37         6.50 o
  -6  -9   3         28.73         25.84         5.51 o
  -5  -9   3         13.42         14.39         3.91 o
  -4  -9   3          7.64          7.61         2.74 o
  -3  -9   3         29.37         32.53         4.98 o
  -2  -9   3        585.06        607.52        11.59 o
  -1  -9   3         31.98         31.38         1.77 o
   0  -9   3         84.09        128.81         4.68 o
   1  -9   3          2.86          1.70         0.79 o
   2  -9   3         39.27         32.22         3.46 o
   3  -9   3          8.90         50.22         5.20 o
   4  -9   3        138.62        109.40        10.78 o
   5  -9   3         85.45         88.15        10.55 o
   6  -9   3          3.24          0.99         1.94 o
   7  -9   3         18.98         18.96         4.06 o
   8  -9   3          0.25         10.59         5.89 o
  -7  -8   3          2.78         -0.10         2.06 o
  -6  -8   3        610.14        657.69        29.39 o
  -5  -8   3         57.47         55.02         7.88 o
  -4  -8   3         19.35         17.89         4.16 o
  -3  -8   3         74.41         80.21         7.42 o
  -2  -8   3          8.38          6.70         1.27 o
  -1  -8   3         26.68         23.97         1.35 o
   0  -8   3        269.02        262.30         5.12 o
   1  -8   3       1274.23       1353.98        10.04 o
   2  -8   3          0.33          2.73         1.21 o
   3  -8   3          0.16         -1.13         1.13 o
   4  -8   3         38.11         39.62         5.84 o
   5  -8   3        678.49        697.44        29.28 o
   6  -8   3         51.62         55.30         9.23 o
   7  -8   3         68.08         84.39         8.43 o
   8  -8   3          2.58          4.02         4.31 o
  -8  -7   3          0.11          1.38         1.55 o
  -7  -7   3         31.66         35.69         7.45 o
  -6  -7   3         56.70         65.75         9.33 o
  -5  -7   3         30.56         30.41         5.34 o
  -4  -7   3         88.00         88.87         8.72 o
  -3  -7   3        480.67        508.58        18.57 o
  -2  -7   3        279.80        301.52        12.26 o
  -1  -7   3        221.94        216.03         3.62 o
   0  -7   3        174.41        181.33         2.93 o
   1  -7   3       1163.31       1256.31        10.34 o
   2  -7   3          5.09          2.20         0.99 o
   3  -7   3          8.29         11.34         1.46 o
   4  -7   3         54.83         51.25         6.19 o
   5  -7   3        384.40        379.49        10.49 o
   6  -7   3        156.60        152.37        13.66 o
   7  -7   3          1.65          3.60         1.95 o
   8  -7   3         23.12         24.05         5.42 o
  -8  -6   3          0.48         -0.90         2.80 o
  -7  -6   3          1.03          3.84         3.50 o
  -6  -6   3        212.07        204.53        16.05 o
  -5  -6   3          0.05          0.35         1.55 o
  -4  -6   3          7.72          7.29         2.60 o
  -3  -6   3          4.71          4.26         1.99 o
  -2  -6   3        163.90        138.84         8.15 o
  -1  -6   3        418.44        378.19         7.39 o
   0  -6   3        138.32        139.69         2.17 o
   1  -6   3         15.19         19.95         1.02 o
   2  -6   3        241.79        254.56         8.56 o
   3  -6   3         13.05          7.61         1.44 o
   4  -6   3         11.36         12.10         3.08 o
   5  -6   3        231.06        216.71        10.72 o
   6  -6   3         50.93         53.52         5.98 o
   7  -6   3         17.88         16.03         3.64 o
   8  -6   3         48.99         53.18         6.91 o
   9  -6   3          0.86          0.94         2.97 o
  -8  -5   3          7.40          8.17         3.40 o
  -7  -5   3         43.66         38.07         7.71 o
  -6  -5   3         44.09         39.43         6.87 o
  -5  -5   3         15.67         19.79         4.87 o
  -4  -5   3          0.18         -2.19         2.19 o
  -3  -5   3        410.83        432.83        16.46 o
  -2  -5   3        158.29        141.76         4.98 o
  -1  -5   3         10.45          7.14         0.84 o
   0  -5   3         16.92         11.68         0.73 o
   1  -5   3        821.65        803.83         6.21 o
   2  -5   3         25.07         19.39         1.41 o
   3  -5   3        317.72        363.82        15.55 o
   4  -5   3        982.76        972.86        29.32 o
   5  -5   3        158.79        148.49         8.71 o
   6  -5   3          4.88          4.44         1.91 o
   7  -5   3          4.60          4.69         2.33 o
   8  -5   3          1.81          2.53         1.75 o
   9  -5   3          0.22          4.79         4.36 o
  -8  -4   3          4.95          6.07         3.23 o
  -7  -4   3         32.59         30.80         6.87 o
  -6  -4   3          2.86          5.36         3.15 o
  -5  -4   3        342.39        334.38        18.43 o
  -4  -4   3          2.83          0.97         1.18 o
  -3  -4   3         60.92         56.78         5.94 o
  -2  -4   3        221.34        211.75         6.10 o
  -1  -4   3       1388.54       1273.02         9.07 o
   0  -4   3      20202.39      19291.71       120.62 o
   1  -4   3        239.45        223.06         2.93 o
   2  -4   3        174.03        162.18         4.82 o
   3  -4   3          3.72          4.11         1.68 o
   4  -4   3         91.33         93.67         6.02 o
   5  -4   3        164.68        152.47         8.81 o
   6  -4   3        467.04        442.52        16.53 o
   7  -4   3         22.06         20.98         4.01 o
   8  -4   3          5.41          9.24         3.33 o
   9  -4   3          5.15         12.91         5.50 o
  -8  -3   3          0.85          2.90         3.68 o
  -7  -3   3          0.97         -0.18         1.88 o
  -6  -3   3          0.58         -3.48         3.48 o
  -5  -3   3          1.20         -1.17         1.39 o
  -4  -3   3         31.02         37.62         5.63 o
  -3  -3   3        119.31        103.42         7.90 o
  -2  -3   3         19.72         19.92         1.86 o
  -1  -3   3        926.05        898.02         6.12 o
   0  -3   3        137.75        176.07         2.04 o
   1  -3   3        182.83        199.80         2.58 o
   2  -3   3         25.41         25.21         3.35 o
   3  -3   3        915.66        976.44        16.62 o
   4  -3   3        567.79        530.00        14.28 o
   5  -3   3          0.07          0.71         0.93 o
   6  -3   3         63.80         65.02         6.31 o
   7  -3   3          3.87          2.67         1.69 o
   8  -3   3          8.05          6.51         3.15 o
   9  -3   3          7.52         15.66         5.64 o
  -8  -2   3          4.81          2.30         2.26 o
  -7  -2   3          0.13          2.86         3.30 o
  -6  -2   3          0.88          2.91         2.21 o
  -5  -2   3         44.93         41.57         6.49 o
  -4  -2   3        425.05        405.31        18.28 o
  -3  -2   3         45.85         41.61         5.06 o
  -2  -2   3        219.66        179.52         4.70 o
  -1  -2   3         51.73         44.86         1.45 o
   0  -2   3        982.54        931.51         6.33 o
   1  -2   3         19.99         19.61         0.97 o
   2  -2   3        168.28        194.93         5.90 o
   3  -2   3        552.39        645.98        28.44 o
   4  -2   3        397.63        423.45        12.60 o
   5  -2   3        459.17        446.03        14.71 o
   6  -2   3        256.36        226.45        11.66 o
   7  -2   3         97.43        125.85         9.58 o
   8  -2   3         16.46         19.79         4.11 o
   9  -2   3          0.10          0.95         1.72 o
  -8  -1   3          1.76          6.94         4.15 o
  -7  -1   3          2.13          0.42         1.58 o
  -6  -1   3         88.30         88.95        10.64 o
  -5  -1   3        219.13        208.70        10.27 o
  -4  -1   3        646.46        664.69        16.28 o
  -3  -1   3        494.84        501.70        12.22 o
  -2  -1   3       1260.28       1169.19        15.97 o
  -1  -1   3          8.80          6.48         0.85 o
   0  -1   3        897.80        963.41         5.80 o
   1  -1   3          1.27          1.31         0.30 o
   2  -1   3       2080.32       2217.30        13.77 o
   3  -1   3       1400.23       1550.76        30.71 o
   4  -1   3         31.93         29.83         3.39 o
   5  -1   3         17.13         14.70         2.89 o
   6  -1   3         13.73         11.13         3.50 o
   7  -1   3          0.15          1.17         4.72 o
   8  -1   3          6.40          6.21         2.33 o
   9  -1   3          8.45          9.31         3.72 o
  -8   0   3         60.90         63.99        10.64 o
  -7   0   3          7.30          6.65         3.82 o
  -6   0   3         27.26         35.37        10.05 o
  -5   0   3       2100.08       2110.18        32.54 o
  -4   0   3        134.58        158.40         9.25 o
  -3   0   3         75.15         79.39         4.91 o
  -2   0   3         51.43         58.75         3.46 o
  -1   0   3       6090.89       6178.52        15.74 o
   0   0   3        341.71        332.36         2.71 o
   1   0   3          0.39          0.19         0.22 o
   2   0   3         24.76         32.69         1.67 o
   3   0   3       2659.95       3027.74        28.21 o
   4   0   3         27.06         28.36         3.26 o
   5   0   3          0.29         -1.40         1.52 o
   6   0   3         22.33         39.21         4.79 o
   7   0   3         21.55         32.94         9.18 o
   8   0   3          0.09         -2.59         2.59 o
  -8   1   3         11.57          8.36         4.11 o
  -7   1   3         11.47          9.34         2.93 o
  -6   1   3        134.09        133.35         9.12 o
  -5   1   3        108.42        116.68         7.79 o
  -4   1   3        143.88        138.08         7.51 o
  -3   1   3          6.90          3.69         1.47 o
  -2   1   3       3730.34       3796.14        21.30 o
  -1   1   3       8156.56       7978.15        29.66 o
   0   1   3          0.37          4.64         0.35 o
   1   1   3         77.04         86.33         1.68 o
   2   1   3          0.01          1.00         0.47 o
   3   1   3        272.19        299.20         8.84 o
   4   1   3          7.66          5.85         1.77 o
   5   1   3        159.82        165.73        12.71 o
   6   1   3         23.57         21.37         3.44 o
   7   1   3          2.48          5.19         2.62 o
   8   1   3          2.78         -2.14         2.95 o
  -8   2   3          0.26          0.57         3.42 o
  -7   2   3         98.63         96.93         8.60 o
  -6   2   3       1213.74       1210.29        27.93 o
  -5   2   3         81.54         91.62         9.67 o
  -4   2   3         29.16         24.23         8.25 o
  -3   2   3         93.94        100.26         6.43 o
  -2   2   3         53.55         48.31         2.11 o
  -1   2   3        116.47        107.31         2.01 o
   0   2   3        599.92        599.25         4.07 o
   1   2   3         22.54         28.03         1.15 o
   2   2   3        511.81        536.96         7.73 o
   3   2   3        108.59        106.28         5.29 o
   4   2   3       1010.06        974.34        18.67 o
   5   2   3        228.61        231.89        10.33 o
   6   2   3         51.37         39.41         4.88 o
   7   2   3         40.17         43.66         7.98 o
   8   2   3         75.54         95.50        12.48 o
  -8   3   3         15.55         15.43         5.32 o
  -7   3   3          2.23          1.38         1.21 o
  -6   3   3          0.21          2.16         2.91 o
  -5   3   3        111.49         90.47         7.08 o
  -4   3   3          0.29          1.81         1.05 o
  -3   3   3        244.45        269.38         9.61 o
  -2   3   3        762.99        831.72         8.35 o
  -1   3   3       2625.50       2594.31         9.85 o
   0   3   3       1677.13       1741.84        12.92 o
   1   3   3       3041.92       3124.77        11.75 o
   2   3   3          0.04          1.02         0.73 o
   3   3   3          0.14          0.43         0.98 o
   4   3   3          7.10          6.19         1.40 o
   5   3   3       3042.21       2964.69        53.94 o
   6   3   3         14.98         13.25         4.42 o
   7   3   3         15.36         11.49         4.56 o
   8   3   3         32.07         41.94         8.19 o
  -8   4   3          9.98         14.69         3.71 o
  -7   4   3         22.99         26.83         4.53 o
  -6   4   3        121.19        109.33        11.82 o
  -5   4   3        551.99        532.48        17.60 o
  -4   4   3        158.04        145.22         8.16 o
  -3   4   3        332.19        341.33         8.77 o
  -2   4   3         27.87         24.01         1.44 o
  -1   4   3        250.79        248.10         3.94 o
   0   4   3        638.86        602.94         6.38 o
   1   4   3       3369.96       3644.47        46.59 o
   2   4   3         55.92         49.71         2.98 o
   3   4   3         14.27         16.45         3.17 o
   4   4   3         27.23         24.83         4.28 o
   5   4   3         56.73         55.37         7.39 o
   6   4   3          3.97          1.35         2.37 o
   7   4   3          0.23         -0.73         2.61 o
   8   4   3          0.18         -0.80         2.22 o
  -8   5   3          2.67          3.37         2.19 o
  -7   5   3          7.60          5.00         3.61 o
  -6   5   3        332.27        352.73        21.72 o
  -5   5   3          7.38          8.23         4.27 o
  -4   5   3          3.32          7.92         2.17 o
  -3   5   3         38.79         55.42         2.42 o
  -2   5   3       1952.28       2064.49        19.05 o
  -1   5   3        336.88        302.81         5.90 o
   0   5   3       1849.08       1887.06        12.77 o
   1   5   3        111.19        123.36         3.79 o
   2   5   3         17.76         21.81         2.47 o
   3   5   3          9.09         11.78         2.87 o
   4   5   3        828.16        840.90        26.31 o
   5   5   3        148.45        143.88        11.98 o
   6   5   3         26.92         25.33         5.60 o
   7   5   3         16.41         17.20         5.11 o
   8   5   3          8.06          9.28         3.98 o
  -8   6   3          0.01         -1.80         1.80 o
  -7   6   3         23.15         21.41         6.22 o
  -6   6   3        115.26        115.23        12.43 o
  -5   6   3        187.72        179.67        10.62 o
  -4   6   3         31.17         31.09         3.91 o
  -2   6   3        415.00        392.31         8.69 o
  -1   6   3        529.05        535.50         7.51 o
   0   6   3       1881.91       2026.83        14.74 o
   1   6   3        172.40        177.97         6.33 o
   2   6   3         42.85         52.37         3.27 o
   3   6   3        357.40        388.16        16.86 o
   4   6   3          9.33          6.72         2.13 o
   5   6   3         50.99         47.18         7.18 o
   6   6   3          6.35         12.28         3.91 o
   7   6   3          5.88          8.86         3.92 o
  -8   7   3          9.07          8.20         3.18 o
  -7   7   3          0.37         -1.60         2.31 o
  -6   7   3         16.87         14.54         4.30 o
  -5   7   3         49.87         52.36         5.93 o
  -4   7   3         14.37         10.90         3.69 o
  -3   7   3        133.15        125.68         5.91 o
  -2   7   3        131.87        140.50         5.44 o
  -1   7   3         36.29         36.55         1.54 o
   0   7   3        126.13        105.44         3.63 o
   1   7   3          4.55          4.51         1.03 o
   2   7   3        109.21         96.44         5.13 o
   3   7   3        122.40        105.40         9.03 o
   4   7   3          2.82          3.42         1.50 o
   5   7   3          0.03         -1.90         1.90 o
   6   7   3         19.65         23.08         5.57 o
   7   7   3          2.73          9.20         3.94 o
  -8   8   3          0.03         -1.02         2.24 o
  -7   8   3          1.10          3.89         3.84 o
  -6   8   3        100.15         95.19        11.82 o
  -5   8   3          8.54          6.10         2.18 o
  -4   8   3        250.73        233.99         9.22 o
  -3   8   3          2.58          2.27         0.92 o
  -2   8   3        112.35        102.65         4.88 o
  -1   8   3         78.81         81.95         2.33 o
   0   8   3        725.83        694.75        10.08 o
   1   8   3         15.77         23.25         2.59 o
   2   8   3          9.37         12.15         3.31 o
   3   8   3        333.23        310.02        15.88 o
   4   8   3        157.81        153.72        12.14 o
   5   8   3         19.39         17.12         4.56 o
   6   8   3          6.54         10.16         4.15 o
   7   8   3          0.30          3.20         2.15 o
  -7   9   3         29.19         41.80         8.61 o
  -6   9   3         99.36        112.23        13.25 o
  -5   9   3          1.71          3.18         1.96 o
  -4   9   3         41.72         47.44         4.32 o
  -3   9   3        285.66        277.72         9.36 o
  -2   9   3          2.68          1.19         0.68 o
  -1   9   3          2.29          2.23         0.91 o
   0   9   3         93.59         92.76         4.63 o
   1   9   3         45.54         41.76         4.21 o
   2   9   3         45.05         44.34         3.78 o
   3   9   3        808.82        734.62        25.73 o
   4   9   3         63.85         56.83         7.74 o
   5   9   3          7.76         10.11         3.53 o
   6   9   3          2.59          0.97         2.24 o
  -7  10   3         10.40         10.49         4.11 o
  -6  10   3          0.11         -2.89         2.89 o
  -5  10   3        200.59        232.47        12.93 o
  -4  10   3         34.37         29.25         3.53 o
  -3  10   3        172.75        161.04         7.45 o
  -2  10   3         66.99         60.71         4.08 o
  -1  10   3        161.17        158.58         4.46 o
   0  10   3        115.69        114.88         4.67 o
   1  10   3         39.69         38.40         3.76 o
   2  10   3         34.85         35.12         3.62 o
   3  10   3         33.03         31.95         5.47 o
   4  10   3          2.30         -1.55         1.58 o
   5  10   3          0.00          1.87         2.48 o
   6  10   3          0.14          2.09         2.15 o
  -7  11   3          3.88          1.25         2.57 o
  -6  11   3          1.36         -3.63         3.63 o
  -5  11   3         35.98         43.20         5.77 o
  -4  11   3          7.62         10.53         2.05 o
  -3  11   3        110.82         95.93         5.95 o
  -2  11   3         41.08         38.01         3.36 o
  -1  11   3         21.56         21.72         3.44 o
   0  11   3          0.63          0.42         0.68 o
   1  11   3         17.88         13.85         2.30 o
   2  11   3          6.55          4.48         2.17 o
   3  11   3          3.68          4.90         1.51 o
   4  11   3          0.05          1.23         1.52 o
   5  11   3          0.20          6.76         3.15 o
  -7  12   3          2.34          8.56         4.95 o
  -6  12   3         43.19         43.08         8.64 o
  -5  12   3          5.40          8.55         2.53 o
  -4  12   3         19.58         17.61         2.82 o
  -3  12   3         59.49         56.29         6.14 o
  -2  12   3         37.81         39.00         4.70 o
  -1  12   3        103.96        109.73         7.40 o
   0  12   3         76.68         74.42         5.88 o
   1  12   3         12.34         10.68         2.91 o
   2  12   3          1.44          0.71         1.56 o
   3  12   3          8.39         16.29         4.94 o
   4  12   3         24.87         24.02         5.53 o
   5  12   3          3.27          4.10         2.28 o
  -5  13   3         12.00         19.49         4.43 o
  -4  13   3          0.08          1.03         4.22 o
  -3  13   3          1.28          0.10         1.15 o
  -2  13   3         10.96         11.60         2.77 o
  -1  13   3          2.34          0.79         2.40 o
   0  13   3          0.00         -0.65         2.09 o
   1  13   3          3.34          5.53         2.17 o
   2  13   3         63.53         81.98         9.85 o
   3  13   3         36.01         34.92         6.43 o
   4  13   3         22.04         18.66         5.20 o
  -5  14   3         20.11         23.52         4.71 o
  -4  14   3          1.61         -0.38         3.05 o
  -3  14   3          2.09          0.93         1.66 o
  -2  14   3         50.63         48.11         8.31 o
  -1  14   3         23.22         24.73         5.69 o
   0  14   3          5.53          5.28         2.89 o
   1  14   3         40.22         45.45         7.54 o
   2  14   3         12.09         18.82         4.94 o
   3  14   3          0.00         -1.73         2.08 o
  -4  15   3          0.99         -3.40         3.40 o
  -3  15   3          2.09         -0.16         1.74 o
  -2  15   3          4.36         11.03         4.29 o
  -1  15   3          3.32          4.01         2.63 o
   0  15   3          1.74          6.51         3.52 o
   1  15   3          0.39         -0.41         1.52 o
   2  15   3         76.83        102.15        12.07 o
  -1  16   3         14.05         18.45         5.42 o
   0  16   3         64.21         66.59         9.89 o
  -2 -18   4          2.09         -2.00         2.63 o
  -1 -18   4          3.98          2.28         4.36 o
   0 -18   4         22.61         29.93         7.02 o
   1 -18   4          0.11         -1.67         1.67 o
  -3 -17   4          7.11          5.18         3.00 o
  -2 -17   4          7.08          7.69         3.07 o
  -1 -17   4          0.58         -0.38         2.20 o
   0 -17   4         16.09         20.69         5.80 o
   1 -17   4          7.80          6.80         3.49 o
   2 -17   4          1.41          2.43         2.08 o
   3 -17   4          0.18          1.48         6.28 o
   4 -17   4         34.54         33.77         7.08 o
  -4 -16   4          0.70         -0.01         1.79 o
  -3 -16   4          0.75          1.78         1.55 o
  -2 -16   4         12.54         11.23         3.20 o
  -1 -16   4          2.00          2.26         1.38 o
   0 -16   4         42.89         42.30         4.85 o
   1 -16   4          0.21         -0.45         1.08 o
   2 -16   4          0.32          0.12         1.98 o
   3 -16   4          2.82          0.73         1.40 o
   4 -16   4         72.08         80.33         8.20 o
   5 -16   4          3.42          2.89         2.58 o
  -5 -15   4          0.00         -2.52         3.16 o
  -4 -15   4         16.34         21.32         5.22 o
  -3 -15   4          2.72          5.04         2.76 o
  -2 -15   4         10.53         10.19         3.34 o
  -1 -15   4          3.83          2.82         1.39 o
   0 -15   4        113.62        117.50         7.77 o
   1 -15   4         29.51         32.49         4.31 o
   2 -15   4         40.58         36.84         4.70 o
   3 -15   4         25.34         31.27         4.67 o
   4 -15   4         28.98         28.88         4.63 o
   5 -15   4          2.79          3.64         2.51 o
  -5 -14   4          0.41         -1.31         1.84 o
  -4 -14   4          0.95         -1.24         1.24 o
  -3 -14   4          3.04          1.82         1.27 o
  -2 -14   4         79.81         83.80         8.74 o
  -1 -14   4         35.36         27.89         4.88 o
   0 -14   4        158.59        161.02         8.64 o
   1 -14   4          0.48          0.65         1.13 o
   2 -14   4         28.85         35.08         4.53 o
   3 -14   4         23.59         22.69         3.84 o
   4 -14   4          0.01         -0.61         1.62 o
   5 -14   4         24.03         22.73         5.96 o
   6 -14   4          3.82         10.85         4.81 o
  -6 -13   4          2.89          0.79         1.79 o
  -5 -13   4          1.48         -1.05         2.25 o
  -4 -13   4         27.85         26.70         5.70 o
  -3 -13   4          0.00         -0.90         1.95 o
  -2 -13   4          6.99          6.86         1.68 o
  -1 -13   4        290.72        281.53         9.32 o
   0 -13   4        171.26        166.50        10.76 o
   1 -13   4        107.65        103.60         6.93 o
   2 -13   4        110.21        101.79         7.29 o
   3 -13   4        193.03        180.33        10.58 o
   4 -13   4          4.17          5.40         2.11 o
   5 -13   4         43.52         52.78         9.20 o
   6 -13   4         82.70         86.30        12.50 o
  -6 -12   4          0.23         -0.33         1.69 o
  -5 -12   4          0.02         -2.48         2.77 o
  -4 -12   4         30.15         31.14         5.12 o
  -3 -12   4          5.32          4.11         1.22 o
  -2 -12   4         22.00         21.10         2.42 o
  -1 -12   4        632.67        623.17        13.27 o
   0 -12   4          4.70         26.48         3.79 o
   1 -12   4         19.72         22.04         3.12 o
   2 -12   4         89.84         86.44         6.52 o
   3 -12   4          0.00         -1.03         2.15 o
   4 -12   4         11.63         25.84         4.50 o
   5 -12   4          9.14         12.57         4.48 o
   6 -12   4          0.00          1.49         2.06 o
   7 -12   4          2.40          1.68         1.38 o
  -7 -11   4          0.00          1.95         2.32 o
  -6 -11   4          0.08         -2.74         2.74 o
  -5 -11   4          6.61         15.34         4.45 o
  -4 -11   4         68.16         61.93         4.79 o
  -3 -11   4         11.16         12.22         1.89 o
  -2 -11   4          0.32          0.14         0.80 o
  -1 -11   4        300.02        291.45         8.54 o
   0 -11   4        178.16        173.19         5.83 o
   1 -11   4         57.27         40.31         3.89 o
   2 -11   4        162.26        142.99         7.95 o
   3 -11   4        139.42        143.38         8.76 o
   4 -11   4          5.90          8.46         3.06 o
   5 -11   4         34.20         26.54         6.10 o
   6 -11   4         50.87         54.30         9.56 o
   7 -11   4          3.51          7.79         2.62 o
  -7 -10   4          0.03         -1.67         1.67 o
  -6 -10   4         18.14         18.04         4.84 o
  -5 -10   4         78.76         75.56         9.32 o
  -4 -10   4         54.15         43.50         6.38 o
  -3 -10   4         18.98         19.34         2.50 o
  -2 -10   4        297.57        280.18        13.83 o
  -1 -10   4         43.13         48.52         3.32 o
   0 -10   4         46.93         50.10         2.95 o
   1 -10   4         14.62         10.01         1.37 o
   2 -10   4          9.29          8.68         4.94 o
   3 -10   4         45.62         38.92         4.40 o
   4 -10   4        154.39        141.42        12.71 o
   5 -10   4          7.82          6.84         3.06 o
   6 -10   4         21.17         24.15         6.32 o
   7 -10   4          2.85          1.58         3.01 o
   8 -10   4         26.73         34.55         8.00 o
  -7  -9   4          9.06          2.45         2.01 o
  -6  -9   4        121.38        138.50        13.44 o
  -5  -9   4         18.12         12.81         3.67 o
  -4  -9   4          0.32          0.40         1.36 o
  -3  -9   4          7.90          7.45         2.43 o
  -2  -9   4         10.58         12.71         0.87 o
  -1  -9   4        348.89        331.54         8.19 o
   0  -9   4          1.60          0.97         0.53 o
   1  -9   4         18.58         28.28         1.72 o
   2  -9   4          8.64          8.07         1.91 o
   3  -9   4         57.38         65.71         5.46 o
   4  -9   4        747.57        762.13        28.45 o
   5  -9   4         33.10         27.50         6.11 o
   6  -9   4        127.51        131.73         9.56 o
   7  -9   4          0.02          0.61         1.49 o
   8  -9   4         16.42         17.71         6.21 o
  -8  -8   4          2.22          2.49         2.61 o
  -7  -8   4          0.11         -0.52         2.84 o
  -6  -8   4        213.77        207.34        16.32 o
  -5  -8   4          4.24          1.86         1.39 o
  -4  -8   4         55.52         63.32         7.57 o
  -3  -8   4        244.82        247.71        14.23 o
  -2  -8   4         38.56         30.63         1.81 o
  -1  -8   4        105.14         95.79         4.15 o
   0  -8   4         13.26         19.03         1.67 o
   1  -8   4       1815.85       1928.61        13.24 o
   2  -8   4         24.31         17.15         3.04 o
   3  -8   4         30.79         20.21         2.96 o
   4  -8   4        161.14        163.38        13.28 o
   5  -8   4         36.17         33.58         6.28 o
   6  -8   4          0.01          1.41         1.44 o
   7  -8   4          0.03          0.99         2.59 o
   8  -8   4         41.13         42.49         6.22 o
  -8  -7   4          4.44         16.69         5.96 o
  -7  -7   4        120.14        112.56        13.07 o
  -6  -7   4         96.45        108.15        11.96 o
  -5  -7   4          4.33          8.38         2.98 o
  -4  -7   4          0.06          4.33         2.40 o
  -3  -7   4          4.66          8.06         2.33 o
  -2  -7   4        190.34        195.75         4.55 o
  -1  -7   4        127.23        121.71         4.45 o
   0  -7   4        200.34        231.97         4.18 o
   1  -7   4        689.78        715.29         7.60 o
   2  -7   4         46.71         38.18         3.46 o
   3  -7   4         47.12         46.82         2.89 o
   4  -7   4       1306.34       1228.64        18.80 o
   5  -7   4         81.16         74.64         6.17 o
   6  -7   4         36.41         36.85         5.06 o
   7  -7   4          8.47         11.90         3.05 o
   8  -7   4        180.61        213.41        14.08 o
  -8  -6   4          1.83         -1.48         2.30 o
  -7  -6   4        154.44        154.96        15.29 o
  -6  -6   4        186.93        177.43        14.93 o
  -5  -6   4         26.54         21.73         4.74 o
  -4  -6   4        184.17        186.26        12.50 o
  -3  -6   4         83.87         83.04         7.43 o
  -2  -6   4         24.59         22.54         1.88 o
  -1  -6   4        107.93         93.78         3.71 o
   0  -6   4        327.14        324.27         4.66 o
   1  -6   4         73.36         76.78         2.09 o
   2  -6   4        665.75        730.09         9.47 o
   3  -6   4         12.93         14.81         1.65 o
   4  -6   4        377.94        368.15        10.01 o
   5  -6   4         25.48         27.58         3.94 o
   6  -6   4         62.08         56.16         6.11 o
   7  -6   4          8.16          6.94         2.03 o
   8  -6   4          0.21          1.94         4.57 o
   9  -6   4          5.83          1.95         1.75 o
  -8  -5   4          2.46          1.15         2.92 o
  -7  -5   4         76.00         81.96        11.14 o
  -6  -5   4         16.06         15.00         4.51 o
  -5  -5   4         30.37         33.56         5.88 o
  -4  -5   4        159.62        179.21        12.18 o
  -3  -5   4         56.00         52.63         5.66 o
  -2  -5   4        133.44        130.92         4.66 o
  -1  -5   4         31.09         34.75         1.82 o
   0  -5   4       1149.61       1146.81         6.29 o
   1  -5   4         17.82         18.84         1.09 o
   2  -5   4        803.95        858.95        11.57 o
   3  -5   4         56.50         60.89         3.64 o
   4  -5   4        400.50        390.70        12.44 o
   5  -5   4         24.19         19.42         3.09 o
   6  -5   4          7.59          7.64         2.30 o
   7  -5   4          1.53         -0.98         2.63 o
   8  -5   4          2.84         -0.26         1.97 o
   9  -5   4         19.32         33.47         8.25 o
  -8  -4   4          1.11          1.09         2.92 o
  -7  -4   4          1.30          4.07         3.32 o
  -6  -4   4         79.97         70.11         9.38 o
  -5  -4   4          0.43         -0.85         1.34 o
  -4  -4   4        136.14        136.42        10.47 o
  -3  -4   4         53.43         42.99         5.25 o
  -2  -4   4        761.53        727.71        11.23 o
  -1  -4   4       1370.58       1509.45         7.04 o
   0  -4   4       2897.85       2809.00         9.42 o
   1  -4   4        212.25        225.09         3.51 o
   2  -4   4         10.10         11.73         1.50 o
   3  -4   4        588.51        589.24        12.96 o
   4  -4   4         81.28         82.16         7.34 o
   5  -4   4         52.89         51.46         5.08 o
   6  -4   4         66.85         54.97         5.89 o
   7  -4   4         11.13         12.36         2.98 o
   8  -4   4          3.26          2.35         1.24 o
   9  -4   4          2.36          4.75         2.67 o
  -8  -3   4         18.40         11.52         4.31 o
  -7  -3   4         35.91         45.74         8.13 o
  -6  -3   4        131.92        121.42        12.42 o
  -5  -3   4         10.15          5.03         2.60 o
  -4  -3   4          8.30          7.97         2.68 o
  -3  -3   4          8.95          9.60         2.73 o
  -2  -3   4         28.91         35.91         2.09 o
  -1  -3   4       4360.16       4551.75        20.98 o
   0  -3   4          0.73          2.08         0.33 o
   1  -3   4        187.29        163.48         2.45 o
   2  -3   4        309.56        348.93         6.25 o
   3  -3   4       5294.08       5732.11        40.06 o
   4  -3   4        258.92        241.70         9.56 o
   5  -3   4        376.33        386.70        13.61 o
   6  -3   4        192.28        171.52        10.09 o
   7  -3   4         20.55         18.23         3.48 o
   8  -3   4         55.31         61.73         7.24 o
   9  -3   4         16.11         11.69         4.56 o
  -8  -2   4          3.57          2.39         3.94 o
  -7  -2   4          1.75         -0.78         2.73 o
  -6  -2   4         58.36         56.14         8.52 o
  -5  -2   4        518.26        519.29        23.13 o
  -4  -2   4          8.39          5.85         2.12 o
  -3  -2   4        447.39        446.84        12.31 o
  -2  -2   4       1086.79       1033.33        11.51 o
  -1  -2   4     110265.14     103292.12       397.27 o
   0  -2   4        147.41        158.86         2.37 o
   1  -2   4         11.51          8.43         0.54 o
   2  -2   4        315.03        352.20         7.82 o
   3  -2   4       1645.87       1788.68        21.93 o
   4  -2   4          4.67          2.49         0.83 o
   5  -2   4         34.19         36.25         4.21 o
   6  -2   4         81.67         78.41         6.78 o
   7  -2   4         43.06         52.43         6.20 o
   8  -2   4          3.57          7.81         1.93 o
   9  -2   4          9.37          9.08         3.55 o
  -8  -1   4         31.60         35.10         8.08 o
  -7  -1   4          7.82          6.94         3.03 o
  -6  -1   4        110.71        107.53        11.52 o
  -5  -1   4        517.24        488.95        23.05 o
  -4  -1   4         15.72         18.81         3.28 o
  -3  -1   4        286.28        299.55         9.64 o
  -2  -1   4          2.48          3.00         1.52 o
  -1  -1   4       1672.77       1654.34        29.06 o
   0  -1   4        296.99        297.29         3.01 o
   1  -1   4        419.72        426.72         3.82 o
   2  -1   4       2033.47       2224.88        16.01 o
   3  -1   4        305.91        301.96        10.57 o
   4  -1   4        326.72        313.85        10.60 o
   5  -1   4        126.94        125.55         7.69 o
   6  -1   4        126.23        112.94         8.17 o
   7  -1   4         24.61         26.47         4.39 o
   8  -1   4          8.43          7.48         2.69 o
   9  -1   4          4.28          2.46         1.81 o
  -8   0   4          1.72          6.93         3.96 o
  -7   0   4          7.82         11.17         3.88 o
  -6   0   4          8.01          9.77         2.73 o
  -5   0   4         73.72         89.59         6.76 o
  -4   0   4          0.22          2.83         1.52 o
  -3   0   4         76.37         55.65         4.09 o
  -2   0   4       3480.10       3356.61        22.41 o
  -1   0   4       7499.53       7611.59        38.54 o
   0   0   4        950.37        919.31         4.99 o
   1   0   4        364.86        371.66         4.25 o
   2   0   4         70.01         62.08         2.62 o
   3   0   4        317.20        353.48         9.56 o
   4   0   4         30.19         37.13         3.74 o
   5   0   4        159.96        175.94         9.02 o
   6   0   4         13.75          8.28         2.33 o
   7   0   4          4.81          8.14         2.24 o
   8   0   4          6.45          5.85         4.09 o
  -8   1   4          4.97         10.53         4.53 o
  -7   1   4          1.38          1.15         3.10 o
  -6   1   4         54.62         50.55         5.66 o
  -5   1   4         11.94         10.35         2.28 o
  -4   1   4         15.58         14.01         2.61 o
  -3   1   4         18.01         27.55         3.10 o
  -2   1   4        483.76        424.86         6.95 o
  -1   1   4        322.19        327.87         4.19 o
   0   1   4          0.24          0.29         0.18 o
   1   1   4        129.05        122.94         2.48 o
   2   1   4       1407.85       1451.79        16.18 o
   3   1   4        169.84        181.32         6.92 o
   4   1   4        309.90        310.43        11.37 o
   5   1   4        222.21        217.19        10.01 o
   6   1   4          0.37         -1.31         1.31 o
   7   1   4          0.21         -1.44         2.32 o
   8   1   4         73.65         74.62         9.88 o
  -8   2   4          5.28          2.78         2.00 o
  -7   2   4        158.56        160.69        11.25 o
  -6   2   4        183.51        173.54        10.66 o
  -5   2   4         45.39         46.92         5.34 o
  -4   2   4        153.31        142.59         7.85 o
  -3   2   4         22.72         26.07         2.98 o
  -2   2   4         85.44         91.62         2.48 o
  -1   2   4        109.64        112.96         2.12 o
   0   2   4         30.16         23.76         1.02 o
   1   2   4        133.34        160.76         2.21 o
   2   2   4       1223.54       1316.09        14.77 o
   3   2   4         17.38          9.60         1.93 o
   4   2   4        441.81        440.92        12.52 o
   5   2   4        615.07        543.87        15.85 o
   6   2   4          7.25          4.13         1.61 o
   7   2   4         14.89         16.46         3.59 o
   8   2   4          1.72          9.85         4.80 o
  -8   3   4          0.88          0.73         2.04 o
  -7   3   4          5.63          7.33         2.37 o
  -6   3   4        618.85        643.73        28.81 o
  -5   3   4          0.02          0.56         2.90 o
  -4   3   4         41.73         35.32         4.03 o
  -3   3   4         52.04         45.53         4.06 o
  -2   3   4        274.95        352.49         5.69 o
  -1   3   4         95.32         90.38         2.15 o
   0   3   4        305.36        317.06         4.92 o
   1   3   4       1828.32       1920.61        11.60 o
   2   3   4        596.33        597.65         9.84 o
   3   3   4        457.40        451.88        10.76 o
   4   3   4        306.11        299.82        13.58 o
   5   3   4        154.82        167.49         8.74 o
   6   3   4         62.40         53.04         8.07 o
   7   3   4          0.79          0.20         1.77 o
   8   3   4        231.22        266.98        20.93 o
  -8   4   4          0.14         -2.49         2.49 o
  -7   4   4        246.26        263.61        14.57 o
  -6   4   4        233.92        255.29        18.18 o
  -5   4   4         38.02         34.58         4.63 o
  -4   4   4         64.69         68.69         5.74 o
  -3   4   4         18.49         22.47         1.67 o
  -2   4   4       1019.12       1078.67        10.15 o
  -1   4   4        157.54        154.08         3.24 o
   0   4   4        879.78        888.42        10.45 o
   1   4   4        140.23        153.73         8.01 o
   2   4   4          0.42          0.57         0.94 o
   3   4   4          0.15          2.63         1.83 o
   4   4   4       1088.25       1087.72        29.63 o
   5   4   4        115.35        113.10        10.56 o
   6   4   4         21.78         18.74         4.80 o
   7   4   4         18.48         24.91         5.93 o
   8   4   4         18.27         20.92         5.49 o
  -8   5   4          0.73         -0.89         2.19 o
  -7   5   4         54.57         61.05         9.89 o
  -6   5   4        299.48        325.70        20.99 o
  -5   5   4          0.07          0.33         2.97 o
  -4   5   4         35.89         22.14         3.31 o
  -3   5   4          1.24          0.54         0.56 o
  -2   5   4          4.07          1.76         0.63 o
  -1   5   4        710.14        706.16         8.75 o
   0   5   4        464.66        430.61        11.55 o
   1   5   4         84.06        105.34         7.20 o
   2   5   4         63.59         55.18         2.18 o
   3   5   4        195.45        193.87        11.55 o
   4   5   4        114.68        117.09         9.90 o
   5   5   4        224.21        208.10        14.46 o
   6   5   4          1.44         -1.64         2.48 o
   7   5   4          8.15         11.62         4.49 o
  -8   6   4         21.21         28.02         5.26 o
  -7   6   4          3.87          4.61         2.93 o
  -6   6   4          1.37         -1.57         1.57 o
  -5   6   4          2.73          5.61         2.06 o
  -4   6   4        191.29        175.29         9.52 o
  -3   6   4          0.70          2.41         0.64 o
  -2   6   4         58.80         62.38         3.50 o
  -1   6   4        178.48        184.14         4.65 o
   0   6   4        769.71        750.94         7.72 o
   1   6   4        373.59        352.42        12.22 o
   2   6   4         40.11         34.37         1.57 o
   3   6   4         94.05         99.88         8.63 o
   4   6   4         74.72         66.47         7.76 o
   5   6   4          6.89          7.38         3.03 o
   6   6   4          0.62         -2.20         2.82 o
   7   6   4         14.54         11.68         3.72 o
  -8   7   4          3.33          0.96         2.45 o
  -7   7   4         14.27         12.33         4.73 o
  -6   7   4          0.29          1.21         1.83 o
  -5   7   4         47.69         43.09         5.36 o
  -4   7   4          0.96          0.27         1.00 o
  -3   7   4         17.33         22.86         2.49 o
  -2   7   4        192.58        181.36         6.25 o
  -1   7   4         34.19         36.74         1.66 o
   0   7   4        154.55        153.62         3.78 o
   1   7   4         85.13         84.08         2.19 o
   2   7   4         94.99         93.75         8.06 o
   3   7   4        755.74        693.60        23.71 o
   4   7   4          1.15          3.40         2.13 o
   5   7   4          0.09         -2.48         2.49 o
   6   7   4        128.17        162.59        14.42 o
   7   7   4          9.75          8.51         3.74 o
  -8   8   4          0.03         -4.84         4.84 o
  -7   8   4          6.59          5.37         3.24 o
  -6   8   4         23.45         25.56         4.56 o
  -5   8   4          5.05          6.87         2.47 o
  -4   8   4         27.06        110.47         6.65 o
  -3   8   4         37.12         31.98         3.08 o
  -2   8   4         35.50         33.38         2.73 o
  -1   8   4       2345.73       2318.02        18.14 o
   0   8   4        337.97        343.87         6.07 o
   1   8   4         72.36         63.15         2.63 o
   2   8   4        159.68        146.86        10.59 o
   3   8   4         62.58         41.82         5.99 o
   4   8   4          5.14          9.40         3.34 o
   5   8   4          6.65          1.54         1.39 o
   6   8   4         17.86         22.69         5.07 o
  -7   9   4          1.03         -2.71         3.74 o
  -6   9   4        115.00        113.25         9.62 o
  -5   9   4        190.50        200.83        11.84 o
  -4   9   4         43.18         42.51         4.12 o
  -3   9   4        127.72        108.17         5.89 o
  -2   9   4          6.83         10.93         1.77 o
  -1   9   4         51.89         51.36         2.71 o
   0   9   4          0.13          1.27         0.41 o
   1   9   4         28.32         23.19         2.91 o
   2   9   4        493.12        464.76        13.04 o
   3   9   4          8.50          3.76         1.96 o
   4   9   4         48.97         45.29         6.88 o
   5   9   4          0.00          0.55         1.98 o
   6   9   4         48.42         62.79         9.51 o
  -7  10   4          0.66         -2.84         3.13 o
  -6  10   4         16.01         20.34         4.81 o
  -5  10   4         18.58         23.04         4.08 o
  -4  10   4          3.70          1.10         1.27 o
  -3  10   4         42.98         40.26         3.66 o
  -2  10   4        456.49        483.99        11.63 o
  -1  10   4         35.30         38.26         4.08 o
   0  10   4        241.49        249.50         7.57 o
   1  10   4         29.84         26.35         3.25 o
   2  10   4        121.00        117.73         6.78 o
   3  10   4         63.64         67.58         5.33 o
   4  10   4         32.26         29.67         5.68 o
   5  10   4          0.32         -4.29         4.29 o
   6  10   4         18.95         20.93         6.06 o
  -7  11   4          2.88          6.68         2.64 o
  -6  11   4         95.10         97.90         9.32 o
  -5  11   4         28.11         28.15         4.66 o
  -4  11   4         32.64         30.92         3.62 o
  -3  11   4         15.01         15.25         3.19 o
  -2  11   4         93.01        105.14         7.53 o
  -1  11   4          3.24          2.27         2.08 o
   0  11   4          5.45          7.89         1.52 o
   1  11   4          5.25          4.90         1.75 o
   2  11   4          2.14          1.07         0.91 o
   3  11   4         21.74         24.89         5.07 o
   4  11   4          0.25         -3.32         3.32 o
   5  11   4          8.90          8.11         2.89 o
  -6  12   4         51.77         41.57         9.79 o
  -5  12   4         13.04         11.55         3.71 o
  -4  12   4          3.57          5.97         2.52 o
  -3  12   4         23.11         22.22         3.97 o
  -2  12   4          0.51         -0.69         2.04 o
  -1  12   4          0.01         -0.37         1.07 o
   0  12   4        150.77        159.62         8.98 o
   1  12   4         69.96         67.39         5.68 o
   2  12   4          0.50         -1.49         1.51 o
   3  12   4          2.85         -1.06         2.48 o
   4  12   4         43.50         53.46         8.44 o
  -6  13   4         13.60         15.70         5.97 o
  -5  13   4         20.04         28.69         5.15 o
  -4  13   4         11.10         14.66         3.35 o
  -3  13   4          2.97          4.88         1.77 o
  -2  13   4          2.47          3.00         3.69 o
  -1  13   4          7.25         10.37         2.59 o
   0  13   4          0.44          2.12         1.52 o
   1  13   4         92.41        101.09        11.05 o
   2  13   4         42.65         60.32         8.60 o
   3  13   4         23.03         18.45         4.99 o
   4  13   4         17.59         23.87         6.08 o
  -5  14   4          4.57          2.21         2.71 o
  -4  14   4         10.22          7.27         2.72 o
  -3  14   4          3.10          2.00         1.17 o
  -2  14   4          0.94          1.12         2.46 o
  -1  14   4         11.72         16.91         4.80 o
   0  14   4          6.48          6.87         3.08 o
   1  14   4          9.39         14.64         4.57 o
   2  14   4         38.21         43.39         7.74 o
   3  14   4          0.21         -3.56         3.77 o
  -3  15   4          0.90         -0.96         2.89 o
  -2  15   4          1.15          1.52         1.71 o
  -1  15   4          9.86         12.59         4.14 o
   0  15   4         37.18         40.94         7.68 o
   1  15   4          2.73          1.47         1.66 o
  -3 -18   5         11.76          5.68         2.76 o
  -2 -18   5          1.90          1.40         2.80 o
  -1 -18   5          0.09          0.15         3.89 o
   0 -18   5        108.07        139.85        14.74 o
   1 -18   5          0.21         -2.88         3.22 o
   2 -18   5          0.76          2.35         3.55 o
   3 -18   5          0.47         -1.14         3.08 o
   4 -18   5         80.52         84.17        12.27 o
  -4 -17   5          6.37          3.91         2.65 o
  -3 -17   5         11.47         13.47         4.10 o
  -2 -17   5          3.75          3.99         2.38 o
  -1 -17   5          0.03         -1.07         1.25 o
   0 -17   5          6.00          5.56         1.97 o
   1 -17   5          1.20          3.77         1.98 o
   2 -17   5          6.57          5.76         2.11 o
   3 -17   5         10.64         10.05         4.56 o
   4 -17   5         36.02         40.65         8.02 o
  -4 -16   5          0.29          0.02         1.41 o
  -3 -16   5         27.88         30.03         5.88 o
  -2 -16   5          4.51          4.35         2.54 o
  -1 -16   5         11.78         12.49         2.59 o
   0 -16   5          0.30          2.47         2.01 o
   1 -16   5          0.07          0.24         2.84 o
   2 -16   5         30.75         26.79         4.17 o
   3 -16   5          0.04         -0.70         1.47 o
   4 -16   5          1.67          3.48         1.54 o
   5 -16   5         22.14         40.47         8.54 o
  -5 -15   5          7.41         11.62         4.13 o
  -4 -15   5         19.25         24.68         5.25 o
  -3 -15   5         28.71         31.07         5.85 o
  -2 -15   5          4.88          6.42         2.50 o
  -1 -15   5          0.40          0.04         1.55 o
   0 -15   5         30.81         35.59         4.34 o
   1 -15   5         30.82         24.83         3.64 o
   2 -15   5         75.62         87.55         7.47 o
   3 -15   5         92.22         93.35         8.24 o
   4 -15   5         20.83         22.11         4.08 o
   5 -15   5          0.55          3.67         1.77 o
  -5 -14   5          9.54          4.30         2.22 o
  -4 -14   5         19.29         15.86         4.31 o
  -3 -14   5          3.13          1.89         1.88 o
  -2 -14   5         41.02         39.68         5.89 o
  -1 -14   5        227.60        232.92         7.72 o
   0 -14   5         13.44          8.50         1.89 o
   1 -14   5        152.56        158.82         9.01 o
   2 -14   5         29.79         24.08         3.81 o
   3 -14   5        115.21        119.72         8.94 o
   4 -14   5          1.33          2.75         1.45 o
   5 -14   5          0.12         -2.33         4.12 o
   6 -14   5          0.02         -3.39         3.39 o
  -6 -13   5          0.27         -0.36         2.88 o
  -5 -13   5        290.89        302.03        19.36 o
  -4 -13   5          0.62          0.02         1.39 o
  -3 -13   5         16.76         12.55         2.01 o
  -2 -13   5        119.03        118.97         6.17 o
  -1 -13   5         16.30         18.63         2.38 o
   0 -13   5         43.92         42.83         3.27 o
   1 -13   5        303.75        307.84        12.07 o
   2 -13   5        193.52        186.84        10.03 o
   3 -13   5        100.22         95.22         7.67 o
   4 -13   5          3.97          5.25         2.24 o
   5 -13   5        104.09        111.19        13.24 o
   6 -13   5          1.26          5.34         3.40 o
  -6 -12   5         14.19         13.45         3.88 o
  -5 -12   5          9.59          8.96         1.79 o
  -4 -12   5          4.90          4.33         1.30 o
  -3 -12   5         11.58          9.52         1.66 o
  -2 -12   5        150.79        158.22         8.77 o
  -1 -12   5        178.24        172.71         7.03 o
   0 -12   5         64.14         66.13         3.78 o
   1 -12   5        158.48        156.67        12.06 o
   2 -12   5        160.70        131.50         9.78 o
   3 -12   5        147.29        147.49         9.26 o
   4 -12   5         97.08        106.39        11.60 o
   5 -12   5         18.86         14.37         4.69 o
   6 -12   5         31.56         29.91         7.49 o
   7 -12   5          7.77         13.68         5.36 o
  -7 -11   5          0.05         -2.77         2.77 o
  -6 -11   5         16.87         20.59         5.33 o
  -5 -11   5         59.37         54.69         8.00 o
  -4 -11   5          0.30          2.14         1.04 o
  -3 -11   5         70.92         75.31         4.85 o
  -2 -11   5         34.55         38.31         3.25 o
  -1 -11   5        186.28        196.82         7.04 o
   0 -11   5         17.49         17.86         1.88 o
   1 -11   5        269.83        252.68        14.65 o
   2 -11   5         71.14         94.68         6.62 o
   3 -11   5         56.34         48.10         5.19 o
   4 -11   5         35.81         28.55         5.94 o
   5 -11   5         14.82          8.09         3.09 o
   6 -11   5         40.79         58.29         9.84 o
   7 -11   5          3.20         -1.79         1.94 o
  -7 -10   5         23.28         31.39         7.10 o
  -6 -10   5          3.75          0.48         2.34 o
  -5 -10   5         32.72         33.75         5.98 o
  -4 -10   5        131.50        126.77        10.80 o
  -3 -10   5         20.79         15.22         2.22 o
  -2 -10   5         96.85         89.45         4.76 o
  -1 -10   5         90.19         86.43         4.46 o
   0 -10   5        274.60        276.79         6.87 o
   1 -10   5        202.15        214.91         4.58 o
   2 -10   5         81.70         89.66         6.17 o
   3 -10   5          7.20         10.17         2.41 o
   4 -10   5       1161.47       1155.97        36.50 o
   5 -10   5        216.80        216.61        17.06 o
   6 -10   5         16.92         12.62         2.91 o
   7 -10   5          7.26          4.55         4.21 o
  -7  -9   5          1.09          2.65         2.89 o
  -6  -9   5          0.81          0.50         1.85 o
  -5  -9   5         10.26          4.28         2.27 o
  -4  -9   5         28.60         25.17         4.81 o
  -3  -9   5          0.20          0.12         1.78 o
  -2  -9   5        123.91        131.16         5.60 o
  -1  -9   5         12.44         13.68         1.62 o
   0  -9   5        435.47        464.59         8.32 o
   1  -9   5         84.80        103.85         3.19 o
   2  -9   5         23.38         27.19         3.18 o
   3  -9   5        125.58        128.70         7.78 o
   4  -9   5        115.75        127.66        11.65 o
   5  -9   5        139.58        151.25        13.92 o
   6  -9   5          8.68         10.39         2.64 o
   7  -9   5         26.48         27.84         4.82 o
   8  -9   5         20.95         18.49         5.53 o
  -8  -8   5          0.00         -2.98         2.98 o
  -7  -8   5          0.00          5.32         3.38 o
  -6  -8   5         67.88         76.17        10.03 o
  -5  -8   5          1.46          1.19         2.31 o
  -4  -8   5         67.89         58.73         7.18 o
  -3  -8   5        147.71        140.67         5.74 o
  -2  -8   5        197.09        176.64         9.19 o
  -1  -8   5          0.44          0.92         0.48 o
   0  -8   5        168.63        179.66         4.81 o
   1  -8   5          0.95          0.95         0.57 o
   2  -8   5        236.48        253.15         9.49 o
   3  -8   5        148.08        144.44         5.35 o
   4  -8   5       1094.48       1118.63        16.59 o
   5  -8   5         56.10         50.44         4.04 o
   6  -8   5          9.47          6.76         2.23 o
   7  -8   5          3.63          3.34         1.64 o
   8  -8   5         99.82        118.19        10.45 o
  -8  -7   5          3.85          0.75         2.10 o
  -7  -7   5        234.74        256.13        19.90 o
  -6  -7   5         28.97         33.61         6.88 o
  -5  -7   5         69.61         69.85         8.59 o
  -4  -7   5         22.35         26.16         4.73 o
  -3  -7   5        118.11        115.42         5.77 o
  -2  -7   5         87.99         95.93         3.00 o
  -1  -7   5        127.24        103.71         4.18 o
   0  -7   5        424.20        447.32         5.91 o
   1  -7   5          4.28          2.41         0.45 o
   2  -7   5         21.48         13.35         2.40 o
   3  -7   5        114.04        101.81         4.64 o
   4  -7   5        503.59        498.48        11.74 o
   5  -7   5         21.53         21.66         2.37 o
   6  -7   5         26.73         23.62         3.81 o
   7  -7   5         51.39         64.75         7.14 o
   8  -7   5         39.03         47.60         7.21 o
  -8  -6   5          3.06         -0.25         2.56 o
  -7  -6   5         44.51         47.00         8.47 o
  -6  -6   5        111.79        117.55        12.27 o
  -5  -6   5          0.00         -2.86         2.86 o
  -4  -6   5          1.20          2.67         1.79 o
  -3  -6   5        368.90        389.66        15.78 o
  -2  -6   5         43.55         33.25         2.17 o
  -1  -6   5         13.44         12.96         1.20 o
   0  -6   5         52.34         47.68         1.41 o
   1  -6   5        256.36        255.73         4.29 o
   2  -6   5         91.90         92.16         4.11 o
   3  -6   5        215.26        223.53         7.15 o
   4  -6   5        555.42        547.95        10.73 o
   5  -6   5         79.35         74.30         6.18 o
   6  -6   5         18.69         19.03         3.33 o
   7  -6   5          4.23          5.67         1.90 o
   8  -6   5         10.21         15.38         4.10 o
   9  -6   5          4.21          9.94         4.59 o
  -8  -5   5          0.42         -2.10         3.18 o
  -7  -5   5        118.51        103.54        12.58 o
  -6  -5   5         74.51         66.54         9.20 o
  -5  -5   5         52.23         43.55         6.74 o
  -4  -5   5         39.30         32.09         5.23 o
  -3  -5   5         81.98         65.18         6.46 o
  -2  -5   5         46.53         48.55         2.73 o
  -1  -5   5       1175.17       1201.56         9.08 o
   0  -5   5         60.79         82.89         1.96 o
   1  -5   5          0.89          1.27         0.50 o
   2  -5   5        147.54        163.27         9.98 o
   3  -5   5        271.62        276.73         6.74 o
   4  -5   5         12.40         10.90         2.17 o
   5  -5   5          0.10          0.69         1.07 o
   6  -5   5         51.68         47.86         5.48 o
   7  -5   5         83.34         99.43         8.60 o
   8  -5   5         22.72         23.66         4.62 o
   9  -5   5          3.94         12.10         4.82 o
  -8  -4   5          0.02         -0.40         1.74 o
  -7  -4   5         10.21          9.63         3.79 o
  -6  -4   5         60.99         61.03         8.91 o
  -5  -4   5         18.60         18.54         3.97 o
  -4  -4   5          0.23         -0.62         2.11 o
  -3  -4   5         86.31         66.02         6.51 o
  -2  -4   5        174.27        164.14         4.33 o
  -1  -4   5        240.65        236.05         3.05 o
   0  -4   5          6.78          7.99         0.45 o
   1  -4   5        106.18         97.00         3.09 o
   2  -4   5        200.96        231.44         5.17 o
   3  -4   5       1748.37       1867.05        17.59 o
   4  -4   5         11.53         11.96         3.85 o
   5  -4   5        267.47        281.35        11.71 o
   6  -4   5        183.02        166.86        10.03 o
   7  -4   5          0.02          2.33         1.77 o
   8  -4   5          3.86          3.78         5.12 o
   9  -4   5          0.35          2.82         1.67 o
  -8  -3   5         27.86         22.91         6.91 o
  -7  -3   5         34.07         34.85         7.45 o
  -6  -3   5          0.92         -0.14         1.67 o
  -5  -3   5        856.76        909.72        31.06 o
  -4  -3   5        318.07        316.66        16.28 o
  -3  -3   5          3.74          3.17         1.56 o
  -2  -3   5          1.17          4.65         0.78 o
  -1  -3   5       3227.70       3234.80        14.83 o
   0  -3   5        530.15        526.18         4.78 o
   1  -3   5        413.90        415.39         4.21 o
   2  -3   5        929.51        936.05        10.41 o
   3  -3   5        126.29        157.63         6.54 o
   4  -3   5       1495.58       1509.25        23.64 o
   5  -3   5          4.58          6.58         1.80 o
   6  -3   5        145.16        108.82         8.01 o
   7  -3   5         43.49         37.21         5.08 o
   8  -3   5         15.73         20.99         4.27 o
   9  -3   5         18.42         14.49         4.63 o
  -8  -2   5         60.08         62.77        10.72 o
  -7  -2   5          0.00          2.13         2.72 o
  -6  -2   5         40.09         39.80         7.25 o
  -5  -2   5         69.36         62.39         8.08 o
  -4  -2   5         27.66         28.43         3.33 o
  -3  -2   5        163.69        169.62         7.22 o
  -2  -2   5        453.96        429.99         9.56 o
  -1  -2   5        435.71        448.03         7.15 o
   0  -2   5       1704.18       1644.70         6.59 o
   1  -2   5         67.56         66.80         1.76 o
   2  -2   5       5887.35       6484.96        36.45 o
   3  -2   5         28.14         25.71         3.81 o
   4  -2   5         90.60        105.81         6.16 o
   5  -2   5         12.30          9.61         2.16 o
   6  -2   5        152.41        118.62         8.38 o
   7  -2   5         21.20         18.47         4.23 o
   8  -2   5         25.12         23.33         6.19 o
   9  -2   5          1.20          1.86         2.36 o
  -8  -1   5         89.62         80.71        12.22 o
  -7  -1   5         13.58         10.14         3.53 o
  -6  -1   5        561.30        553.69        27.17 o
  -5  -1   5         29.26         31.56         5.93 o
  -4  -1   5         23.14         25.21         3.63 o
  -3  -1   5        262.58        240.79        12.33 o
  -2  -1   5       1375.05       1321.49        24.32 o
  -1  -1   5        617.38        600.82         7.43 o
   0  -1   5         21.04         21.01         0.91 o
   1  -1   5          9.23         12.97         0.71 o
   2  -1   5          7.67          7.69         0.96 o
   3  -1   5        252.12        265.13         8.34 o
   4  -1   5         43.05         41.18         4.91 o
   5  -1   5         71.88         59.76         5.30 o
   6  -1   5         36.76         27.62         5.21 o
   7  -1   5          3.65          5.15         2.39 o
   8  -1   5          0.02         -2.75         2.75 o
  -8   0   5         14.37         14.74         5.44 o
  -7   0   5          2.53         -3.35         3.35 o
  -6   0   5         71.38         73.83         9.71 o
  -5   0   5          1.46          1.32         1.32 o
  -4   0   5          0.04          0.09         1.46 o
  -3   0   5        204.08        190.74         6.74 o
  -2   0   5       5182.17       5267.36        32.76 o
  -1   0   5        276.07        255.84         3.84 o
   0   0   5        610.45        623.49         4.81 o
   1   0   5        368.71        383.12         3.89 o
   2   0   5       1033.75       1103.72        10.93 o
   3   0   5        136.01        144.09         6.16 o
   4   0   5          3.24          4.61         2.30 o
   5   0   5         13.37         13.30         2.65 o
   6   0   5          9.02          3.77         1.74 o
   7   0   5          2.06          4.26         2.22 o
   8   0   5         12.83         17.69         4.52 o
  -8   1   5         19.84         20.41         6.10 o
  -7   1   5         21.52         22.85         6.29 o
  -6   1   5        373.20        381.57        15.85 o
  -5   1   5        171.69        173.86         9.69 o
  -4   1   5         10.94         11.89         2.06 o
  -3   1   5         30.46         30.70         3.18 o
  -2   1   5        294.48        279.90         5.74 o
  -1   1   5        136.91        147.61         2.96 o
   0   1   5        122.78        104.67         2.20 o
   1   1   5         23.90         24.28         1.15 o
   2   1   5         30.00         41.49         2.26 o
   3   1   5        106.48        101.03         5.16 o
   4   1   5          2.12          1.26         0.87 o
   5   1   5        163.78        157.26         8.51 o
   6   1   5         15.52         16.77         2.97 o
   7   1   5         33.64         32.32         4.66 o
   8   1   5          0.03         -0.43         1.62 o
  -8   2   5         16.47         14.73         5.28 o
  -7   2   5         44.88         56.35         6.72 o
  -6   2   5        126.22        128.29         9.22 o
  -5   2   5         24.21         24.21         3.55 o
  -4   2   5         33.24         37.72         4.13 o
  -3   2   5        218.97        290.28         9.95 o
  -2   2   5        174.25        192.99         5.15 o
  -1   2   5         50.15         47.48         1.89 o
   0   2   5         24.66         19.66         1.08 o
   1   2   5         78.81         73.25         1.90 o
   2   2   5        156.37        166.30         3.50 o
   3   2   5        253.07        277.64         8.48 o
   4   2   5        602.75        589.19        14.39 o
   5   2   5        460.30        416.39        13.82 o
   6   2   5          0.52          3.00         1.66 o
   7   2   5         48.11         49.91         6.20 o
   8   2   5         69.77         88.99        12.01 o
  -8   3   5         18.72         22.46         6.49 o
  -7   3   5        114.82        135.55        17.44 o
  -6   3   5         15.98         13.66         3.04 o
  -5   3   5          2.22         -0.40         1.60 o
  -4   3   5          0.69          0.83         1.28 o
  -3   3   5        744.50        810.54        17.02 o
  -2   3   5        111.60        109.49         3.29 o
  -1   3   5          8.35          3.87         0.65 o
   0   3   5        715.35        829.08         6.64 o
   1   3   5       2297.98       2456.72        14.04 o
   2   3   5         15.27         14.81         1.15 o
   3   3   5          9.76          9.25         1.57 o
   4   3   5        308.16        317.90        10.91 o
   5   3   5         37.50         46.33         4.58 o
   6   3   5          2.97          3.85         2.35 o
   7   3   5          5.36          6.21         3.43 o
   8   3   5        131.19        152.65        15.76 o
  -8   4   5         12.93         15.73         6.00 o
  -7   4   5         32.09         27.44         4.74 o
  -6   4   5        100.01        100.07         8.51 o
  -5   4   5          6.34          5.67         2.43 o
  -4   4   5         76.55         62.16         5.37 o
  -3   4   5        136.33        124.15         5.41 o
  -2   4   5         76.67         66.64         2.65 o
  -1   4   5        607.19        590.59         6.47 o
   0   4   5         30.63         35.16         2.25 o
   1   4   5         48.57         52.78         4.97 o
   2   4   5          3.69          3.67         0.58 o
   3   4   5          2.62          2.37         1.51 o
   4   4   5       2125.32       2153.76        41.69 o
   5   4   5         81.23         73.38         8.51 o
   6   4   5          1.74          5.40         2.65 o
   7   4   5         10.18         13.19         3.91 o
   8   4   5         13.21         12.57         5.16 o
  -8   5   5          9.16         10.14         3.56 o
  -7   5   5         13.33         12.38         4.45 o
  -6   5   5         98.50         99.31         8.55 o
  -5   5   5          0.06          4.00         2.01 o
  -4   5   5        282.86        267.34        11.53 o
  -3   5   5          2.55          3.26         0.69 o
  -2   5   5         13.07         11.51         1.50 o
  -1   5   5        131.30        129.03         3.86 o
   0   5   5       1251.39       1316.24        14.47 o
   1   5   5        285.93        302.22        12.62 o
   2   5   5        181.76        178.21         4.10 o
   3   5   5        360.16        349.00        15.78 o
   4   5   5         86.50         79.59         8.28 o
   5   5   5          2.74          1.97         1.34 o
   6   5   5          7.30         13.21         4.51 o
   7   5   5        154.27        181.77        16.03 o
  -8   6   5          5.74          9.96         3.40 o
  -7   6   5         17.88         16.95         5.67 o
  -6   6   5         60.59         59.79         6.63 o
  -5   6   5          1.51          4.55         1.81 o
  -4   6   5         50.53         55.09         4.28 o
  -3   6   5        413.60        418.47        10.51 o
  -2   6   5        575.92        586.12        10.90 o
  -1   6   5          0.68         -0.40         0.54 o
   0   6   5         30.39         31.59         2.37 o
   1   6   5         38.69         30.54         3.09 o
   2   6   5        624.68        547.59        15.80 o
   3   6   5       1734.48       1670.29        35.77 o
   4   6   5         27.50         28.77         5.21 o
   5   6   5          5.95          9.16         3.50 o
   6   6   5         28.70         37.59         6.85 o
   7   6   5          0.42          5.02         2.75 o
  -8   7   5          0.14          2.47         3.28 o
  -7   7   5         21.60         15.14         4.91 o
  -6   7   5         93.39         92.25         8.46 o
  -5   7   5        206.90        217.36        19.70 o
  -4   7   5          0.08         -1.15         1.15 o
  -3   7   5          5.58          5.18         1.25 o
  -2   7   5        267.92        261.29         7.56 o
  -1   7   5        122.84        125.78         4.95 o
   0   7   5        111.03         93.91         5.60 o
   1   7   5        232.28        227.09         8.45 o
   2   7   5         94.85         92.14         8.31 o
   3   7   5          0.16         -0.71         1.19 o
   4   7   5          1.93          0.13         1.25 o
   5   7   5          0.78          0.66         1.83 o
   6   7   5         20.13         26.91         5.91 o
   7   7   5          2.03          2.14         2.80 o
  -7   8   5          7.90         10.65         4.43 o
  -6   8   5         18.31         29.57         5.03 o
  -5   8   5        254.74        276.22        13.83 o
  -4   8   5        255.91        238.30         9.44 o
  -3   8   5         49.23         51.81         3.96 o
  -2   8   5        363.21        355.62         9.24 o
  -1   8   5        245.99        239.18         5.89 o
   0   8   5        748.80        751.93        15.61 o
   1   8   5         20.98         23.93         2.94 o
   2   8   5         30.63         45.25         4.07 o
   3   8   5        117.34        100.85         9.61 o
   4   8   5         18.40         18.91         4.28 o
   5   8   5         44.59         50.82         7.77 o
   6   8   5         39.37         51.41         8.33 o
  -7   9   5          3.93          5.90         4.36 o
  -6   9   5         89.00         85.70         8.59 o
  -5   9   5          2.49          1.68         1.98 o
  -4   9   5         18.36         16.30         2.72 o
  -3   9   5         60.73         50.67         4.03 o
  -2   9   5          2.57          3.16         1.48 o
  -1   9   5        348.69        337.42         8.16 o
   0   9   5        588.80        566.77        11.44 o
   1   9   5        252.01        235.10         9.57 o
   2   9   5         16.94         10.17         2.09 o
   3   9   5         37.17         47.00         6.92 o
   4   9   5          9.92         -0.50         2.44 o
   5   9   5          5.09          7.02         2.35 o
   6   9   5          0.16         -3.24         3.24 o
  -7  10   5          4.56          2.37         2.25 o
  -6  10   5         19.31         20.65         3.96 o
  -5  10   5         50.54         49.17         6.03 o
  -4  10   5         70.26         61.18         5.01 o
  -3  10   5        271.93        276.09         9.80 o
  -2  10   5        136.79        130.77         8.13 o
  -1  10   5        155.93        153.95         8.44 o
   0  10   5         26.42         25.76         2.60 o
   1  10   5         44.72         51.36         4.65 o
   2  10   5         15.05         15.39         2.64 o
   3  10   5        114.34        115.74         7.34 o
   4  10   5         21.38         31.42         6.12 o
   5  10   5          5.95          3.15         1.25 o
  -6  11   5         38.99         52.46        10.24 o
  -5  11   5          9.90          6.51         4.02 o
  -4  11   5         13.59         12.18         2.72 o
  -3  11   5          0.26          1.76         2.07 o
  -2  11   5          3.55          3.29         1.66 o
  -1  11   5         87.65         90.42         6.80 o
   0  11   5          9.01          7.24         1.94 o
   1  11   5          4.53          2.25         1.47 o
   2  11   5         23.44         20.98         3.21 o
   3  11   5          0.84          2.98         2.63 o
   4  11   5          0.62         -2.78         2.78 o
   5  11   5        181.46        239.91        18.25 o
  -6  12   5          1.80          5.42         4.43 o
  -5  12   5          2.89          2.71         1.96 o
  -4  12   5          4.87          2.98         1.72 o
  -3  12   5         64.56         54.97         6.08 o
  -2  12   5         30.07         34.74         4.57 o
  -1  12   5          0.73         -1.20         1.65 o
   0  12   5          8.91         12.18         3.76 o
   1  12   5          6.72          9.94         2.34 o
   2  12   5          0.33         -0.16         2.35 o
   3  12   5          9.73          5.61         2.69 o
   4  12   5        101.76        119.25        12.65 o
  -5  13   5         23.52         18.91         4.67 o
  -4  13   5          0.20         -2.00         2.00 o
  -3  13   5         11.94         11.06         2.94 o
  -2  13   5         17.56         17.52         3.51 o
  -1  13   5         51.10         54.64         6.54 o
   0  13   5          4.73          7.17         2.46 o
   1  13   5         11.06          9.79         3.29 o
   2  13   5         21.25         29.58         6.08 o
   3  13   5         21.61         22.52         5.89 o
  -5  14   5         83.01        106.42        14.62 o
  -4  14   5         31.19         34.64        10.08 o
  -3  14   5          1.37          0.58         1.96 o
  -2  14   5          1.06         -2.27         3.08 o
  -1  14   5         28.20         30.99         6.42 o
   0  14   5          1.64          1.08         2.16 o
   1  14   5          0.69         -1.04         1.88 o
   2  14   5          0.02         -0.87         2.79 o
  -3  15   5          1.41          3.22         2.85 o
  -2  15   5         24.81         30.67         6.41 o
  -1  15   5          2.61          8.14         4.34 o
   0  15   5         40.66         43.67         7.75 o
  -2 -19   6          0.06         -2.45         2.45 o
  -3 -18   6          9.74          9.77         3.38 o
  -2 -18   6          2.35          1.46         2.86 o
  -1 -18   6          3.11          2.45         1.17 o
   0 -18   6          5.33          5.25         2.13 o
   1 -18   6          0.96          1.60         1.33 o
   2 -18   6          0.00          0.98         2.22 o
   3 -18   6         53.81         68.62        10.36 o
   4 -18   6          0.79         -2.15         3.37 o
  -4 -17   6         10.52         16.94         4.91 o
  -3 -17   6         15.03         13.84         4.19 o
  -2 -17   6          4.35          4.35         2.53 o
  -1 -17   6         10.32         11.18         2.45 o
   0 -17   6         67.88         70.41         6.67 o
   1 -17   6          1.04         -0.65         1.68 o
   2 -17   6          7.12          8.50         2.57 o
   3 -17   6          2.37          0.83         2.89 o
   4 -17   6          6.87          8.19         4.37 o
  -5 -16   6          7.19          6.14         1.39 o
  -4 -16   6          0.21          0.56         1.98 o
  -3 -16   6          2.09          1.28         1.30 o
  -2 -16   6          2.41          2.06         2.04 o
  -1 -16   6         54.33         56.83         5.47 o
   0 -16   6          0.76          0.09         1.83 o
   1 -16   6          7.02          4.83         1.62 o
   2 -16   6          4.68          5.63         2.07 o
   3 -16   6         43.36         49.78         6.37 o
   4 -16   6         16.00         18.92         4.07 o
   5 -16   6         14.20         18.38         5.87 o
  -5 -15   6         34.59         33.60         6.67 o
  -4 -15   6         38.12         33.22         6.13 o
  -3 -15   6         29.95         32.62         5.71 o
  -2 -15   6        102.37         91.83         9.28 o
  -1 -15   6         92.67         88.88         6.45 o
   0 -15   6          0.89          4.17         1.68 o
   1 -15   6          9.82          9.64         2.47 o
   2 -15   6         73.84         60.40         6.13 o
   3 -15   6         43.83         65.11         8.43 o
   4 -15   6         14.53         11.94         3.58 o
   5 -15   6          9.41          2.89         2.50 o
  -6 -14   6          2.88          7.12         3.39 o
  -5 -14   6          0.45          0.15         2.06 o
  -4 -14   6         26.85         29.64         5.85 o
  -3 -14   6          2.14          0.24         1.24 o
  -2 -14   6         27.48         24.04         2.88 o
  -1 -14   6        186.85        196.24         7.08 o
   0 -14   6         13.41         15.70         2.15 o
   1 -14   6         67.56         70.93         6.05 o
   2 -14   6          0.16         -0.97         0.97 o
   3 -14   6          2.15          1.90         1.50 o
   4 -14   6          8.12          7.84         3.81 o
   5 -14   6         79.01         81.29        11.62 o
   6 -14   6         33.34         39.40         8.52 o
  -6 -13   6         11.34          6.18         3.37 o
  -5 -13   6          3.77          1.77         1.56 o
  -4 -13   6         15.92         17.43         2.66 o
  -3 -13   6          0.03          0.07         0.98 o
  -2 -13   6       1033.55       1096.26        18.92 o
  -1 -13   6          6.92          8.04         1.45 o
   0 -13   6        163.52        167.58         6.38 o
   1 -13   6          6.44          9.19         3.28 o
   2 -13   6          0.60          0.45         1.71 o
   3 -13   6          1.71         -1.18         3.70 o
   4 -13   6         29.06         23.43         5.68 o
   5 -13   6         10.55          9.11         4.61 o
   6 -13   6          5.02          9.95         3.93 o
  -6 -12   6         73.71         69.82         9.83 o
  -5 -12   6         31.61         34.49         4.05 o
  -4 -12   6         48.61         46.88         4.32 o
  -3 -12   6          5.03          2.88         1.05 o
  -2 -12   6          5.67          5.75         1.34 o
  -1 -12   6         80.41         82.85         4.87 o
   0 -12   6         66.68         63.94         3.72 o
   1 -12   6         60.46         73.28         8.18 o
   2 -12   6         34.40         26.36         3.67 o
   3 -12   6          0.94          2.76         3.78 o
   4 -12   6         10.59         12.54         4.21 o
   5 -12   6         48.54         51.81         9.09 o
   6 -12   6          2.69          5.58         3.49 o
  -7 -11   6         10.75          8.65         3.67 o
  -6 -11   6         39.41         36.66         6.93 o
  -5 -11   6          1.61          2.65         2.56 o
  -4 -11   6         52.28         45.63         4.20 o
  -3 -11   6         28.45         26.10         2.98 o
  -2 -11   6         11.41         13.59         2.04 o
  -1 -11   6          2.95          1.59         1.79 o
   0 -11   6        142.95        133.21         5.06 o
   1 -11   6          3.01          1.69         1.82 o
   2 -11   6          6.15          3.32         1.85 o
   3 -11   6        204.20        201.64        10.64 o
   4 -11   6        197.04        194.43        15.25 o
   5 -11   6         41.44         38.93         7.49 o
   6 -11   6          0.73         -1.14         1.26 o
   7 -11   6         16.81         24.61         6.87 o
  -7 -10   6          0.39         -3.35         3.35 o
  -6 -10   6         10.68          8.32         3.36 o
  -5 -10   6         23.99         24.01         5.68 o
  -4 -10   6         47.23         48.04         6.62 o
  -3 -10   6         86.32         78.23         4.90 o
  -2 -10   6        153.81        172.46         6.72 o
  -1 -10   6         13.84         17.05         1.97 o
   0 -10   6        458.05        441.69         8.60 o
   1 -10   6          1.25          3.42         0.85 o
   2 -10   6          0.01          0.18         0.80 o
   3 -10   6        176.76        167.27         9.21 o
   4 -10   6         73.26         74.44         9.24 o
   5 -10   6         27.73         26.08         6.18 o
   6 -10   6         58.81         67.44         9.12 o
   7 -10   6         16.88         22.45         7.04 o
  -7  -9   6          8.69          8.16         3.67 o
  -6  -9   6          1.45         -0.75         2.44 o
  -5  -9   6          1.88         -2.55         2.55 o
  -4  -9   6          2.38          2.31         1.65 o
  -3  -9   6         42.97         56.17         4.23 o
  -2  -9   6          6.00          5.15         1.05 o
  -1  -9   6        210.24        212.88        10.93 o
   0  -9   6        178.22        225.73        15.24 o
   1  -9   6         45.16         49.25         2.77 o
   2  -9   6         39.87         33.81         3.63 o
   3  -9   6        290.12        349.14        17.73 o
   4  -9   6          8.96          8.31         1.51 o
   5  -9   6        120.36        125.82         8.41 o
   6  -9   6         12.06         13.43         3.20 o
   7  -9   6         16.35         24.71         4.56 o
  -8  -8   6          1.12          2.40         3.61 o
  -7  -8   6        188.10        195.90        17.18 o
  -6  -8   6         10.08          8.61         3.54 o
  -5  -8   6        114.51        109.86        10.97 o
  -4  -8   6         45.62         42.82         6.15 o
  -3  -8   6        199.82        223.88        11.22 o
  -2  -8   6         29.93         24.05         3.65 o
  -1  -8   6          9.97          7.26         1.19 o
   0  -8   6       1519.07       1560.93        13.92 o
   1  -8   6          0.05          1.83         0.52 o
   2  -8   6         14.74         16.88         2.59 o
   3  -8   6          1.38          0.31         0.99 o
   4  -8   6        809.16        805.90        15.16 o
   5  -8   6         56.49         52.30         3.67 o
   6  -8   6          6.89          9.95         2.75 o
   7  -8   6          5.80         16.32         3.65 o
   8  -8   6          0.36         -1.94         4.10 o
  -8  -7   6          2.82         -0.88         2.18 o
  -7  -7   6          3.45         -0.92         2.22 o
  -6  -7   6          0.08         -0.63         1.78 o
  -5  -7   6         27.69         35.15         6.36 o
  -4  -7   6        114.32        119.69        10.15 o
  -3  -7   6          8.29         13.57         1.73 o
  -2  -7   6          1.80          0.22         0.59 o
  -1  -7   6        110.97        110.40         4.33 o
   0  -7   6       1887.84       1976.11         9.74 o
   1  -7   6        419.62        433.61         6.06 o
   2  -7   6          3.62          3.13         0.60 o
   3  -7   6         95.69         82.56         4.48 o
   4  -7   6         21.08         22.24         2.30 o
   5  -7   6         35.12         31.12         2.84 o
   6  -7   6         37.58         42.05         4.92 o
   7  -7   6         25.81         22.83         3.81 o
   8  -7   6         10.00         12.46         3.32 o
  -8  -6   6         17.61         19.96         6.08 o
  -7  -6   6         63.91         61.90         9.76 o
  -6  -6   6          2.14         -0.17         1.70 o
  -5  -6   6         96.02         88.09         9.76 o
  -4  -6   6          1.76          2.36         1.29 o
  -3  -6   6        134.84        178.08        10.74 o
  -2  -6   6         34.29         32.19         2.12 o
  -1  -6   6        247.10        265.03         7.85 o
   0  -6   6         14.13         15.91         0.98 o
   1  -6   6          1.46          4.54         0.84 o
   2  -6   6        328.20        337.69         8.44 o
   3  -6   6        503.48        501.25         9.16 o
   4  -6   6        174.66        169.90         6.12 o
   5  -6   6        118.11        115.11         5.62 o
   6  -6   6          7.29          6.56         1.50 o
   7  -6   6        129.66        145.73        10.45 o
   8  -6   6         28.69         38.47         5.83 o
  -8  -5   6         34.90         47.94         9.86 o
  -7  -5   6         23.67         18.91         5.20 o
  -6  -5   6          3.07          5.02         3.01 o
  -5  -5   6         59.98         56.92         7.91 o
  -4  -5   6          8.55          9.49         2.96 o
  -3  -5   6          4.34          2.28         1.70 o
  -2  -5   6        555.68        586.68         7.95 o
  -1  -5   6       1562.80       1564.96        10.78 o
   0  -5   6       1559.42       1555.43        18.46 o
   1  -5   6         57.30         61.06         2.01 o
   2  -5   6        810.75        850.75        10.22 o
   3  -5   6        530.77        499.06         9.24 o
   4  -5   6        102.12        112.49         4.97 o
   5  -5   6         36.27         32.38         4.03 o
   6  -5   6        103.72         75.57         6.80 o
   7  -5   6          3.09          3.14         1.64 o
   8  -5   6         14.03         11.16         3.03 o
  -8  -4   6         30.24         24.72         6.79 o
  -7  -4   6         33.05         32.23         7.11 o
  -6  -4   6         18.73         16.26         4.75 o
  -5  -4   6        200.10        204.52        14.77 o
  -4  -4   6          2.81          5.78         2.77 o
  -3  -4   6          4.34          7.07         1.71 o
  -2  -4   6       1224.51       1191.26        11.93 o
  -1  -4   6       1248.16       1164.23        10.00 o
   0  -4   6         54.82         39.01         1.82 o
   1  -4   6         34.02         39.51         2.64 o
   2  -4   6        225.84        251.33         5.94 o
   3  -4   6          0.38         -0.68         0.68 o
   4  -4   6         95.64         80.06         5.44 o
   5  -4   6         35.79         24.99         3.55 o
   6  -4   6          7.95         21.37         3.47 o
   7  -4   6          3.19          1.74         1.58 o
   8  -4   6          1.39         -1.14         3.81 o
   9  -4   6        189.72        203.65        19.06 o
  -8  -3   6         61.68         53.82        10.53 o
  -7  -3   6          0.60          0.42         2.09 o
  -6  -3   6         34.37         29.96         6.42 o
  -5  -3   6          1.69          2.32         1.27 o
  -4  -3   6        365.00        370.27        12.43 o
  -3  -3   6        175.28        178.61         7.41 o
  -2  -3   6        139.08        113.51         4.96 o
  -1  -3   6       4271.90       4007.69        12.19 o
   0  -3   6       4208.89       4154.61        21.18 o
   1  -3   6       1428.47       1408.89         9.99 o
   2  -3   6        635.61        600.07         8.40 o
   3  -3   6          1.01         14.95         2.26 o
   4  -3   6        476.49        503.13        15.78 o
   5  -3   6         17.85         10.39         2.21 o
   6  -3   6         71.72         86.57         7.18 o
   7  -3   6          1.20          1.17         2.09 o
   8  -3   6         12.88         13.91         3.36 o
   9  -3   6          1.19          2.12         2.40 o
  -8  -2   6         21.55         25.33         7.31 o
  -7  -2   6         58.23         49.08         8.83 o
  -6  -2   6         72.30         51.81         8.26 o
  -5  -2   6        137.43        152.17        12.83 o
  -4  -2   6        135.37        134.65         7.48 o
  -3  -2   6        214.64        221.96         8.40 o
  -2  -2   6        164.01        183.54         8.99 o
  -1  -2   6        206.87        176.14         5.95 o
   0  -2   6         13.65         13.57         0.93 o
   1  -2   6         28.84         38.87         1.87 o
   2  -2   6        539.46        617.86         7.45 o
   3  -2   6        786.24        791.32        14.29 o
   4  -2   6        291.30        271.27         9.88 o
   5  -2   6          3.29          6.17         1.86 o
   6  -2   6          0.46         -1.68         1.68 o
   7  -2   6         42.79         46.62         5.77 o
   8  -2   6          2.87         -2.14         2.14 o
  -8  -1   6         20.78         21.93         6.56 o
  -7  -1   6         45.93         48.76         8.82 o
  -6  -1   6         17.87         15.21         4.73 o
  -5  -1   6          0.49          4.00         1.85 o
  -4  -1   6         39.41         35.67         3.98 o
  -3  -1   6        259.83        222.83         6.96 o
  -2  -1   6        195.85        195.61         4.45 o
  -1  -1   6       2466.81       2567.36        29.69 o
   0  -1   6          0.21          0.34         0.24 o
   1  -1   6        610.81        615.39         5.66 o
   2  -1   6          2.25          6.46         0.90 o
   3  -1   6        361.54        370.68         9.83 o
   4  -1   6         12.93         15.71         2.41 o
   5  -1   6        464.40        383.43        13.24 o
   6  -1   6          8.21          4.96         1.35 o
   7  -1   6          0.46          1.13         1.35 o
   8  -1   6          0.01         -2.56         2.56 o
  -8   0   6          0.77          2.00         1.96 o
  -7   0   6          0.04          4.23         3.28 o
  -6   0   6         13.40         13.50         4.94 o
  -5   0   6        189.48        188.14        11.10 o
  -4   0   6         82.89         95.08         9.47 o
  -3   0   6         18.54         28.68         2.52 o
  -2   0   6        133.81        125.22         3.72 o
  -1   0   6         93.46         82.09         4.32 o
   0   0   6         47.63         53.89         1.83 o
   1   0   6        232.34        278.72         3.51 o
   2   0   6          6.49          5.55         0.96 o
   3   0   6        104.90         94.35         4.97 o
   4   0   6         31.42         35.34         3.49 o
   5   0   6         59.74         45.76         5.01 o
   6   0   6          3.17          1.76         1.80 o
   7   0   6          5.66          5.61         2.27 o
   8   0   6          0.15          0.72         1.45 o
  -8   1   6          4.27          7.50         4.74 o
  -7   1   6         87.82         84.88        12.19 o
  -6   1   6          0.15          1.41         2.89 o
  -5   1   6          0.09         -2.04         2.87 o
  -4   1   6        222.22        247.63        15.46 o
  -3   1   6         28.58         27.40         4.70 o
  -2   1   6         12.23         14.31         1.62 o
  -1   1   6        100.75         95.66         3.26 o
   0   1   6        643.97        613.09         7.53 o
   1   1   6       1052.71       1080.77         8.07 o
   2   1   6          5.50          1.68         0.59 o
   3   1   6         13.23         14.79         1.95 o
   4   1   6        618.36        637.76        15.17 o
   5   1   6          0.66         -0.06         1.34 o
   6   1   6          0.98          1.18         1.31 o
   7   1   6          6.49         11.43         2.85 o
   8   1   6         50.82         58.67         7.02 o
  -8   2   6         27.65         23.59         7.20 o
  -7   2   6          1.84         -1.49         2.04 o
  -6   2   6         66.12         70.83         6.95 o
  -5   2   6          3.03          1.37         1.42 o
  -4   2   6        113.38        125.45         7.57 o
  -3   2   6        325.86        291.28        10.08 o
  -2   2   6         62.26         46.47         3.16 o
  -1   2   6          0.16          0.30         0.44 o
   0   2   6        777.35        781.39         7.40 o
   1   2   6       1273.98       1331.00        19.59 o
   2   2   6        627.29        649.60         9.20 o
   3   2   6         72.55         81.51         4.53 o
   4   2   6         45.03         39.39         3.71 o
   5   2   6        185.04        170.95         8.74 o
   6   2   6         18.44         17.56         3.20 o
   7   2   6          0.38         -1.79         1.79 o
   8   2   6        115.57        115.67        13.47 o
  -8   3   6          2.60         -1.53         3.29 o
  -7   3   6          1.38          4.95         2.35 o
  -6   3   6        203.49        245.05        13.09 o
  -5   3   6          5.25          3.97         1.59 o
  -4   3   6        130.87        119.84         7.45 o
  -3   3   6         18.58         76.76         5.15 o
  -2   3   6        276.92        257.49         6.31 o
  -1   3   6         14.86         15.71         1.34 o
   0   3   6       2039.99       2144.63        11.99 o
   1   3   6          0.04          0.23         0.39 o
   2   3   6         17.32         17.66         1.21 o
   3   3   6        143.38        163.93         6.41 o
   4   3   6        247.10        258.33         9.40 o
   5   3   6         27.18         25.15         3.53 o
   6   3   6         12.93         13.70         4.23 o
   7   3   6          0.69          2.38         2.15 o
   8   3   6          4.80          0.65         1.53 o
  -8   4   6         15.19         25.31         7.20 o
  -7   4   6          7.80         17.91         5.56 o
  -6   4   6        301.44        320.86        15.42 o
  -5   4   6         66.95         66.93         6.47 o
  -4   4   6         24.11         13.84         3.19 o
  -3   4   6          1.18          0.26         0.96 o
  -2   4   6         31.88         33.78         2.37 o
  -1   4   6          3.50          6.18         0.83 o
   0   4   6         91.80         98.31         2.39 o
   1   4   6         32.72         26.86         2.71 o
   2   4   6         25.24         21.02         1.20 o
   3   4   6        220.51        239.86        12.75 o
   4   4   6        423.98        402.03        18.13 o
   5   4   6          0.77         -0.22         1.47 o
   6   4   6          6.93          7.33         2.75 o
   7   4   6        110.74        136.89        13.98 o
  -8   5   6          0.27          1.63         1.87 o
  -7   5   6          0.67         -2.77         2.77 o
  -6   5   6         57.49         54.30         6.43 o
  -5   5   6          1.12         -1.82         1.82 o
  -4   5   6          5.62          8.48         2.08 o
  -3   5   6          2.99          3.60         1.17 o
  -2   5   6        207.60        211.89         6.27 o
  -1   5   6       2503.89       2507.53        24.61 o
   0   5   6        407.39        413.72         8.59 o
   1   5   6          6.96          2.74         1.03 o
   2   5   6         78.10         85.80         2.95 o
   3   5   6         27.15         16.69         3.44 o
   4   5   6         23.43         21.02         4.49 o
   5   5   6          3.22          1.53         1.52 o
   6   5   6          0.29          5.29         3.87 o
   7   5   6         50.83         58.26         9.02 o
  -8   6   6          2.93          7.94         4.59 o
  -7   6   6          0.48          0.56         2.06 o
  -6   6   6        243.71        244.24        13.81 o
  -5   6   6        140.45        132.02         9.30 o
  -4   6   6         11.71         11.89         2.06 o
  -3   6   6          0.15          1.48         0.80 o
  -2   6   6         81.25         84.52         4.15 o
  -1   6   6        272.20        257.22         6.47 o
   0   6   6         14.73         14.19         1.60 o
   1   6   6        121.63        128.55         6.34 o
   2   6   6        155.10        155.89        10.55 o
   3   6   6          2.59          8.10         2.47 o
   4   6   6         89.59        101.79         9.81 o
   5   6   6          0.14          3.88         3.01 o
   6   6   6          5.66          8.91         3.38 o
   7   6   6          0.68         -0.52         2.33 o
  -8   7   6          2.27          0.01         2.39 o
  -7   7   6         11.37         16.58         6.11 o
  -6   7   6          0.13          0.02         1.89 o
  -5   7   6         64.27         72.01         6.94 o
  -4   7   6        163.00        155.66         7.42 o
  -3   7   6         92.11         87.72         4.99 o
  -2   7   6        405.17        406.39         9.44 o
  -1   7   6          0.91          1.49         0.73 o
   0   7   6        105.41         93.36         4.46 o
   1   7   6          6.94          9.36         1.48 o
   2   7   6         73.87         71.71         7.51 o
   3   7   6         13.68         18.13         4.09 o
   4   7   6          0.84          3.20         1.93 o
   5   7   6          0.05         -1.75         1.94 o
   6   7   6          0.06         -1.79         1.79 o
  -7   8   6         22.69         23.13         4.79 o
  -6   8   6         28.48         33.10         5.15 o
  -5   8   6         70.95         62.06         6.52 o
  -4   8   6         67.54         61.43         4.92 o
  -3   8   6          2.79          3.38         1.21 o
  -2   8   6        201.48        197.18         6.80 o
  -1   8   6       1139.55       1109.35        17.99 o
   0   8   6          2.97          2.51         0.99 o
   1   8   6         77.67         76.71         4.39 o
   2   8   6         70.42         48.93         4.37 o
   3   8   6        126.97        102.91         9.83 o
   4   8   6         17.69         21.28         4.73 o
   5   8   6         40.53         44.91         7.38 o
   6   8   6          2.35          1.41         1.93 o
  -7   9   6         81.59         95.91         9.59 o
  -6   9   6         49.76         60.44         7.18 o
  -5   9   6          1.36         -2.04         2.06 o
  -4   9   6         12.54         11.50         2.26 o
  -3   9   6        202.02        221.41         8.47 o
  -2   9   6         27.16         28.44         4.32 o
  -1   9   6         25.40         22.59         2.24 o
   0   9   6          1.48          1.11         1.46 o
   1   9   6          0.42          1.33         1.35 o
   2   9   6         57.66         54.91         4.85 o
   3   9   6         53.82         52.42         7.58 o
   4   9   6          0.71          0.49         1.70 o
   5   9   6         39.29         49.43         8.25 o
   6   9   6          7.37         16.76         5.19 o
  -6  10   6          9.05          6.39         4.05 o
  -5  10   6          2.67          0.17         2.80 o
  -4  10   6         48.71         48.25         5.98 o
  -3  10   6         26.82         20.98         3.48 o
  -2  10   6         46.53         44.46         4.84 o
  -1  10   6         50.84         51.90         5.00 o
   0  10   6          1.02          0.50         0.66 o
   1  10   6          0.06          1.12         1.02 o
   2  10   6         28.84         29.72         3.89 o
   3  10   6          0.94          3.32         1.37 o
   4  10   6          2.09          5.77         1.92 o
   5  10   6         10.83         14.60         4.70 o
  -6  11   6          0.83          0.23         3.54 o
  -5  11   6         10.62          8.79         4.59 o
  -4  11   6          7.01          8.47         2.62 o
  -3  11   6         28.16         24.98         4.11 o
  -2  11   6         82.19         80.84         6.81 o
  -1  11   6         18.39         20.72         3.93 o
   0  11   6         20.20         16.22         4.06 o
   1  11   6          8.35         11.15         1.82 o
   2  11   6          0.18          1.25         1.07 o
   3  11   6          7.87          7.70         2.33 o
   4  11   6         29.76         30.60         6.32 o
  -5  12   6          8.06          6.84         2.59 o
  -4  12   6          5.78          4.57         1.93 o
  -3  12   6          3.35          0.56         1.84 o
  -2  12   6          3.07          3.56         1.74 o
  -1  12   6         25.14         23.46         3.79 o
   0  12   6         17.55         24.63         5.31 o
   1  12   6         12.50         10.39         2.49 o
   2  12   6         11.09         14.71         2.24 o
   3  12   6          0.07          1.37         1.71 o
  -5  13   6         12.36         17.12         3.84 o
  -4  13   6          1.06          1.40         2.00 o
  -3  13   6          4.87          5.12         2.52 o
  -2  13   6         38.37         42.50         5.48 o
  -1  13   6          2.69          3.15         1.99 o
   0  13   6         70.84         66.36         9.10 o
   1  13   6          3.80          0.98         1.54 o
   2  13   6          4.22          8.14         2.90 o
  -4  14   6         35.37         42.18         6.00 o
  -3  14   6         14.23         11.16         3.06 o
  -2  14   6         30.31         32.54         6.98 o
  -1  14   6          0.10         -0.30         1.94 o
   0  14   6          0.16          3.33         2.66 o
   1  14   6         15.06         13.69         4.62 o
   1 -19   7          0.77          0.53         2.31 o
   2 -19   7         25.20         31.86         7.03 o
   3 -19   7          9.65          8.67         4.42 o
  -3 -18   7          0.13          2.26         2.56 o
  -2 -18   7          0.17          0.98         1.27 o
  -1 -18   7          2.44          2.16         1.59 o
   0 -18   7         11.53          7.83         2.46 o
   1 -18   7          0.86         -0.18         2.14 o
   2 -18   7          3.61          3.82         1.43 o
   3 -18   7         23.39         14.29         4.51 o
  -4 -17   7          3.14          6.42         3.32 o
  -3 -17   7          1.02          0.51         1.19 o
  -2 -17   7         24.01         20.02         3.33 o
  -1 -17   7         56.68         64.51         6.01 o
   0 -17   7         98.50        101.99        12.00 o
   1 -17   7         11.39         16.63         3.49 o
   2 -17   7          0.26          1.79         2.08 o
   3 -17   7        137.63        153.17        11.31 o
   4 -17   7          1.11          1.12         2.22 o
  -5 -16   7          6.20          1.75         1.27 o
  -4 -16   7          0.00          0.94         1.54 o
  -3 -16   7          5.19          7.68         3.01 o
  -2 -16   7         65.29         66.68         5.84 o
  -1 -16   7        140.83        130.98        11.11 o
   0 -16   7          4.91          5.04         2.90 o
   1 -16   7          8.35          8.26         2.55 o
   2 -16   7          8.72          4.95         1.55 o
   3 -16   7          2.42          0.73         1.37 o
   4 -16   7          2.45          6.03         2.59 o
   5 -16   7         15.36         23.77         6.56 o
  -5 -15   7         48.97         57.72         8.52 o
  -4 -15   7          8.84          2.52         1.51 o
  -3 -15   7          0.05         -1.91         1.91 o
  -2 -15   7        266.57        290.30        10.63 o
  -1 -15   7         16.09         13.48         1.92 o
   0 -15   7         12.03          9.06         2.08 o
   1 -15   7         20.76         20.15         3.67 o
   2 -15   7        272.13        285.33        13.70 o
   3 -15   7          0.01          1.77         1.83 o
   4 -15   7         10.74         15.37         5.63 o
   5 -15   7         59.56         86.90        12.02 o
  -6 -14   7          0.56         -2.92         2.96 o
  -5 -14   7          0.02         -2.59         2.59 o
  -4 -14   7          3.34          3.73         1.50 o
  -3 -14   7         47.24         45.92         4.19 o
  -2 -14   7         13.38         12.11         1.96 o
  -1 -14   7         23.83         21.95         2.35 o
   0 -14   7        154.24        168.59         6.75 o
   1 -14   7         50.89         48.06         7.60 o
   2 -14   7         19.10         17.76         3.36 o
   3 -14   7         32.01         28.81         4.39 o
   4 -14   7          5.43          7.97         4.18 o
   5 -14   7         54.51         57.82         9.98 o
   6 -14   7          0.36         -1.34         2.76 o
  -6 -13   7         96.73         97.39        11.57 o
  -5 -13   7         14.58         14.89         2.79 o
  -4 -13   7         61.80         56.02         4.90 o
  -3 -13   7          2.82          2.09         1.05 o
  -2 -13   7         44.58         52.61         4.19 o
  -1 -13   7          0.10          0.27         0.56 o
   0 -13   7         62.94         58.01         3.69 o
   1 -13   7         67.11         57.78         7.91 o
   2 -13   7         21.77         23.55         3.92 o
   3 -13   7         62.52         65.83         7.55 o
   4 -13   7          9.79          7.63         3.98 o
   5 -13   7          8.10          6.84         3.80 o
   6 -13   7         36.12         54.81        10.45 o
  -7 -12   7          0.20         -0.32         2.48 o
  -6 -12   7         91.08         92.30        11.15 o
  -5 -12   7         36.29         37.26         4.22 o
  -4 -12   7          4.02          3.27         2.33 o
  -3 -12   7         53.63         50.99         4.21 o
  -2 -12   7          0.38          1.28         0.80 o
  -1 -12   7        127.62        133.96         5.27 o
   0 -12   7         26.57         24.31         2.33 o
   1 -12   7          0.95          2.68         1.06 o
   2 -12   7          2.82          3.23         1.49 o
   3 -12   7          0.55          1.97         1.23 o
   4 -12   7          0.13         -2.70         2.70 o
   5 -12   7         52.89         49.26         8.46 o
   6 -12   7          1.14          4.28         2.75 o
  -7 -11   7         41.89         50.94         8.99 o
  -6 -11   7          6.70          2.89         1.75 o
  -5 -11   7          0.01          2.00         1.93 o
  -4 -11   7          5.89          5.10         1.56 o
  -3 -11   7        261.35        274.09         9.56 o
  -2 -11   7         13.83         11.18         1.81 o
  -1 -11   7         36.68         35.95         2.59 o
   0 -11   7         94.80         80.80         6.16 o
   1 -11   7         28.44         25.11         3.17 o
   2 -11   7         13.45          9.08         2.08 o
   3 -11   7        134.36        105.76         7.62 o
   4 -11   7         43.26         43.81         7.07 o
   5 -11   7          2.07          4.51         3.45 o
   6 -11   7         28.78         30.08         7.08 o
   7 -11   7          2.27          4.28         4.40 o
  -7 -10   7        159.72        162.41        15.87 o
  -6 -10   7         16.94         13.55         4.48 o
  -5 -10   7         36.61         40.32         6.76 o
  -4 -10   7         18.08         15.80         3.90 o
  -3 -10   7         12.25         13.19         2.13 o
  -2 -10   7         11.92         12.69         1.82 o
  -1 -10   7        322.63        337.96         7.45 o
   0 -10   7        550.08        582.54         9.80 o
   1 -10   7          0.03          0.27         0.45 o
   2 -10   7         11.65         13.88         2.46 o
   3 -10   7          0.58          0.01         1.49 o
   4 -10   7       1049.50       1085.01        35.71 o
   5 -10   7         44.18         42.67         6.19 o
   6 -10   7         73.15         87.53         7.74 o
   7 -10   7          3.12          6.93         3.81 o
  -7  -9   7         43.42         40.86         7.96 o
  -6  -9   7         18.63         21.61         5.46 o
  -5  -9   7         26.34         32.33         6.04 o
  -4  -9   7        113.95        114.05        10.05 o
  -3  -9   7        195.51        193.26         7.76 o
  -2  -9   7         93.69         95.42         4.85 o
  -1  -9   7        125.35        119.83         4.97 o
   0  -9   7        375.06        397.50         7.46 o
   1  -9   7          0.34          0.01         0.48 o
   2  -9   7         57.18         65.38         5.09 o
   3  -9   7         88.08         92.29         9.17 o
   4  -9   7        100.53        101.36         5.56 o
   5  -9   7         99.24         97.26         7.31 o
   6  -9   7          0.69          2.36         1.89 o
   7  -9   7         19.99         20.85         5.49 o
  -8  -8   7          1.47          2.07         2.70 o
  -7  -8   7         24.10         21.71         5.90 o
  -6  -8   7          7.44         10.94         4.06 o
  -5  -8   7         11.58         14.76         3.77 o
  -4  -8   7          6.63          8.30         2.78 o
  -3  -8   7         10.60         12.40         1.76 o
  -2  -8   7        241.34        224.42         7.28 o
  -1  -8   7        241.39        203.89         6.82 o
   0  -8   7        160.02        158.65         2.90 o
   1  -8   7        103.64        110.18         3.20 o
   2  -8   7        135.17        134.63         4.47 o
   3  -8   7        138.22        138.70         6.17 o
   4  -8   7        625.09        613.69        11.65 o
   5  -8   7         30.59         22.93         2.43 o
   6  -8   7         40.22         48.08         5.48 o
   7  -8   7        139.41        164.99        11.21 o
  -8  -7   7         25.06         36.85         8.20 o
  -7  -7   7         29.07         20.74         5.66 o
  -6  -7   7         61.58         62.48         9.09 o
  -5  -7   7         13.97         11.98         4.01 o
  -4  -7   7        162.20        174.59        12.26 o
  -3  -7   7         20.85         16.71         1.93 o
  -2  -7   7          0.61          0.82         0.50 o
  -1  -7   7          0.18          0.42         0.53 o
   0  -7   7        320.02        313.33         4.53 o
   1  -7   7         18.40         24.05         1.50 o
   2  -7   7         18.57         23.12         1.62 o
   3  -7   7        904.92        910.60        12.65 o
   4  -7   7        167.46        166.09         6.10 o
   5  -7   7         23.92         20.64         2.47 o
   6  -7   7          8.77         12.02         2.02 o
   7  -7   7         17.25         23.27         4.15 o
   8  -7   7          2.89          3.35         3.76 o
  -8  -6   7         22.57         19.35         5.71 o
  -7  -6   7          0.58          2.61         3.10 o
  -6  -6   7         86.07         87.90        10.72 o
  -5  -6   7         20.58         25.38         5.38 o
  -4  -6   7          0.35         -0.71         1.30 o
  -3  -6   7          1.73          0.96         1.01 o
  -2  -6   7         56.44         54.72         2.10 o
  -1  -6   7       3523.82       3739.84        14.16 o
   0  -6   7          1.11          1.56         0.26 o
   1  -6   7        444.75        441.60         5.28 o
   2  -6   7         82.92         80.90         3.22 o
   3  -6   7        161.04        165.81         5.36 o
   4  -6   7        116.83        112.38         5.06 o
   5  -6   7        708.31        652.86        13.63 o
   6  -6   7         41.09         48.73         4.11 o
   7  -6   7          0.73          3.13         1.33 o
   8  -6   7          0.15          0.27         2.79 o
  -8  -5   7          0.03          8.57         4.37 o
  -7  -5   7         14.40         11.31         4.60 o
  -6  -5   7          0.05          0.57         2.34 o
  -5  -5   7        146.47        145.64        12.45 o
  -4  -5   7          2.48         -0.49         1.88 o
  -3  -5   7          0.49          0.71         0.64 o
  -2  -5   7        125.30        121.31         3.72 o
  -1  -5   7        137.87        163.86         3.21 o
   0  -5   7        509.95        539.14         7.46 o
   1  -5   7        347.70        372.50         8.85 o
   2  -5   7        543.42        574.54         8.31 o
   3  -5   7          7.89         13.07         1.51 o
   4  -5   7         43.26         52.42         3.45 o
   5  -5   7          1.22          2.14         1.14 o
   6  -5   7         39.18         37.66         4.65 o
   7  -5   7          5.45          2.65         1.71 o
   8  -5   7          0.02         -0.52         2.16 o
  -8  -4   7          2.66          1.26         3.18 o
  -7  -4   7          0.96         -1.64         1.95 o
  -6  -4   7          0.12         -2.62         2.62 o
  -5  -4   7         15.17         11.45         3.60 o
  -4  -4   7          0.00         -1.57         1.57 o
  -3  -4   7          0.80          1.62         0.80 o
  -2  -4   7        390.16        408.85         9.38 o
  -1  -4   7        773.91        779.34         6.76 o
   0  -4   7        528.95        526.70         8.27 o
   1  -4   7         12.68          7.97         1.42 o
   2  -4   7        369.07        422.60         7.00 o
   3  -4   7        255.88        240.07         6.48 o
   4  -4   7        249.40        232.76         7.36 o
   5  -4   7        295.39        252.85        11.04 o
   6  -4   7         25.65         36.51         4.63 o
   7  -4   7          2.21          5.20         2.02 o
   8  -4   7          0.25         -0.51         2.17 o
  -8  -3   7          0.04         -3.64         3.64 o
  -7  -3   7         10.16         15.71         5.45 o
  -6  -3   7        330.38        326.41        20.72 o
  -5  -3   7        202.46        192.84        14.58 o
  -4  -3   7        111.60        103.41         6.63 o
  -3  -3   7        218.16        222.68         8.53 o
  -2  -3   7        258.36        261.33         7.74 o
  -1  -3   7       1287.21       1309.53        14.53 o
   0  -3   7         32.85         42.63         1.35 o
   1  -3   7        788.94        789.80         6.80 o
   2  -3   7         14.16         22.49         1.39 o
   3  -3   7         71.19         72.17         4.80 o
   4  -3   7         71.33         67.54         4.91 o
   5  -3   7          0.86          2.72         1.23 o
   6  -3   7          0.06         -0.27         1.05 o
   7  -3   7          2.04         -0.99         1.33 o
   8  -3   7          0.01         -1.85         1.85 o
  -8  -2   7          0.80          3.07         3.73 o
  -7  -2   7         16.34         12.80         4.41 o
  -6  -2   7        554.65        551.16        27.56 o
  -5  -2   7          0.12          1.37         1.45 o
  -4  -2   7         96.73        102.22         6.62 o
  -3  -2   7        253.07        235.40        12.43 o
  -2  -2   7       2207.53       2350.66        33.97 o
  -1  -2   7       2313.62       2274.43        25.28 o
   0  -2   7         22.53         28.92         1.49 o
   1  -2   7        130.41        133.27         2.81 o
   2  -2   7       1007.76       1061.97         9.96 o
   3  -2   7         83.11         78.82         3.76 o
   4  -2   7          0.21          0.47         0.86 o
   5  -2   7         10.88          2.48         1.94 o
   6  -2   7         16.35         21.58         3.55 o
   7  -2   7         26.72         24.36         4.11 o
   8  -2   7          0.39          1.56         1.95 o
  -8  -1   7          2.20          5.01         3.13 o
  -7  -1   7         70.59         72.49        10.90 o
  -6  -1   7         62.46         65.14         9.41 o
  -5  -1   7         96.99        100.75         7.51 o
  -4  -1   7          3.84          2.28         1.77 o
  -3  -1   7        749.07        822.28        12.61 o
  -2  -1   7       1848.80       1876.58        31.51 o
  -1  -1   7         44.23         52.20         4.82 o
   0  -1   7         13.03         12.52         1.06 o
   1  -1   7         98.52         99.70         2.39 o
   2  -1   7        366.74        417.92         7.43 o
   3  -1   7          0.17          0.10         0.59 o
   4  -1   7         15.65         15.82         2.95 o
   5  -1   7         21.07         22.94         3.22 o
   6  -1   7         13.99         10.82         2.42 o
   7  -1   7          0.88         -1.18         1.30 o
   8  -1   7         63.89         60.00         6.91 o
  -8   0   7         24.53         19.75         6.14 o
  -7   0   7        446.60        467.90        27.87 o
  -6   0   7         18.15         18.25         3.59 o
  -5   0   7          3.64          0.74         2.02 o
  -4   0   7         45.82         42.47         6.45 o
  -3   0   7          9.26         15.83         1.70 o
  -2   0   7         11.47         17.91         3.39 o
  -1   0   7         93.61        107.99         6.91 o
   0   0   7        145.02        140.76         3.91 o
   1   0   7         63.06         61.73         2.16 o
   2   0   7        151.43        177.76         4.96 o
   3   0   7        451.69        427.71        10.57 o
   4   0   7       1840.44       1843.62        25.57 o
   5   0   7         34.04         26.13         3.46 o
   6   0   7         21.19         29.21         4.19 o
   7   0   7         79.54         85.16        10.29 o
   8   0   7         38.11         36.59        13.23 o
  -8   1   7          0.21         -2.02         2.35 o
  -7   1   7          5.90          4.88         3.02 o
  -6   1   7          0.93          0.86         2.09 o
  -5   1   7         31.24         31.03         6.05 o
  -4   1   7         35.00         35.37         6.15 o
  -3   1   7        713.27        711.46        12.03 o
  -2   1   7        124.64         94.20         4.21 o
  -1   1   7        241.05        247.05         5.61 o
   0   1   7       1296.43       1363.23        10.55 o
   1   1   7         42.81         44.94         1.56 o
   2   1   7         18.18         16.17         1.76 o
   3   1   7          0.03          0.06         0.71 o
   4   1   7       3173.08       3080.38        46.31 o
   5   1   7        130.09        109.89         7.02 o
   6   1   7          3.72          1.48         2.23 o
   7   1   7         35.47         40.64         5.40 o
   8   1   7          0.34         -1.95         1.95 o
  -8   2   7          2.60         -2.87         3.40 o
  -7   2   7         37.62         42.70         8.94 o
  -6   2   7        326.54        340.11        22.92 o
  -5   2   7         12.68         15.25         4.51 o
  -4   2   7        171.62        199.51        14.42 o
  -3   2   7          7.57          4.65         1.94 o
  -2   2   7        194.66        188.58         6.46 o
  -1   2   7        401.53        401.87         7.14 o
   0   2   7       1337.47       1346.84         8.96 o
   1   2   7        293.92        277.76         9.35 o
   2   2   7          0.00          0.01         0.53 o
   3   2   7          0.16          0.55         2.25 o
   4   2   7        182.55        183.48         7.92 o
   5   2   7          7.52          4.49         1.53 o
   6   2   7          9.10         11.08         2.54 o
   7   2   7          3.76          6.17         3.89 o
   8   2   7         88.24         80.47        11.27 o
  -8   3   7          9.34         12.86         4.89 o
  -7   3   7        132.58        125.33        14.91 o
  -6   3   7         21.14         17.48         5.55 o
  -5   3   7         22.89         24.89         3.96 o
  -4   3   7         21.99         37.42         4.27 o
  -3   3   7        530.00        554.86        13.66 o
  -2   3   7        195.74        184.40         6.84 o
  -1   3   7        504.81        525.04         8.01 o
   0   3   7         75.72         81.56         2.58 o
   1   3   7         11.97         13.98         1.94 o
   2   3   7          0.01          0.45         0.53 o
   3   3   7       1079.46       1135.44        28.40 o
   4   3   7        342.87        363.81        12.38 o
   5   3   7         18.00         24.95         4.87 o
   6   3   7         21.92         27.04         5.65 o
   7   3   7          0.63          1.23         2.00 o
   8   3   7         15.47         22.48         6.26 o
  -8   4   7          1.99          4.46         3.69 o
  -6   4   7         90.80         91.48         8.20 o
  -5   4   7         22.04         26.88         4.23 o
  -4   4   7          1.70          1.61         1.55 o
  -3   4   7        296.50        290.58         8.27 o
  -2   4   7        179.00        174.83         7.14 o
  -1   4   7       1334.14       1286.45        12.03 o
   0   4   7        165.88        157.28         3.42 o
   1   4   7          5.60         14.04         1.92 o
   2   4   7         77.59         80.73         3.33 o
   3   4   7         35.83         43.76         5.50 o
   4   4   7          5.60          6.91         2.78 o
   5   4   7          4.63          5.06         3.08 o
   6   4   7         14.74         21.16         5.19 o
   7   4   7          5.25         11.91         4.10 o
  -7   5   7         20.85         17.55         4.07 o
  -6   5   7         23.61         21.40         3.87 o
  -5   5   7        127.72        120.76         8.77 o
  -4   5   7         51.77         50.04         5.04 o
  -3   5   7        140.57        142.91         5.97 o
  -2   5   7         18.04         13.90         2.20 o
  -1   5   7         10.17          7.72         0.93 o
   0   5   7         25.48         26.49         2.30 o
   1   5   7         95.46         96.44         4.50 o
   2   5   7        135.47        113.93         8.63 o
   3   5   7          4.15          1.30         1.29 o
   4   5   7         12.76          6.50         2.31 o
   5   5   7         17.98         18.48         4.35 o
   6   5   7          3.82          3.17         2.62 o
   7   5   7         46.27         48.05         8.23 o
  -7   6   7         61.78         58.51         7.29 o
  -6   6   7         34.14         28.91         4.57 o
  -5   6   7        114.03        112.50         8.50 o
  -4   6   7          2.81          2.56         0.89 o
  -3   6   7         12.21         10.73         1.73 o
  -2   6   7          3.58          6.80         1.19 o
  -1   6   7        312.07        299.45         5.84 o
   0   6   7          0.16         -0.05         0.68 o
   1   6   7         11.10         11.28         1.68 o
   2   6   7        713.15        648.24        21.99 o
   3   6   7         29.20         23.48         4.36 o
   4   6   7         30.40         42.50         6.36 o
   5   6   7          0.62          0.31         1.28 o
   6   6   7         12.20          8.16         3.21 o
   7   6   7          0.02         -2.94         3.15 o
  -7   7   7         36.34         35.30         5.86 o
  -6   7   7         11.12         12.49         3.37 o
  -5   7   7         19.27         16.15         3.22 o
  -4   7   7        135.64        137.20         7.00 o
  -3   7   7          0.10          0.78         1.58 o
  -2   7   7          2.71          5.05         1.26 o
  -1   7   7        258.96        264.78         9.07 o
   0   7   7        117.81        111.80         5.12 o
   1   7   7          0.49         -0.44         0.95 o
   2   7   7        463.76        409.60        12.71 o
   3   7   7         49.24         34.85         5.46 o
   4   7   7         27.49         30.31         5.69 o
   5   7   7          1.30         -2.74         2.79 o
   6   7   7          4.85         13.48         4.24 o
  -7   8   7          6.61         10.85         3.61 o
  -6   8   7        123.40        139.11        14.02 o
  -5   8   7         22.28         17.41         3.66 o
  -4   8   7         58.32         50.97         4.32 o
  -3   8   7          2.40          2.46         2.08 o
  -2   8   7          7.25         11.21         2.20 o
  -1   8   7         32.98         30.98         3.22 o
   0   8   7         65.99         62.69         4.72 o
   1   8   7         44.52         49.80         3.64 o
   2   8   7        148.48        131.78         7.50 o
   3   8   7         10.07         10.43         3.29 o
   4   8   7          0.16          1.70         1.99 o
   5   8   7          6.87          4.13         1.54 o
   6   8   7         10.82         18.28         5.26 o
  -7   9   7         19.37         17.60         5.92 o
  -6   9   7         21.50         32.53         5.34 o
  -5   9   7          0.02          8.50         4.91 o
  -4   9   7        119.99        120.96         9.08 o
  -3   9   7         99.64         95.32         7.47 o
  -2   9   7         55.24         49.73         5.10 o
  -1   9   7          1.58          0.00         0.68 o
   0   9   7         15.86         17.86         2.21 o
   1   9   7        103.20        118.29         5.88 o
   2   9   7          9.21          1.39         1.40 o
   3   9   7          2.59          0.94         0.85 o
   4   9   7          0.51          3.96         2.63 o
   5   9   7         41.17         44.78         7.52 o
  -6  10   7          5.34          7.38         4.26 o
  -5  10   7          4.34         -0.09         2.90 o
  -4  10   7         72.74         71.47         7.26 o
  -3  10   7          8.85         11.58         2.86 o
  -2  10   7        115.38        116.50         8.07 o
  -1  10   7         25.57         26.85         3.75 o
   0  10   7          8.03         12.22         2.16 o
   1  10   7          6.89          9.71         1.80 o
   2  10   7         11.37          8.56         1.81 o
   3  10   7         14.40         12.17         2.61 o
   4  10   7         22.04         20.82         5.05 o
   5  10   7          1.45          0.50         1.30 o
  -5  11   7          0.81         -0.54         3.44 o
  -4  11   7          0.08         -1.18         1.89 o
  -3  11   7         13.63         18.61         3.69 o
  -2  11   7          1.79          0.76         1.14 o
  -1  11   7          7.22          8.38         2.34 o
   0  11   7          1.73          1.64         1.25 o
   1  11   7         66.65         92.38         5.55 o
   2  11   7          4.51          7.25         2.15 o
   3  11   7         10.44         10.63         4.09 o
   4  11   7        121.74        148.26        14.40 o
  -5  12   7          0.03          0.85         2.26 o
  -4  12   7          0.27         -0.50         2.01 o
  -3  12   7         10.56         12.79         3.96 o
  -2  12   7         31.79         32.11         4.70 o
  -1  12   7         15.59         15.98         3.33 o
   0  12   7         59.57         69.14         9.13 o
   1  12   7          2.47          1.93         1.21 o
   2  12   7          0.72          2.05         2.12 o
   3  12   7          8.32          6.98         1.97 o
  -4  13   7          0.82          0.13         2.70 o
  -3  13   7          4.08          5.24         3.05 o
  -2  13   7          0.33         -1.32         1.32 o
  -1  13   7          0.93          2.74         1.95 o
   0  13   7          3.58          3.95         2.38 o
   1  13   7        108.03        153.46        14.78 o
   2  13   7         51.81         57.23         9.05 o
  -3  14   7         18.82         23.23         4.69 o
  -2  14   7         16.29         15.38         4.38 o
  -1  14   7        120.81        140.41        13.96 o
   0  14   7         22.52         16.36         4.85 o
  -1 -19   8          0.00         -3.02         3.02 o
   0 -19   8          1.43          0.54         2.54 o
   1 -19   8          1.29         -1.44         1.90 o
   2 -19   8          0.17         -3.65         3.65 o
  -4 -18   8          0.36         -2.90         2.90 o
  -3 -18   8          2.18          2.58         1.95 o
  -2 -18   8          0.25          4.19         2.78 o
  -1 -18   8         51.23         74.22        10.51 o
   0 -18   8          0.61          3.76         3.55 o
   1 -18   8          0.00          0.17         2.19 o
   2 -18   8          2.21          2.60         2.53 o
   3 -18   8         33.44         28.71         7.18 o
  -4 -17   8          3.40          8.69         3.50 o
  -3 -17   8          8.02          6.95         2.85 o
  -2 -17   8          0.05          1.36         1.55 o
  -1 -17   8         27.54         25.46         6.25 o
   0 -17   8         15.95         13.75         4.16 o
   1 -17   8         31.13         24.11         4.11 o
   2 -17   8          7.20         10.75         4.87 o
   3 -17   8          1.24          1.92         3.73 o
   4 -17   8          0.00         -3.65         3.65 o
  -5 -16   8          1.76          0.06         1.24 o
  -4 -16   8          0.40         -2.25         2.25 o
  -3 -16   8         26.61         25.56         5.06 o
  -2 -16   8         40.36         38.43         4.40 o
  -1 -16   8         18.40         21.54         2.62 o
   0 -16   8          1.44          0.19         2.96 o
   1 -16   8         27.56         26.46         6.24 o
   2 -16   8         25.76         19.76         4.68 o
   3 -16   8          0.53          0.81         3.19 o
   4 -16   8         27.29         44.06         8.52 o
   5 -16   8          6.81          6.15         4.31 o
  -5 -15   8          1.89          1.64         1.79 o
  -4 -15   8          0.49          4.71         2.64 o
  -3 -15   8         11.80          9.55         2.08 o
  -2 -15   8        212.74        236.75        11.44 o
  -1 -15   8         95.09        101.55         5.34 o
   0 -15   8          4.95          3.39         1.48 o
   1 -15   8         66.82         63.97         6.09 o
   2 -15   8         83.16         78.83         8.25 o
   3 -15   8          4.68          6.31         2.46 o
   4 -15   8         24.55         17.69         5.46 o
   5 -15   8         68.04         81.01        12.03 o
  -6 -14   8          0.07          0.30         1.66 o
  -5 -14   8          3.70          3.65         1.79 o
  -4 -14   8          0.02         -0.80         0.80 o
  -3 -14   8          0.92          2.07         0.98 o
  -2 -14   8        100.14        103.67         9.74 o
  -1 -14   8          3.97          4.35         1.02 o
   0 -14   8         23.17         22.08         2.44 o
   1 -14   8         85.84         90.68        10.28 o
   2 -14   8          0.03         -0.55         1.17 o
   3 -14   8         11.93         14.75         3.21 o
   4 -14   8          0.36         -2.00         2.00 o
   5 -14   8          3.27         -2.01         2.29 o
   6 -14   8          0.11         -1.19         2.45 o
  -6 -13   8          2.54          2.43         0.99 o
  -5 -13   8         21.24         24.05         6.83 o
  -4 -13   8         11.63         11.96         2.38 o
  -3 -13   8         27.76         28.67         3.34 o
  -2 -13   8        169.64        168.33         7.55 o
  -1 -13   8         41.40         41.56         3.07 o
   0 -13   8         92.00         90.90         4.62 o
   1 -13   8         58.99         53.22         4.99 o
   2 -13   8         73.71         77.57         6.64 o
   3 -13   8          4.48          7.69         5.36 o
   4 -13   8         55.69         52.18         8.48 o
   5 -13   8         39.79         41.12         8.27 o
   6 -13   8          1.94          4.75         3.61 o
  -7 -12   8          4.98          1.01         2.36 o
  -6 -12   8          8.91          8.07         4.07 o
  -5 -12   8         28.12         27.86         3.69 o
  -4 -12   8          2.28          8.19         2.15 o
  -3 -12   8        102.02        110.98         6.26 o
  -2 -12   8          0.05          0.03         0.90 o
  -1 -12   8         15.76         13.74         1.71 o
   0 -12   8          0.88         30.16         8.27 o
   1 -12   8          0.18         -0.08         1.23 o
   2 -12   8        110.83        107.30         7.48 o
   3 -12   8        108.56        104.38        11.02 o
   4 -12   8         16.12         24.68         5.72 o
   5 -12   8          0.61         -0.53         1.58 o
   6 -12   8          1.42          1.40         3.29 o
  -7 -11   8         39.43         46.88         8.61 o
  -6 -11   8          0.00          2.66         2.58 o
  -5 -11   8          0.18          2.28         1.97 o
  -4 -11   8          4.25          4.38         1.41 o
  -3 -11   8         11.90         12.58         2.56 o
  -2 -11   8         17.68         17.96         2.28 o
  -1 -11   8         11.46          9.81         1.29 o
   0 -11   8         67.52         78.45         3.80 o
   1 -11   8         10.65          5.39         1.58 o
   2 -11   8         41.59         40.35         4.46 o
   3 -11   8        275.46        287.15        17.31 o
   4 -11   8         27.33         26.53         5.93 o
   5 -11   8        125.79        141.85        14.35 o
   6 -11   8          0.22         -3.75         3.75 o
   7 -11   8          3.85          9.57         4.82 o
  -7 -10   8        103.54         96.61        12.21 o
  -6 -10   8          6.05          5.67         2.31 o
  -5 -10   8         42.90         43.49         7.02 o
  -4 -10   8         63.75         60.61         8.49 o
  -3 -10   8         46.81         44.73         3.79 o
  -2 -10   8         17.62         15.81         2.09 o
  -1 -10   8         71.59         71.25         3.40 o
   0 -10   8        698.12        706.52        10.60 o
   1 -10   8          4.92          4.73         1.48 o
   2 -10   8          1.42          0.98         0.89 o
   3 -10   8        794.42        807.11        28.18 o
   4 -10   8         29.01         26.71         5.67 o
   5 -10   8          4.37          1.63         1.60 o
   6 -10   8          2.80          2.89         2.49 o
   7 -10   8        115.76        159.51        17.67 o
  -7  -9   8          1.77          0.97         2.10 o
  -6  -9   8         27.56         19.10         5.03 o
  -5  -9   8          7.56          8.70         3.33 o
  -4  -9   8          0.53          1.15         1.52 o
  -3  -9   8         18.56         20.22         2.53 o
  -2  -9   8        287.65        270.52         8.35 o
  -1  -9   8         12.28         20.77         1.75 o
   0  -9   8        690.42        688.51        10.16 o
   1  -9   8         49.22         51.26         2.29 o
   2  -9   8         35.70         36.66         2.37 o
   3  -9   8        837.63        801.26        15.66 o
   4  -9   8          8.12          9.26         1.49 o
   5  -9   8         13.62         12.94         2.64 o
   6  -9   8          2.96          6.17         4.23 o
   7  -9   8        173.69        184.62        18.89 o
  -8  -8   8         33.77         22.08         6.62 o
  -7  -8   8         79.27         79.35        11.22 o
  -6  -8   8          1.16         -0.15         1.71 o
  -5  -8   8         56.11         54.34         7.69 o
  -4  -8   8         13.88         32.08         5.54 o
  -3  -8   8         66.25         58.30         2.92 o
  -2  -8   8         37.27         29.36         2.66 o
  -1  -8   8        166.22        181.17         4.79 o
   0  -8   8         51.65         62.18         2.16 o
   1  -8   8        299.95        315.33         5.86 o
   2  -8   8         74.94         76.72         4.97 o
   3  -8   8        463.65        452.52         9.14 o
   4  -8   8          9.70          6.26         1.44 o
   5  -8   8         53.78         52.11         3.83 o
   6  -8   8         14.78         10.55         2.50 o
   7  -8   8          2.58          2.29         1.74 o
  -8  -7   8          3.47         -0.25         1.88 o
  -7  -7   8          0.12          3.32         1.71 o
  -6  -7   8          4.33          1.06         1.45 o
  -5  -7   8         33.69         34.14         6.30 o
  -4  -7   8        106.86        109.52         9.70 o
  -3  -7   8        130.50        129.98         9.11 o
  -2  -7   8          1.08          0.94         0.51 o
  -1  -7   8        823.26        882.91         7.17 o
   0  -7   8        140.50        148.53         2.87 o
   1  -7   8       1026.36        981.38        31.78 o
   2  -7   8        197.47        203.64         3.87 o
   3  -7   8        323.43        303.15         7.44 o
   4  -7   8         32.58         33.30         2.83 o
   5  -7   8        139.01        132.47         6.16 o
   6  -7   8          0.91         -1.09         1.09 o
   7  -7   8         11.16         12.07         5.31 o
   8  -7   8         17.41         27.60         7.47 o
  -8  -6   8          2.98          8.23         3.68 o
  -7  -6   8         24.83         22.29         5.86 o
  -6  -6   8          7.45          9.01         3.48 o
  -5  -6   8         37.22         29.75         5.65 o
  -4  -6   8          4.63          6.04         2.91 o
  -3  -6   8         29.37         30.83         3.00 o
  -2  -6   8        452.60        487.75         6.56 o
  -1  -6   8        103.85        106.80         5.76 o
   0  -6   8          5.25          2.43         0.73 o
   1  -6   8          6.88          4.87         1.63 o
   2  -6   8        891.50        870.55        10.12 o
   3  -6   8         32.37         36.60         2.54 o
   4  -6   8        189.92        180.30         6.45 o
   5  -6   8         74.62         64.53         4.32 o
   6  -6   8          7.29         12.10         2.72 o
   7  -6   8          1.05         -0.93         0.99 o
   8  -6   8          7.26          9.31         4.48 o
  -8  -5   8         16.90         24.75         6.98 o
  -7  -5   8         11.09         13.72         4.60 o
  -6  -5   8         14.69         10.73         4.00 o
  -5  -5   8          8.27          9.76         3.47 o
  -4  -5   8         10.65          7.52         1.94 o
  -3  -5   8         31.99         26.14         2.83 o
  -2  -5   8       2688.92       2801.54        31.25 o
  -1  -5   8          5.04          7.33         0.73 o
   0  -5   8        332.98        301.69         6.83 o
   1  -5   8         14.02          8.99         1.52 o
   2  -5   8       2691.85       2789.38        17.44 o
   3  -5   8          1.16          4.27         0.83 o
   4  -5   8        604.90        609.04        12.02 o
   5  -5   8        179.23        160.22         6.86 o
   6  -5   8          1.84          1.16         0.87 o
   7  -5   8         44.75         44.24         4.37 o
   8  -5   8          0.27         -1.12         3.41 o
  -8  -4   8          1.49         -0.51         2.86 o
  -7  -4   8          2.78          2.67         1.71 o
  -6  -4   8         57.99         57.24         8.62 o
  -5  -4   8         79.39         74.17         9.10 o
  -4  -4   8         52.30         51.92         4.68 o
  -3  -4   8        348.13        356.69        10.87 o
  -2  -4   8      10384.98      10957.18        50.66 o
  -1  -4   8        249.67        292.74         4.93 o
   0  -4   8          0.10          7.13         1.15 o
   1  -4   8         75.15         77.57         4.24 o
   2  -4   8        244.61        248.99         5.31 o
   3  -4   8         34.55         43.29         2.75 o
   4  -4   8          9.94         14.60         1.79 o
   5  -4   8        165.70        156.35         7.85 o
   6  -4   8         21.82         27.91         4.05 o
   7  -4   8          0.96          1.98         1.75 o
   8  -4   8          0.67          3.93         2.47 o
  -8  -3   8          1.71         -0.17         2.38 o
  -7  -3   8          0.50          4.94         3.40 o
  -6  -3   8         97.81         99.72        11.69 o
  -5  -3   8         20.60         19.17         4.10 o
  -4  -3   8         84.04         78.86         5.84 o
  -3  -3   8          0.38          1.48         1.55 o
  -2  -3   8       1457.38       1526.87        27.42 o
  -1  -3   8          8.99          7.11         1.26 o
   0  -3   8        175.43        176.00         3.09 o
   1  -3   8        127.44        134.55         2.66 o
   2  -3   8        685.81        694.94         7.80 o
   3  -3   8          6.13          2.36         0.73 o
   4  -3   8        165.85        167.89         6.30 o
   5  -3   8        146.26        119.75         7.41 o
   6  -3   8         12.95         11.82         2.54 o
   7  -3   8          0.83         -1.54         1.89 o
   8  -3   8         10.86          6.17         3.35 o
  -8  -2   8          0.00          0.48         2.13 o
  -7  -2   8          5.55         13.20         4.92 o
  -6  -2   8         47.90         57.87         9.22 o
  -5  -2   8         19.14         21.54         3.65 o
  -4  -2   8          0.06          0.36         1.09 o
  -3  -2   8        774.56        786.53        20.04 o
  -2  -2   8       2636.34       2690.35        38.30 o
  -1  -2   8         41.73         41.68         2.83 o
   0  -2   8         20.65         17.24         1.25 o
   1  -2   8         26.67         31.71         1.47 o
   2  -2   8        138.22        142.73         4.35 o
   3  -2   8         30.84         26.57         2.21 o
   4  -2   8        209.86        216.96         8.74 o
   5  -2   8          6.99          7.06         1.73 o
   6  -2   8          0.83          0.90         3.59 o
   7  -2   8         67.01         72.10         7.00 o
   8  -2   8        171.49        197.58        12.51 o
  -8  -1   8          0.03         -1.19         3.44 o
  -7  -1   8         24.86         29.64         6.82 o
  -6  -1   8         43.60         36.72         5.58 o
  -5  -1   8         16.51         15.03         2.93 o
  -4  -1   8         20.42         21.58         4.71 o
  -3  -1   8         14.75         11.63         2.03 o
  -2  -1   8        228.23        234.73        11.82 o
  -1  -1   8          0.33          0.34         1.08 o
   0  -1   8          9.36         11.91         1.01 o
   1  -1   8        297.07        277.26         4.81 o
   2  -1   8          5.17          6.11         0.98 o
   3  -1   8        279.33        276.25         7.23 o
   4  -1   8         28.04         27.46         3.20 o
   5  -1   8          2.13          3.06         1.45 o
   6  -1   8          0.97          0.46         0.93 o
   7  -1   8         41.20         48.89         5.78 o
   8  -1   8        107.05         96.25         8.55 o
  -8   0   8         43.61         47.93        10.15 o
  -7   0   8         63.90         57.58        10.19 o
  -6   0   8          2.39          2.40         1.66 o
  -5   0   8         40.54         40.07         6.98 o
  -4   0   8         68.34         65.42         7.98 o
  -3   0   8        141.45        145.48        11.04 o
  -2   0   8         13.87         12.77         3.11 o
  -1   0   8        133.68        125.75         4.94 o
   0   0   8        149.13        175.42         4.69 o
   1   0   8        649.79        669.86         7.49 o
   2   0   8         54.47         45.91         2.57 o
   3   0   8        283.96        284.25         8.68 o
   4   0   8        557.82        529.28        13.60 o
   5   0   8         12.59         14.17         3.16 o
   6   0   8         19.49         18.11         3.07 o
   7   0   8         11.95         16.77         3.21 o
   8   0   8          5.71          7.31         2.37 o
  -8   1   8          1.64         -0.91         2.80 o
  -7   1   8        160.03        176.37        17.60 o
  -6   1   8         23.42         20.67         5.86 o
  -5   1   8         25.42         32.49         6.42 o
  -4   1   8          1.28         -0.74         2.30 o
  -3   1   8        110.93        127.29        10.34 o
  -2   1   8         91.20         86.08         4.08 o
  -1   1   8          0.87          2.40         0.50 o
   0   1   8        990.15       1022.56        11.28 o
   1   1   8        660.41        666.47         7.30 o
   2   1   8        418.41        410.54         7.80 o
   3   1   8         99.68         98.63         5.08 o
   4   1   8         91.17         80.11         5.26 o
   5   1   8        107.48         96.77         6.63 o
   6   1   8          0.44         -1.02         1.29 o
   7   1   8        321.02        359.72        19.91 o
   8   1   8         19.57         12.90         3.97 o
  -8   2   8        129.75        153.55        17.99 o
  -7   2   8        106.95        130.26        15.13 o
  -6   2   8          1.73         -0.80         1.97 o
  -5   2   8         69.77         75.07        10.06 o
  -4   2   8          6.46          9.07         3.62 o
  -3   2   8        386.05        403.61        19.21 o
  -2   2   8          4.67          1.60         0.64 o
  -1   2   8        375.29        360.12         5.81 o
   0   2   8         54.06         57.65         1.78 o
   1   2   8         95.84         94.81         4.74 o
   2   2   8          1.11          1.60         0.54 o
   3   2   8       2333.88       2425.65        59.18 o
   4   2   8        441.21        426.11        12.16 o
   5   2   8         43.54         38.11         4.10 o
   6   2   8          0.87          1.61         1.08 o
   7   2   8         15.80         12.13         4.22 o
   8   2   8        112.57        115.77        13.29 o
  -8   3   8         22.72         18.77         5.98 o
  -7   3   8        103.27        100.13        13.90 o
  -6   3   8          2.48          4.41         3.89 o
  -5   3   8         61.96         40.01         7.18 o
  -4   3   8          0.11         -1.49         1.49 o
  -3   3   8         36.26         30.20         3.24 o
  -2   3   8         58.01         79.23         4.54 o
  -1   3   8        640.39        611.22         8.12 o
   0   3   8        160.26        176.33         4.08 o
   1   3   8         28.61         25.08         2.70 o
   2   3   8         94.72         92.12         5.35 o
   3   3   8         25.25         20.68         3.69 o
   4   3   8        299.31        303.22        16.34 o
   5   3   8         10.51          9.50         3.30 o
   6   3   8          0.20         -0.24         1.44 o
   7   3   8          2.69          6.23         3.50 o
  -7   4   8          8.22          3.19         2.69 o
  -6   4   8          0.35         -2.41         2.44 o
  -5   4   8         89.47         79.57        10.85 o
  -4   4   8          3.97         25.03         6.03 o
  -3   4   8         59.28         61.69         4.77 o
  -2   4   8         72.45         70.69         4.64 o
  -1   4   8        125.90        123.30         3.05 o
   0   4   8        226.01        237.10         4.60 o
   1   4   8         37.17         36.30         2.75 o
   2   4   8         88.41         82.07         5.36 o
   3   4   8         54.33         47.12         5.76 o
   4   4   8        117.21        103.04         9.29 o
   5   4   8          1.70          2.78         1.79 o
   6   4   8         24.82         21.71         5.28 o
   7   4   8          4.72          5.40         2.81 o
  -7   5   8          4.49          4.64         3.02 o
  -6   5   8         62.93         42.58         8.88 o
  -5   5   8          6.15          1.78         2.60 o
  -4   5   8          1.07          2.33         2.72 o
  -3   5   8         11.44         13.72         2.51 o
  -2   5   8        298.94        299.15        10.21 o
  -1   5   8          8.93          6.33         1.02 o
   0   5   8        106.83        100.74         4.68 o
   1   5   8         18.07         18.14         2.07 o
   2   5   8        696.39        616.71        15.33 o
   3   5   8         12.59         18.20         3.96 o
   4   5   8          3.67          0.50         1.49 o
   5   5   8         73.81        105.98        10.78 o
   6   5   8         26.60         39.06         6.77 o
   7   5   8         52.38         61.30         9.42 o
  -7   6   8         34.61         35.30         8.74 o
  -6   6   8         13.45         18.10         6.54 o
  -5   6   8          9.87          5.81         2.36 o
  -4   6   8         32.76         34.19         3.42 o
  -3   6   8         13.70         12.07         3.65 o
  -2   6   8       1583.78       1602.90        25.03 o
  -1   6   8        321.36        317.18        10.25 o
   0   6   8         38.48         31.13         2.71 o
   1   6   8        126.99        118.89         5.46 o
   2   6   8        189.18        161.35         8.15 o
   3   6   8         81.30         75.39         8.20 o
   4   6   8          0.20         -2.20         2.20 o
   5   6   8         40.81         44.93         7.25 o
   6   6   8          5.75          6.36         3.25 o
  -7   7   8         33.72         39.24         9.25 o
  -6   7   8        120.34        134.97        10.50 o
  -5   7   8          2.49          2.79         3.50 o
  -4   7   8         32.91         33.81         3.47 o
  -3   7   8         36.50         43.95         4.71 o
  -2   7   8         41.96         43.71         4.40 o
  -1   7   8         25.14         23.00         2.78 o
   0   7   8         96.84         86.49         4.69 o
   1   7   8        273.58        226.59         7.80 o
   2   7   8         14.89         13.17         2.02 o
   3   7   8          8.98          9.22         3.32 o
   4   7   8          9.69          9.22         3.32 o
   5   7   8         58.25         71.51         9.45 o
   6   7   8         10.94         10.04         3.40 o
  -6   8   8          6.24          2.00         1.91 o
  -5   8   8          4.91          1.81         3.42 o
  -4   8   8          3.94          8.34         2.59 o
  -3   8   8        298.12        319.41        13.45 o
  -2   8   8          4.03          5.37         2.50 o
  -1   8   8        169.51        170.90        10.25 o
   0   8   8          4.03          6.58         1.70 o
   1   8   8        198.56        196.20         7.59 o
   2   8   8         27.38         27.61         2.90 o
   3   8   8          0.24          3.67         2.18 o
   4   8   8          0.82          5.88         2.97 o
   5   8   8         22.46         27.89         6.14 o
  -6   9   8          6.12          7.83         5.27 o
  -5   9   8         13.44         11.43         4.35 o
  -4   9   8         54.62         56.35         6.64 o
  -3   9   8         12.03         10.32         4.52 o
  -2   9   8          0.31          0.24         1.45 o
  -1   9   8         39.80         36.50         4.22 o
   0   9   8          0.74          1.50         1.12 o
   1   9   8          2.86          0.47         1.21 o
   2   9   8          1.77          1.47         1.41 o
   3   9   8          4.38          4.88         1.97 o
   4   9   8         25.91         23.79         5.54 o
   5   9   8          1.95          6.34         3.84 o
  -5  10   8          3.46          6.22         4.90 o
  -4  10   8         23.76         17.42         3.59 o
  -3  10   8          0.58          1.23         1.75 o
  -2  10   8          3.15          1.40         3.16 o
  -1  10   8        104.86        106.82         7.52 o
   0  10   8         82.25         75.96         9.29 o
   1  10   8          4.32          7.45         1.49 o
   2  10   8          8.01          8.64         1.83 o
   3  10   8         54.81         59.14         4.87 o
   4  10   8         34.66         31.42         4.49 o
  -5  11   8          5.65          0.55         2.90 o
  -4  11   8          0.15          3.92         2.16 o
  -3  11   8          0.47         -0.52         1.11 o
  -2  11   8          6.27          8.92         2.54 o
  -1  11   8          5.76          0.13         0.94 o
   0  11   8        144.48        175.17        14.77 o
   1  11   8         26.02         40.39         4.97 o
   2  11   8          2.32          1.96         0.93 o
   3  11   8          3.58          5.40         1.61 o
  -4  12   8          0.36          4.41         2.63 o
  -3  12   8          3.47          6.66         2.86 o
  -2  12   8          0.44          0.19         2.21 o
  -1  12   8         10.98          7.43         2.23 o
   0  12   8          0.24          1.56         2.36 o
   1  12   8         36.13         43.81         5.38 o
   2  12   8          0.00          0.29         1.51 o
   3  12   8         88.45         79.13        10.31 o
  -4  13   8          2.86          6.00         1.74 o
  -3  13   8          2.00          4.63         2.34 o
  -2  13   8         10.52         10.15         2.83 o
  -1  13   8         56.30         61.34         6.56 o
   0  13   8          0.03          1.24         1.17 o
  -3  14   8          8.20          1.78         3.01 o
  -2  14   8          0.52         -3.14         3.14 o
  -1  14   8         36.24         45.25         7.95 o
   0 -20   9          1.67         11.06         4.13 o
  -1 -19   9          1.94          1.13         1.33 o
   0 -19   9          0.01         -1.70         1.71 o
   1 -19   9          5.20          4.67         3.67 o
   2 -19   9          3.28          6.14         3.16 o
  -3 -18   9          0.14         -0.45         2.60 o
  -2 -18   9          5.68          1.92         2.47 o
  -1 -18   9          1.16          2.77         1.74 o
   0 -18   9          0.22         12.60         4.94 o
   1 -18   9          3.72          1.86         1.90 o
   2 -18   9          0.17         -1.45         2.01 o
   3 -18   9          0.75          1.91         3.11 o
  -4 -17   9          5.12          3.99         2.50 o
  -3 -17   9          3.97          6.20         1.85 o
  -2 -17   9          5.07         -0.49         1.39 o
  -1 -17   9         19.05         19.09         5.22 o
   0 -17   9          6.94          4.92         2.76 o
   1 -17   9         28.40         35.76         9.47 o
   2 -17   9         49.15         47.54         6.06 o
   3 -17   9          5.20          6.54         2.79 o
   4 -17   9          2.70         -3.41         3.41 o
  -5 -16   9          9.32         10.39         3.26 o
  -4 -16   9          2.43          6.36         2.69 o
  -3 -16   9         11.08          6.66         2.69 o
  -2 -16   9        115.36        124.24         6.19 o
  -1 -16   9          0.00          3.43         1.81 o
   0 -16   9         48.14         53.95         5.48 o
   1 -16   9         16.43         15.80         3.25 o
   2 -16   9         12.36         10.69         2.97 o
   3 -16   9          1.24          3.72         3.02 o
   4 -16   9          0.50         -0.22         2.28 o
  -6 -15   9         85.41         72.38        10.27 o
  -5 -15   9          0.22         -3.34         3.34 o
  -4 -15   9         10.32          8.78         2.60 o
  -3 -15   9         55.89         59.26         4.96 o
  -2 -15   9          6.07          3.47         1.94 o
  -1 -15   9         16.07         16.98         2.21 o
   0 -15   9         79.00         77.44         6.28 o
   1 -15   9        158.46        158.17        14.32 o
   2 -15   9         40.53         39.86         5.32 o
   3 -15   9          0.02          1.61         1.38 o
   4 -15   9         30.13         26.99         6.47 o
   5 -15   9          2.00         -1.74         2.47 o
  -6 -14   9         12.95         15.26         4.68 o
  -5 -14   9          0.35         -0.01         1.23 o
  -4 -14   9          7.02          5.39         1.87 o
  -3 -14   9         28.11         31.71         3.64 o
  -2 -14   9        169.25        185.37         6.89 o
  -1 -14   9          5.35          5.79         1.23 o
   0 -14   9        110.39        111.29         7.18 o
   1 -14   9         34.96         29.76         7.90 o
   2 -14   9        114.35        120.36         8.64 o
   3 -14   9         39.04         33.00         4.78 o
   4 -14   9         28.82         36.67         7.07 o
   5 -14   9         10.39          8.81         3.80 o
  -7 -13   9         11.20          7.23         3.28 o
  -6 -13   9         20.22         19.45         3.53 o
  -5 -13   9          2.59          1.37         1.53 o
  -4 -13   9         28.68         28.88         3.59 o
  -3 -13   9          0.06         -0.78         1.93 o
  -2 -13   9         44.43         50.86         4.14 o
  -1 -13   9          1.89          2.05         1.15 o
   0 -13   9        143.98        141.52         5.71 o
   1 -13   9         35.73         36.79         4.17 o
   2 -13   9          3.08          1.17         4.66 o
   3 -13   9         80.08         75.11         9.62 o
   4 -13   9          6.43          7.93         4.04 o
   5 -13   9         21.79         26.84         7.00 o
   6 -13   9          0.17          1.58         2.29 o
  -7 -12   9          0.95          3.14         2.51 o
  -6 -12   9          0.03         -0.05         1.41 o
  -5 -12   9         59.78         54.74         5.24 o
  -4 -12   9         15.90         16.39         2.64 o
  -3 -12   9         10.35         11.90         2.08 o
  -2 -12   9          0.85          0.30         1.28 o
  -1 -12   9        229.11        237.69         6.92 o
   0 -12   9        251.02        353.79        25.11 o
   1 -12   9         32.85         31.75         7.85 o
   2 -12   9          6.76          4.11         1.69 o
   3 -12   9        824.93        831.31        31.02 o
   4 -12   9        174.21        177.58        15.45 o
   5 -12   9         32.00         35.35         7.63 o
   6 -12   9          6.20          8.64         4.29 o
  -7 -11   9         10.94         10.24         4.68 o
  -6 -11   9          4.09          5.60         3.12 o
  -5 -11   9         30.67         29.72         3.94 o
  -4 -11   9          3.03          3.60         1.44 o
  -3 -11   9          0.63          1.52         1.03 o
  -2 -11   9         14.24         15.30         2.06 o
  -1 -11   9          6.77          7.97         1.31 o
   0 -11   9         54.59         59.27         3.21 o
   1 -11   9         14.09         15.08         2.49 o
   2 -11   9         55.21         57.35         5.32 o
   3 -11   9         34.00         25.96         5.33 o
   4 -11   9        152.71        153.02        13.81 o
   5 -11   9         36.07         50.11         8.82 o
   6 -11   9         32.35         41.08         8.61 o
  -7 -10   9         24.96         37.52         7.85 o
  -6 -10   9         17.30         21.22         5.33 o
  -5 -10   9         46.11         42.96         6.96 o
  -4 -10   9         60.08         55.73         6.46 o
  -3 -10   9         74.61         75.72         5.00 o
  -2 -10   9          0.77          0.20         0.72 o
  -1 -10   9        211.73        208.47         5.74 o
   0 -10   9          0.66          0.55         0.59 o
   1 -10   9         47.53         46.61         4.21 o
   2 -10   9         45.87         46.15         4.62 o
   3 -10   9       1411.68       1415.82        37.84 o
   4 -10   9          1.17          0.91         1.95 o
   5 -10   9          2.05          2.92         1.53 o
   6 -10   9          2.95          5.38         3.64 o
   7 -10   9         77.34         80.38        12.39 o
  -7  -9   9         54.37         57.03         9.33 o
  -6  -9   9         41.06         42.24         7.50 o
  -5  -9   9         18.89         14.46         4.43 o
  -4  -9   9          1.44         -0.93         2.07 o
  -3  -9   9          0.17          5.01         1.36 o
  -2  -9   9         50.30         54.34         4.50 o
  -1  -9   9        258.64        260.92         6.02 o
   0  -9   9         19.87         22.45         1.10 o
   1  -9   9          1.72          4.26         0.80 o
   2  -9   9         33.37         34.34         5.14 o
   3  -9   9        590.11        578.10        11.32 o
   4  -9   9          4.42          3.85         1.07 o
   5  -9   9         26.53         20.99         2.99 o
   6  -9   9         41.45         51.65         9.22 o
   7  -9   9          8.14         16.33         6.04 o
  -8  -8   9         22.88         20.11         5.73 o
  -7  -8   9          4.82          6.73         3.75 o
  -6  -8   9          2.85          0.47         1.46 o
  -5  -8   9         32.03         29.66         5.75 o
  -4  -8   9         87.93         81.08         8.31 o
  -3  -8   9         34.43         37.71         3.48 o
  -2  -8   9          0.09          1.28         0.49 o
  -1  -8   9          0.46         -0.32         0.32 o
   0  -8   9        177.20        176.41         4.78 o
   1  -8   9          2.87          1.81         0.40 o
   2  -8   9         91.44         89.35         2.54 o
   3  -8   9         27.77         25.45         2.14 o
   4  -8   9          3.13          0.90         0.87 o
   5  -8   9          8.01          7.93         1.63 o
   6  -8   9         21.68         29.95         7.02 o
   7  -8   9         15.88         23.04         6.09 o
  -8  -7   9         24.04         24.29         6.81 o
  -7  -7   9         31.46         28.57         6.86 o
  -6  -7   9         33.42         35.59         7.13 o
  -5  -7   9         26.61         10.43         3.30 o
  -4  -7   9         48.00         40.71         5.90 o
  -3  -7   9         26.78         33.36         3.15 o
  -2  -7   9        163.18        164.38         4.88 o
  -1  -7   9        292.81        245.20         4.32 o
   0  -7   9         19.72         16.78         2.03 o
   1  -7   9        180.37        194.65        10.59 o
   2  -7   9        162.56        156.69         2.83 o
   3  -7   9         75.04         64.55         3.35 o
   4  -7   9          3.93          1.96         0.74 o
   5  -7   9         12.60          7.45         2.55 o
   6  -7   9         31.58         35.52         6.56 o
   7  -7   9          2.01          6.07         3.62 o
  -8  -6   9          4.01          6.06         3.77 o
  -7  -6   9          9.77          7.68         3.59 o
  -6  -6   9         65.25         54.11         8.30 o
  -5  -6   9          4.93          3.36         2.14 o
  -4  -6   9         41.02         35.50         3.77 o
  -3  -6   9          0.53          1.50         0.70 o
  -2  -6   9        414.03        442.20         8.21 o
  -1  -6   9         97.58         82.96         2.49 o
   0  -6   9        156.51        172.30         9.00 o
   1  -6   9         60.17         53.55         3.78 o
   2  -6   9         20.99         14.32         1.08 o
   3  -6   9          4.05          3.16         0.83 o
   4  -6   9        638.15        652.35        12.34 o
   5  -6   9         86.19         88.77         5.11 o
   6  -6   9          1.37          2.71         1.32 o
   7  -6   9          1.68          3.99         1.55 o
   8  -6   9         11.65         11.26         5.26 o
  -8  -5   9          0.05          3.18         3.02 o
  -7  -5   9          0.21          0.22         1.90 o
  -6  -5   9        278.33        293.13        19.87 o
  -5  -5   9        118.29        115.18        11.26 o
  -4  -5   9          8.93          7.24         1.93 o
  -3  -5   9          6.69          3.19         1.03 o
  -2  -5   9       1264.78       1217.56         9.71 o
  -1  -5   9        531.69        523.73         6.23 o
   0  -5   9         12.84         11.04         1.29 o
   1  -5   9         90.20         90.03         4.79 o
   2  -5   9        117.01        118.16         3.14 o
   3  -5   9       1143.01       1143.19        14.09 o
   4  -5   9         19.79         24.10         2.39 o
   5  -5   9        462.47        392.36        10.78 o
   6  -5   9         26.94         25.32         3.04 o
   7  -5   9         20.12         23.68         3.99 o
   8  -5   9         25.36         29.01         7.46 o
  -8  -4   9         11.71         19.14         5.62 o
  -7  -4   9          0.02          6.20         3.79 o
  -6  -4   9          5.70          4.57         3.33 o
  -5  -4   9          0.70          0.76         3.30 o
  -4  -4   9         12.93         12.90         2.35 o
  -3  -4   9        101.17        102.52         6.00 o
  -2  -4   9         48.69         39.67         3.14 o
  -1  -4   9        270.67        296.82         5.96 o
   0  -4   9          7.59          4.85         0.67 o
   1  -4   9       1321.50       1341.11        18.41 o
   2  -4   9         23.99         29.51         1.80 o
   3  -4   9        113.15        125.97         4.68 o
   4  -4   9         26.75         23.35         2.37 o
   5  -4   9        205.46        162.16         6.98 o
   6  -4   9         13.00         14.47         2.34 o
   7  -4   9         25.32         23.13         3.08 o
   8  -4   9          0.18          1.29         2.09 o
  -8  -3   9          0.01          0.84         1.78 o
  -7  -3   9        103.77        104.88        13.23 o
  -6  -3   9          0.00          5.28         4.11 o
  -5  -3   9        101.24         92.47         7.25 o
  -4  -3   9         52.44         49.87         4.83 o
  -3  -3   9        941.68        883.10        17.38 o
  -2  -3   9         70.83         81.56         6.77 o
  -1  -3   9         31.03         40.66         2.93 o
   0  -3   9        165.47        171.09         3.35 o
   1  -3   9         32.98         40.36         1.61 o
   2  -3   9        260.61        267.60         4.97 o
   3  -3   9        434.91        430.59         8.84 o
   4  -3   9        261.64        235.02         7.56 o
   5  -3   9         89.02         84.01         5.11 o
   6  -3   9          2.70         13.50         2.52 o
   7  -3   9         23.00         27.79         3.52 o
   8  -3   9          0.03         -1.74         1.74 o
  -8  -2   9          0.24         -0.01         2.19 o
  -7  -2   9         33.41         38.20         7.83 o
  -6  -2   9          1.30          0.66         1.97 o
  -5  -2   9          4.64          1.98         1.32 o
  -4  -2   9         22.75         29.13         5.24 o
  -3  -2   9        919.74        927.43        33.14 o
  -2  -2   9          4.01          5.69         1.94 o
  -1  -2   9          0.08          1.90         0.76 o
   0  -2   9         92.32        104.76         2.97 o
   1  -2   9        366.94        352.74         5.35 o
   2  -2   9          2.96          3.41         1.15 o
   3  -2   9          2.07          2.76         0.93 o
   4  -2   9         19.80         16.79         2.10 o
   5  -2   9         31.58         25.10         3.31 o
   6  -2   9         19.58         23.27         3.56 o
   7  -2   9         24.69         29.54         4.57 o
   8  -2   9        162.64        185.31        17.92 o
  -8  -1   9          2.90          0.51         2.55 o
  -7  -1   9         63.30         68.29        10.98 o
  -6  -1   9          8.61         10.51         3.70 o
  -5  -1   9          0.73          0.73         1.33 o
  -4  -1   9         51.81         57.03         7.63 o
  -3  -1   9         15.02         14.36         3.29 o
  -2  -1   9        194.02        213.18        11.63 o
  -1  -1   9          0.32          1.50         1.25 o
   0  -1   9          2.49          2.86         1.07 o
   1  -1   9          2.84          2.79         0.51 o
   2  -1   9        470.67        468.78         8.37 o
   3  -1   9          0.47          0.88         0.49 o
   4  -1   9        267.77        254.00         7.96 o
   5  -1   9          9.73          8.54         2.07 o
   6  -1   9         29.97         27.39         3.88 o
   7  -1   9          4.67          4.58         1.44 o
   8  -1   9          3.80          4.21         2.36 o
  -8   0   9         17.95         16.20         6.66 o
  -7   0   9         50.99         48.54         9.84 o
  -6   0   9          0.57          2.72         1.55 o
  -5   0   9          7.86          8.94         3.47 o
  -4   0   9         61.86         86.15         9.54 o
  -3   0   9         23.72         79.86         8.69 o
  -2   0   9         89.47         87.57         7.85 o
  -1   0   9        132.67        135.17         5.37 o
   0   0   9        236.04        239.09         6.89 o
   1   0   9        113.42        114.41         3.24 o
   2   0   9         94.72         97.38         3.87 o
   3   0   9        209.14        208.22         6.43 o
   4   0   9       1196.81       1149.96        20.11 o
   5   0   9         20.97         23.38         3.22 o
   6   0   9         76.86         84.42         8.23 o
   7   0   9        254.02        265.74        13.25 o
   8   0   9         32.85         42.75         7.84 o
  -8   1   9         11.79          5.58         2.70 o
  -7   1   9         14.08         19.46         4.30 o
  -6   1   9         16.65         12.12         4.79 o
  -5   1   9          9.53         10.35         3.88 o
  -4   1   9        200.55        205.36        15.06 o
  -3   1   9         11.07         15.37         3.73 o
  -2   1   9          8.66          5.81         1.87 o
  -1   1   9        329.29        333.65         5.92 o
   0   1   9       1036.29       1069.87        12.34 o
   1   1   9         36.52         39.43         1.85 o
   2   1   9         33.30         32.86         2.24 o
   3   1   9        893.10        920.69        15.72 o
   4   1   9         26.76         13.76         2.22 o
   5   1   9          1.63          0.77         1.02 o
   6   1   9          4.94          3.92         5.02 o
   7   1   9        119.05        115.82        12.16 o
   8   1   9          0.12         -2.86         2.86 o
  -8   2   9          0.24         -2.72         3.83 o
  -7   2   9         13.90         17.57         4.27 o
  -6   2   9          1.67          7.19         4.23 o
  -5   2   9        146.15        117.72        12.75 o
  -4   2   9          2.28          0.62         1.96 o
  -3   2   9         57.31         55.00         7.32 o
  -2   2   9        478.33        454.20        10.42 o
  -1   2   9          5.61          5.65         0.79 o
   0   2   9        413.74        441.73         5.66 o
   1   2   9         20.42         16.26         2.41 o
   2   2   9          0.06          0.12         0.52 o
   3   2   9        882.19        879.78        13.34 o
   4   2   9        221.75        215.47         8.68 o
   5   2   9          9.92         14.47         3.95 o
   6   2   9         93.35        105.80        10.82 o
   7   2   9          3.79          1.81         1.61 o
  -7   3   9         27.54         17.26         6.41 o
  -6   3   9          3.14         15.62         5.11 o
  -5   3   9         79.09         78.33        10.94 o
  -4   3   9         17.05         10.00         3.36 o
  -3   3   9         19.16         71.46         5.21 o
  -2   3   9         49.69         45.49         3.54 o
  -1   3   9        275.94        279.66         5.11 o
   0   3   9         71.14         73.77         3.16 o
   1   3   9         35.01         32.21         3.18 o
   2   3   9        138.55        133.65         6.79 o
   3   3   9        169.51        159.37         7.98 o
   4   3   9          0.57          1.46         1.20 o
   5   3   9          2.71          2.26         1.31 o
   6   3   9         66.45         75.51         9.34 o
   7   3   9         43.15         55.53         8.74 o
  -7   4   9         12.94         12.11         5.94 o
  -6   4   9         30.96         25.74         6.68 o
  -5   4   9         14.10         17.04         5.67 o
  -4   4   9        242.28        260.08        18.47 o
  -3   4   9        127.68        135.61         7.24 o
  -2   4   9          0.12          0.13         0.72 o
  -1   4   9         19.59         17.39         1.64 o
   0   4   9          7.98          5.24         0.72 o
   1   4   9        314.11        314.11         8.54 o
   2   4   9        768.88        707.06        16.37 o
   3   4   9          0.73         -0.13         1.20 o
   4   4   9          0.03          2.54         1.96 o
   5   4   9         25.04         30.69         5.74 o
   6   4   9          1.84          1.82         2.37 o
   7   4   9         21.68         27.57         6.23 o
  -7   5   9         22.41         20.77         6.17 o
  -6   5   9         72.50         75.59        11.94 o
  -5   5   9          5.03          7.68         4.49 o
  -4   5   9          8.12         12.74         4.03 o
  -3   5   9         30.07         30.49         3.69 o
  -2   5   9         56.77         55.64         4.47 o
  -1   5   9        536.29        528.16         8.23 o
   0   5   9        120.90        122.80         7.77 o
   1   5   9        196.36        187.25         6.85 o
   2   5   9         15.28         10.83         2.05 o
   3   5   9         88.13         82.55         6.18 o
   4   5   9         32.62         29.81         5.46 o
   5   5   9          1.11         -0.21         1.87 o
   6   5   9          1.39         -0.64         1.61 o
   7   5   9          2.41         -0.41         3.01 o
  -7   6   9         24.43         22.38         7.24 o
  -6   6   9         68.54         76.42        12.56 o
  -5   6   9         86.09         88.79        12.65 o
  -4   6   9          3.16          2.52         3.01 o
  -3   6   9        328.43        355.44        13.16 o
  -2   6   9         53.83         52.25         4.56 o
  -1   6   9        172.94        175.76         8.08 o
   0   6   9          6.60          8.43         2.14 o
   1   6   9         34.53         51.24         3.72 o
   2   6   9         12.62          8.87         1.75 o
   3   6   9         25.21         27.85         3.68 o
   4   6   9         12.06         13.85         4.02 o
   5   6   9         45.91         55.71         7.94 o
   6   6   9         52.09         60.55         9.06 o
  -6   7   9          3.95          8.79         4.95 o
  -5   7   9         41.30         46.29         9.19 o
  -4   7   9         15.99         12.94         2.84 o
  -3   7   9          3.25          2.25         1.23 o
  -2   7   9         53.50         51.03         4.82 o
  -1   7   9        561.95        578.18        14.96 o
   0   7   9        244.52        238.76         9.83 o
   1   7   9          0.74         -0.55         1.38 o
   2   7   9        119.61        115.95         6.00 o
   3   7   9         15.09         13.44         2.73 o
   4   7   9         26.40         44.41         7.03 o
   5   7   9          0.94         -2.97         2.97 o
   6   7   9          3.17          6.72         3.46 o
  -6   8   9         32.35         25.72         6.93 o
  -5   8   9         25.51         22.37         7.34 o
  -4   8   9        104.42        107.39         8.42 o
  -3   8   9         54.58         53.75         5.59 o
  -2   8   9        139.52        144.97         8.59 o
  -1   8   9          2.15          0.69         1.02 o
   0   8   9         16.08         21.14         2.96 o
   1   8   9         19.45         17.72         2.44 o
   2   8   9         67.52         62.89         4.65 o
   3   8   9          0.28          1.70         0.86 o
   4   8   9         19.77         16.94         4.37 o
   5   8   9         20.86         24.05         5.76 o
  -6   9   9          1.36         -2.64         4.10 o
  -5   9   9         11.21          3.99         3.76 o
  -4   9   9         23.36         20.74         3.85 o
  -3   9   9          0.05         11.72         3.05 o
  -2   9   9         74.94         65.22         6.00 o
  -1   9   9         29.63         24.26         4.19 o
   0   9   9          2.29          7.07         1.83 o
   1   9   9          9.83          9.88         1.95 o
   2   9   9          0.27         -0.07         1.85 o
   3   9   9          0.78         10.09         2.13 o
   4   9   9        202.16        250.74        12.96 o
  -5  10   9          4.81         10.05         5.18 o
  -4  10   9         37.58         27.76         4.67 o
  -3  10   9         12.16         16.01         3.34 o
  -2  10   9          0.16          1.42         1.28 o
  -1  10   9          2.66          7.60         2.10 o
   0  10   9          8.26          6.81         3.39 o
   1  10   9          0.86          0.33         1.10 o
   2  10   9         21.39         21.16         2.90 o
   3  10   9        145.75        176.90         8.61 o
   4  10   9         16.50         20.80         3.11 o
  -4  11   9          4.61          3.94         3.47 o
  -3  11   9         42.00         47.37        10.83 o
  -2  11   9         18.13         22.53         3.85 o
  -1  11   9         33.88         37.55         4.88 o
   0  11   9         16.60         18.26         4.95 o
   1  11   9         18.43         23.86         3.71 o
   2  11   9         13.11         13.96         2.41 o
   3  11   9         31.02         30.68         3.76 o
  -4  12   9          0.13          0.49         2.46 o
  -3  12   9          1.50          1.79         1.40 o
  -2  12   9         54.68         64.01         6.94 o
  -1  12   9          4.47          1.54         1.32 o
   0  12   9          0.20         -3.42         3.42 o
   1  12   9          7.87         11.59         3.93 o
   2  12   9          7.24         11.11         3.94 o
  -3  13   9         11.26          9.96         4.28 o
  -2  13   9          9.54         16.60         3.86 o
  -1  13   9         12.86         12.01         4.97 o
   0  13   9          1.88         -1.26         2.03 o
  -2 -19  10          9.70         14.31         4.71 o
  -1 -19  10         15.32          4.61         3.28 o
   0 -19  10          0.14          6.12         3.85 o
   1 -19  10          0.01         -0.82         2.68 o
   2 -19  10         13.25         13.33         4.82 o
  -3 -18  10          0.12         -3.32         3.32 o
  -2 -18  10         44.60         45.08         8.28 o
  -1 -18  10          0.46         -2.77         3.14 o
   0 -18  10          3.69          3.29         2.61 o
   1 -18  10         12.56          9.78         2.53 o
   2 -18  10         25.41         32.17         5.07 o
   3 -18  10          6.94          6.07         2.88 o
  -3 -17  10         29.07         23.69         5.53 o
  -2 -17  10         11.89          7.80         2.92 o
  -1 -17  10          1.00          2.34         1.70 o
   0 -17  10         11.75         13.00         2.84 o
   1 -17  10         15.65         18.06         3.77 o
   2 -17  10         18.90         26.42         4.74 o
   3 -17  10          4.42          5.02         2.10 o
   4 -17  10          0.67         -3.52         3.52 o
  -5 -16  10          3.92          1.90         1.62 o
  -4 -16  10          0.37         -1.18         1.61 o
  -3 -16  10          6.08          2.53         3.78 o
  -2 -16  10         58.13         62.19         7.46 o
  -1 -16  10         10.78         10.41         2.40 o
   0 -16  10         11.05         11.32         2.81 o
   1 -16  10          4.20          5.31         3.73 o
   2 -16  10          0.39          1.84         1.69 o
   3 -16  10          0.52          0.16         1.53 o
   4 -16  10         27.12         32.30         7.26 o
  -6 -15  10          0.01          0.30         2.11 o
  -5 -15  10          1.52          0.90         1.07 o
  -4 -15  10          1.27          0.04         1.44 o
  -3 -15  10        451.46        475.65        14.31 o
  -2 -15  10         52.91         55.89         3.96 o
  -1 -15  10         38.85         43.04         4.50 o
   0 -15  10          1.10         -0.58         1.30 o
   1 -15  10          5.37          4.69         2.87 o
   2 -15  10          4.35          4.43         1.81 o
   3 -15  10          8.30          4.08         2.95 o
   4 -15  10          1.53          0.46         2.53 o
   5 -15  10          5.50          5.90         2.43 o
  -6 -14  10         17.81         14.94         2.89 o
  -5 -14  10         11.26          8.17         2.22 o
  -4 -14  10          1.05          0.83         2.56 o
  -3 -14  10          0.01          0.88         0.98 o
  -2 -14  10         57.90         58.63         3.90 o
  -1 -14  10          2.67          2.66         0.95 o
   0 -14  10         48.71         45.93         4.71 o
   1 -14  10          1.79          0.28         1.21 o
   2 -14  10          0.14         -1.06         1.28 o
   3 -14  10          0.19          2.34         2.32 o
   4 -14  10         99.25        119.79        13.25 o
   5 -14  10          0.00         -1.30         2.48 o
  -7 -13  10         17.86          4.71         2.65 o
  -6 -13  10          0.04          0.26         1.43 o
  -5 -13  10         36.63         31.17         5.06 o
  -4 -13  10          7.92         12.10         2.27 o
  -3 -13  10          6.01          3.15         1.84 o
  -2 -13  10          0.05          1.16         0.72 o
  -1 -13  10        144.65        151.16         5.79 o
   0 -13  10          0.14         -2.77         7.46 o
   1 -13  10          0.87          1.24         1.34 o
   2 -13  10        131.36        128.82         8.78 o
   3 -13  10        265.23        249.86        17.72 o
   4 -13  10         98.45         88.86        11.22 o
   5 -13  10          0.57          4.78         2.56 o
   6 -13  10          5.65          5.95         3.86 o
  -7 -12  10          0.90          4.72         3.27 o
  -6 -12  10          4.65          4.04         1.55 o
  -5 -12  10         11.01         12.48         2.61 o
  -4 -12  10         20.92         21.51         4.12 o
  -3 -12  10         18.60         19.22         2.62 o
  -2 -12  10          4.23          1.40         0.91 o
  -1 -12  10        204.94        204.39         6.34 o
   0 -12  10          5.90          6.66         1.73 o
   1 -12  10          0.87          2.41         1.81 o
   2 -12  10         20.37         14.89         3.34 o
   3 -12  10         66.68         56.35         8.12 o
   4 -12  10         29.43         33.15         6.78 o
   5 -12  10         28.66         35.85         7.49 o
   6 -12  10         18.90         17.30         5.55 o
  -7 -11  10          3.29          3.48         2.65 o
  -6 -11  10          2.65          1.39         1.37 o
  -5 -11  10          9.10         10.47         2.47 o
  -4 -11  10         51.47         55.03         4.85 o
  -3 -11  10         17.59         19.72         2.67 o
  -2 -11  10         54.51         59.81         3.41 o
  -1 -11  10        115.11        106.95         4.30 o
   0 -11  10         52.06         52.46         4.39 o
   1 -11  10         14.28         13.87         2.49 o
   2 -11  10         91.47         92.56         9.39 o
   3 -11  10          2.59         -1.17         2.80 o
   4 -11  10         84.12         80.60        10.10 o
   5 -11  10          3.93          4.35         2.83 o
   6 -11  10         13.48         16.45         5.74 o
  -7 -10  10         10.18          9.33         3.69 o
  -6 -10  10         74.11         70.01         9.65 o
  -5 -10  10          0.22          4.99         2.44 o
  -4 -10  10         40.03         42.69         4.26 o
  -3 -10  10          1.04          2.06         1.33 o
  -2 -10  10          6.60          8.62         1.24 o
  -1 -10  10        786.87        844.09        11.34 o
   0 -10  10         21.67         19.85         1.42 o
   1 -10  10          2.55          0.50         1.02 o
   2 -10  10         11.09          9.20         3.01 o
   3 -10  10        593.88        602.57        24.79 o
   4 -10  10         31.33         28.05         4.08 o
   5 -10  10          7.94         14.09         5.03 o
   6 -10  10         17.47         26.22         6.76 o
   7 -10  10          7.78          0.15         2.50 o
  -7  -9  10          0.02         -1.59         1.59 o
  -6  -9  10         14.70         13.63         4.19 o
  -5  -9  10          0.77          3.56         2.68 o
  -4  -9  10         35.92         41.62         5.95 o
  -3  -9  10          3.53          2.63         1.88 o
  -2  -9  10          0.06          0.22         0.51 o
  -1  -9  10        347.04        366.72        12.80 o
   0  -9  10         92.33         95.01         3.73 o
   1  -9  10          0.36          2.15         1.08 o
   2  -9  10        130.10        120.83         3.92 o
   3  -9  10         20.57         23.56         3.12 o
   4  -9  10         32.27         23.87         3.09 o
   5  -9  10         50.19         57.58         5.13 o
   6  -9  10         17.87         22.92         6.07 o
   7  -9  10          0.16          1.57         1.87 o
  -8  -8  10         19.75         16.80         5.41 o
  -7  -8  10         18.87         18.30         5.79 o
  -6  -8  10         58.26         58.57         8.98 o
  -5  -8  10          0.12          0.07         1.83 o
  -4  -8  10         26.49         20.39         4.19 o
  -3  -8  10         33.03         34.16         2.62 o
  -2  -8  10        300.25        326.68         5.82 o
  -1  -8  10         25.02         24.74         1.44 o
   0  -8  10         46.31         48.01         3.71 o
   1  -8  10         35.14         39.20         5.22 o
   2  -8  10        191.66        177.97         6.47 o
   3  -8  10          7.12          7.58         1.42 o
   4  -8  10         33.86         34.73         3.87 o
   5  -8  10          7.94          6.47         1.81 o
   6  -8  10         51.43         63.36         9.88 o
   7  -8  10         37.72         42.53         8.92 o
  -8  -7  10         11.66         11.70         4.87 o
  -7  -7  10          5.59          8.23         3.83 o
  -6  -7  10         36.26         24.99         6.15 o
  -5  -7  10         27.94         28.79         5.95 o
  -4  -7  10          1.43          0.85         1.18 o
  -3  -7  10        121.79        138.18         6.74 o
  -2  -7  10        116.78        127.63         3.56 o
  -1  -7  10        135.64        151.02         3.49 o
   0  -7  10         93.38         89.11         4.77 o
   1  -7  10        368.42        377.44        15.40 o
   2  -7  10        237.21        226.91         7.19 o
   3  -7  10         26.57         29.80         2.22 o
   4  -7  10          0.15         -0.55         0.65 o
   5  -7  10         92.92         69.56         5.85 o
   6  -7  10          5.13          6.17         1.75 o
   7  -7  10          5.48          3.57         3.23 o
  -8  -6  10          3.88          9.36         4.63 o
  -7  -6  10          6.79         12.97         4.92 o
  -6  -6  10         41.19         47.18         8.06 o
  -5  -6  10          2.85          3.37         2.41 o
  -4  -6  10          2.20          2.37         3.09 o
  -3  -6  10        125.21        121.96         6.29 o
  -2  -6  10        382.57        382.78         5.90 o
  -1  -6  10         79.47         71.14         2.40 o
   0  -6  10          1.63          4.42         1.63 o
   1  -6  10         57.38         53.92         3.93 o
   2  -6  10         10.78         15.58         1.88 o
   3  -6  10        214.01        208.84         5.82 o
   4  -6  10        112.66        103.15         4.86 o
   5  -6  10         33.03         42.28         4.03 o
   6  -6  10          2.99          2.93         1.03 o
   7  -6  10          9.32         11.11         2.96 o
  -8  -5  10          7.36         13.32         5.51 o
  -7  -5  10         15.52         16.77         5.05 o
  -6  -5  10         13.78         10.11         3.85 o
  -5  -5  10         72.58         73.08         6.26 o
  -4  -5  10         76.23         82.38         6.05 o
  -3  -5  10         15.77          9.03         1.60 o
  -2  -5  10       1654.92       1649.45        23.68 o
  -1  -5  10       1659.42       1682.36        15.58 o
   0  -5  10        246.75        257.72         6.64 o
   1  -5  10         49.57         51.84         3.83 o
   2  -5  10         33.60         34.30         1.65 o
   3  -5  10        609.78        623.80        10.20 o
   4  -5  10          0.17          0.16         0.82 o
   5  -5  10         59.07         61.17         4.30 o
   6  -5  10          1.97          1.47         0.97 o
   7  -5  10         50.44         49.83         5.99 o
   8  -5  10         23.43         30.11         7.66 o
  -8  -4  10         19.32         30.71         7.66 o
  -7  -4  10         82.34         81.88        11.32 o
  -6  -4  10          8.87          7.83         3.81 o
  -5  -4  10         64.11         60.31         7.62 o
  -4  -4  10         52.49         48.40         4.76 o
  -3  -4  10          0.11          1.17         0.76 o
  -2  -4  10        177.53        168.76         5.49 o
  -1  -4  10         89.29         97.09         4.65 o
   0  -4  10          2.93          1.93         0.40 o
   1  -4  10         17.72         16.62         1.26 o
   2  -4  10        573.69        576.13         7.50 o
   3  -4  10        193.78        181.00         5.62 o
   4  -4  10          1.97         -0.66         0.66 o
   5  -4  10          0.77         -0.19         0.93 o
   6  -4  10         54.62         60.68         4.73 o
   7  -4  10          0.03          1.68         2.34 o
   8  -4  10         67.79         80.38         7.99 o
  -8  -3  10         15.32         20.46         6.99 o
  -7  -3  10         26.75         19.61         6.52 o
  -6  -3  10         13.57         15.11         3.20 o
  -5  -3  10         53.61         51.24         5.62 o
  -4  -3  10          5.90          5.89         2.24 o
  -3  -3  10         42.14         44.87         5.90 o
  -2  -3  10        953.26       1002.48        16.55 o
  -1  -3  10         57.53         63.92         3.85 o
   0  -3  10        509.86        490.89         6.39 o
   1  -3  10         82.85         75.15         3.42 o
   2  -3  10        177.70        169.44         4.06 o
   3  -3  10         13.37         12.54         1.52 o
   4  -3  10        538.35        483.99        11.08 o
   5  -3  10         32.73         30.62         3.05 o
   6  -3  10          0.21          0.39         0.92 o
   7  -3  10          4.80          4.70         1.99 o
   8  -3  10         17.70         17.47         4.06 o
  -8  -2  10         12.78         15.01         6.39 o
  -7  -2  10          4.46         10.70         3.91 o
  -6  -2  10         15.77         14.03         3.34 o
  -5  -2  10          2.64          1.16         1.21 o
  -4  -2  10         13.37         11.49         3.67 o
  -3  -2  10         32.80         28.25         5.04 o
  -2  -2  10        108.01         99.09         8.08 o
  -1  -2  10          4.60          3.89         1.10 o
   0  -2  10        598.46        629.85         7.88 o
   1  -2  10         49.25         44.75         2.50 o
   2  -2  10        572.26        553.22         9.07 o
   3  -2  10        125.85        123.94         4.94 o
   4  -2  10         65.09         60.06         3.83 o
   5  -2  10         38.90         33.50         3.25 o
   6  -2  10         48.98         65.23         4.92 o
   7  -2  10          0.07         -1.85         1.85 o
   8  -2  10         24.56         26.49         4.71 o
  -8  -1  10         24.61         26.79         7.76 o
  -7  -1  10          2.31          2.56         2.80 o
  -6  -1  10          0.13          0.36         2.30 o
  -5  -1  10         20.27         19.06         4.50 o
  -4  -1  10          0.52          2.92         2.58 o
  -3  -1  10         74.19         78.29         8.07 o
  -2  -1  10         44.96         42.23         5.63 o
  -1  -1  10         76.89         72.89         4.16 o
   0  -1  10         28.89         29.56         2.21 o
   1  -1  10          3.70          4.97         0.72 o
   2  -1  10        136.08        136.54         4.67 o
   3  -1  10         65.72         61.02         3.52 o
   4  -1  10          2.68          2.25         0.97 o
   5  -1  10          2.14          4.30         1.26 o
   6  -1  10          7.77         12.71         2.23 o
   7  -1  10         61.06         75.80         5.86 o
  -8   0  10          2.02          5.61         3.62 o
  -7   0  10         62.31         61.49         7.55 o
  -6   0  10          2.39          2.03         1.39 o
  -5   0  10          9.52         18.54         5.29 o
  -4   0  10         71.73         69.43         8.75 o
  -3   0  10          6.18          4.26         2.12 o
  -2   0  10          0.14         -1.08         1.08 o
  -1   0  10        853.11        853.79        14.18 o
   0   0  10        477.95        504.82         9.04 o
   1   0  10        411.97        414.66         6.54 o
   2   0  10          9.42          7.75         1.13 o
   3   0  10        123.30        133.40         6.19 o
   4   0  10        332.86        344.37         9.46 o
   5   0  10         25.98         22.95         2.67 o
   6   0  10          0.17          0.66         1.45 o
   7   0  10          1.98          4.23         2.14 o
  -8   1  10          1.24          3.50         3.13 o
  -7   1  10         14.06         19.77         4.83 o
  -6   1  10         70.23         53.87         8.97 o
  -5   1  10         42.93         33.90         6.74 o
  -4   1  10         22.56         16.08         4.55 o
  -3   1  10          1.96          2.21         2.14 o
  -2   1  10         40.08         43.74         2.98 o
  -1   1  10        264.07        260.76         6.63 o
   0   1  10          9.30          8.66         1.26 o
   1   1  10         16.77         18.50         1.32 o
   2   1  10         10.57          9.48         1.22 o
   3   1  10        613.85        622.84        11.43 o
   4   1  10         26.02         25.81         2.58 o
   5   1  10         13.79         12.54         3.69 o
   6   1  10          1.47         -1.22         2.20 o
   7   1  10          4.84          4.69         2.54 o
  -7   2  10        150.56        167.76        12.82 o
  -6   2  10          2.80          4.69         3.17 o
  -5   2  10          3.87          0.73         1.96 o
  -4   2  10         17.59         14.46         4.09 o
  -3   2  10          3.01          4.91         2.43 o
  -2   2  10         85.11         75.74         4.30 o
  -1   2  10        110.20        106.58         3.45 o
   0   2  10         73.93         68.54         2.36 o
   1   2  10          6.03          5.40         1.41 o
   2   2  10        152.06        158.24         4.71 o
   3   2  10        403.10        375.83         9.43 o
   4   2  10          0.50          0.41         3.10 o
   5   2  10         13.40         10.94         3.49 o
   6   2  10         73.61         83.90         9.77 o
   7   2  10          7.26          1.70         1.82 o
  -7   3  10          2.91         -0.29         2.71 o
  -6   3  10          0.43         -4.80         4.80 o
  -5   3  10          3.69          4.53         2.41 o
  -4   3  10          6.48          3.77         2.85 o
  -3   3  10        138.46        153.72         7.47 o
  -2   3  10        977.08        978.56        16.91 o
  -1   3  10        257.64        256.07         6.43 o
   0   3  10         24.61         24.97         1.93 o
   1   3  10          2.54          3.43         1.05 o
   2   3  10         64.91         52.73         4.37 o
   3   3  10          3.15          3.00         1.11 o
   4   3  10         11.66          9.39         2.24 o
   5   3  10         15.64         14.66         3.62 o
   6   3  10         51.32         55.28         8.18 o
   7   3  10         26.99         23.34         5.72 o
  -7   4  10         93.27         83.14        13.49 o
  -6   4  10        126.26        136.57        16.08 o
  -5   4  10          2.01          2.86         3.15 o
  -4   4  10          3.32          2.38         2.58 o
  -3   4  10          9.25          9.69         3.68 o
  -2   4  10         79.15         86.33         5.38 o
  -1   4  10         72.08         72.01         3.34 o
   0   4  10        189.84        190.47         5.23 o
   1   4  10         50.19         51.09         3.57 o
   2   4  10         41.36         48.20         4.49 o
   3   4  10          8.73          9.76         2.20 o
   4   4  10          7.39          4.73         1.58 o
   5   4  10          0.09         -1.41         1.41 o
   6   4  10          0.73         -2.70         2.70 o
   7   4  10          1.85         -1.39         2.59 o
  -7   5  10          0.11         -0.69         2.29 o
  -6   5  10         45.65         51.58        10.19 o
  -5   5  10         56.12         62.22        10.47 o
  -4   5  10         19.42         15.09         4.75 o
  -3   5  10        190.26        185.87         9.21 o
  -2   5  10         39.37         47.51         4.28 o
  -1   5  10        121.29        131.08         7.13 o
   0   5  10         30.46         24.82         3.16 o
   1   5  10          9.30         16.60         2.20 o
   2   5  10          6.34          9.54         2.07 o
   3   5  10          6.98          5.70         1.82 o
   4   5  10          9.11          9.38         1.81 o
   5   5  10         16.88         18.96         4.78 o
   6   5  10         90.32        110.18        11.96 o
  -6   6  10         13.77         14.70         5.93 o
  -5   6  10         51.13         54.57         9.77 o
  -4   6  10          4.41          6.09         1.91 o
  -3   6  10        212.55        212.19        10.26 o
  -2   6  10        361.16        358.67        16.16 o
  -1   6  10         83.55         80.17         5.77 o
   0   6  10         59.00         59.49         5.01 o
   1   6  10         46.10         32.15         3.09 o
   2   6  10         14.78          8.50         1.73 o
   3   6  10         28.53         23.34         3.60 o
   4   6  10         38.40         40.05         4.90 o
   5   6  10          0.97         -1.12         2.10 o
   6   6  10          0.18          0.42         2.17 o
  -6   7  10          1.77         13.07         5.46 o
  -5   7  10          4.56          2.09         2.22 o
  -4   7  10         62.05         68.41        10.60 o
  -3   7  10         20.74         18.38         3.27 o
  -2   7  10          0.18          1.21         0.81 o
  -1   7  10          1.50         -0.48         0.80 o
   0   7  10          0.05         -1.22         1.47 o
   1   7  10        121.04        112.12         6.02 o
   2   7  10         53.06         49.44         4.12 o
   3   7  10         18.75         18.50         3.28 o
   4   7  10        125.72        137.88         9.28 o
   5   7  10          6.83          9.37         2.90 o
  -6   8  10          1.18          2.26         2.60 o
  -5   8  10         36.34         38.46         8.67 o
  -4   8  10         14.29         19.05         6.20 o
  -3   8  10         16.56         16.06         2.97 o
  -2   8  10         82.67         85.06         6.79 o
  -1   8  10          0.05         -0.31         0.63 o
   0   8  10         30.07         45.37         4.57 o
   1   8  10          7.21          2.32         1.97 o
   2   8  10          0.29         -0.79         0.79 o
   3   8  10          0.18          0.50         0.92 o
   4   8  10          5.01          9.69         2.72 o
   5   8  10          4.43          6.63         3.98 o
  -5   9  10          0.46          7.79         4.54 o
  -4   9  10          0.01          0.96         4.24 o
  -3   9  10         21.35         25.16         4.47 o
  -2   9  10         37.03         30.58         4.23 o
  -1   9  10         13.18         15.73         3.77 o
   0   9  10          7.10          6.94         2.12 o
   1   9  10          0.17         -0.24         0.99 o
   2   9  10          0.43          0.07         1.41 o
   3   9  10         73.68         79.32         5.77 o
   4   9  10          0.04         -1.65         1.65 o
  -4  10  10         13.05          9.08         3.84 o
  -3  10  10         12.07         13.62         3.98 o
  -2  10  10         10.45         14.00         3.96 o
  -1  10  10         46.23         52.77         8.85 o
   0  10  10          0.64          5.27         2.58 o
   1  10  10         17.56         25.79         3.22 o
   2  10  10          0.50         -0.56         0.87 o
   3  10  10         20.74         29.85         3.77 o
   4  10  10          2.92         -2.08         2.97 o
  -4  11  10          2.74         -0.38         2.21 o
  -3  11  10         27.05         23.15         6.04 o
  -2  11  10          0.10          0.18         2.62 o
  -1  11  10         38.67         43.58         5.39 o
   0  11  10          2.26          1.98         1.78 o
   1  11  10          0.22         -1.12         1.51 o
   2  11  10         33.17         38.03         5.08 o
   3  11  10         21.38         21.43         3.89 o
  -3  12  10         19.34         19.56         6.45 o
  -2  12  10          4.38          4.08         2.40 o
  -1  12  10          1.02          1.13         3.22 o
   0  12  10         17.51         28.12         6.27 o
   1  12  10          0.19          3.35         4.08 o
   2  12  10          0.38         -3.10         3.10 o
  -1  13  10          0.05         -0.57         1.97 o
  -2 -19  11         17.50         17.86         5.16 o
  -1 -19  11         22.87         19.31         5.43 o
   0 -19  11          1.04         -0.12         1.67 o
   1 -19  11          7.70         12.68         3.56 o
  -3 -18  11         28.76         22.20         5.21 o
  -2 -18  11         34.16         37.03         7.12 o
  -1 -18  11          3.13          1.94         1.72 o
   0 -18  11          8.57          5.75         1.67 o
   1 -18  11          9.22          8.15         2.72 o
   2 -18  11          2.60          2.53         1.41 o
  -3 -17  11         60.98         62.52         8.66 o
  -2 -17  11          4.45          3.90         1.41 o
  -1 -17  11         19.77         13.90         4.25 o
   0 -17  11         15.16         13.83         4.44 o
   1 -17  11         93.96        105.22         8.83 o
   2 -17  11          0.46         -1.43         1.43 o
   3 -17  11          2.07          1.59         1.52 o
  -4 -16  11         10.39          9.46         3.21 o
  -3 -16  11          0.03          1.04         1.40 o
  -2 -16  11          0.14         -1.45         1.45 o
  -1 -16  11         76.69         82.78         9.81 o
   0 -16  11         18.76         19.08         3.25 o
   1 -16  11          1.08         -1.90         3.30 o
   2 -16  11          2.83          1.83         2.19 o
   3 -16  11          1.18          3.25         2.50 o
   4 -16  11          6.65          9.74         5.38 o
  -6 -15  11          5.23          2.15         1.28 o
  -5 -15  11          7.13          5.75         1.64 o
  -4 -15  11          0.06          2.97         1.78 o
  -3 -15  11          8.80          5.59         4.21 o
  -2 -15  11          2.23          5.10         1.81 o
  -1 -15  11          2.66          3.44         1.51 o
   0 -15  11         47.88         23.09        11.76 o
   1 -15  11         12.21         12.43         2.81 o
   2 -15  11         16.99         20.06         3.91 o
   3 -15  11          0.00         -0.05         1.45 o
   4 -15  11          5.06         10.41         4.49 o
   5 -15  11         43.40         53.76        10.40 o
  -6 -14  11          8.18         10.35         2.81 o
  -5 -14  11          1.28          1.61         1.93 o
  -4 -14  11         39.20         37.34         4.16 o
  -3 -14  11          0.15          0.93         1.82 o
  -2 -14  11         11.72         10.72         2.09 o
  -1 -14  11         36.24         32.35         3.95 o
   0 -14  11          3.60          5.71         1.91 o
   1 -14  11         11.14         10.39         2.35 o
   2 -14  11          5.30          3.36         2.05 o
   3 -14  11          0.16          1.07         1.76 o
   4 -14  11         21.22         24.71         6.24 o
   5 -14  11          0.33          3.31         2.37 o
  -6 -13  11          0.06          0.89         2.44 o
  -5 -13  11          6.98          7.75         2.14 o
  -4 -13  11         91.30        100.29         6.77 o
  -3 -13  11          2.79          4.69         1.29 o
  -2 -13  11         20.12         21.77         2.33 o
  -1 -13  11         64.22         64.71         5.14 o
   0 -13  11          3.14          1.71         2.01 o
   1 -13  11          0.16         -1.30         1.44 o
   2 -13  11        116.90        118.36         8.47 o
   3 -13  11         31.35         41.08         7.31 o
   4 -13  11         56.55         62.25         9.58 o
   5 -13  11         45.88         60.06         9.91 o
  -7 -12  11          2.09          4.09         2.07 o
  -6 -12  11         15.01         12.81         2.86 o
  -5 -12  11          4.57          2.61         1.26 o
  -4 -12  11          5.41          0.68         0.91 o
  -3 -12  11          7.31         11.37         2.07 o
  -2 -12  11        144.36        158.21         5.76 o
  -1 -12  11        106.63        107.46         4.50 o
   0 -12  11          1.54          2.72         1.03 o
   1 -12  11          9.29          9.58         1.92 o
   2 -12  11          1.70          0.42         1.92 o
   3 -12  11        782.28        801.24        30.96 o
   4 -12  11          7.20          9.69         4.16 o
   5 -12  11         19.55         22.34         6.56 o
   6 -12  11          3.05          5.28         3.61 o
  -7 -11  11          8.21          6.28         2.90 o
  -6 -11  11          6.33          4.89         2.20 o
  -5 -11  11         20.81         15.49         2.88 o
  -4 -11  11         87.02         81.43         5.94 o
  -3 -11  11         20.85         18.85         2.64 o
  -2 -11  11          4.19          2.83         0.82 o
  -1 -11  11         71.43         71.94         3.48 o
   0 -11  11          0.03          4.65         2.40 o
   1 -11  11         63.37         68.03         5.93 o
   2 -11  11         26.54         30.32         5.59 o
   3 -11  11          6.37         11.22         3.64 o
   4 -11  11         40.91         28.56         6.26 o
   5 -11  11         14.94         15.74         5.27 o
   6 -11  11          1.12          6.24         3.63 o
  -7 -10  11          0.42          5.76         3.99 o
  -6 -10  11          7.10          1.21         1.36 o
  -5 -10  11         16.26         13.87         3.95 o
  -4 -10  11         25.60         28.92         3.55 o
  -3 -10  11         25.09         24.07         2.91 o
  -2 -10  11         74.09         79.45         3.71 o
  -1 -10  11        156.98        156.05         6.49 o
   0 -10  11          0.24         -0.48         0.95 o
   1 -10  11         41.12         43.60         4.17 o
   2 -10  11        369.66        336.38        12.46 o
   3 -10  11        329.54        322.37        18.45 o
   4 -10  11          0.01          1.79         1.27 o
   5 -10  11         31.12         41.37         7.64 o
   6 -10  11        124.75        146.20        15.72 o
  -7  -9  11         45.32         49.97         8.91 o
  -6  -9  11         28.88         21.99         5.52 o
  -5  -9  11         45.52         37.76         6.56 o
  -4  -9  11          2.90          0.91         1.45 o
  -3  -9  11         26.95         30.25         3.23 o
  -2  -9  11         30.29         29.56         1.76 o
  -1  -9  11         36.98         43.29         1.91 o
   0  -9  11         12.05         14.39         1.42 o
   1  -9  11          0.01          0.94         1.14 o
   2  -9  11        466.33        483.79        14.58 o
   3  -9  11         90.32         84.31         5.80 o
   4  -9  11         41.42         33.87         3.94 o
   5  -9  11          9.02          8.97         2.86 o
   6  -9  11         17.85         19.53         5.95 o
   7  -9  11         10.68          6.11         2.58 o
  -7  -8  11         13.31         15.50         5.08 o
  -6  -8  11         12.28         16.83         5.03 o
  -5  -8  11          0.01          4.67         3.03 o
  -4  -8  11          3.75          1.30         1.21 o
  -3  -8  11          0.35          1.41         0.75 o
  -2  -8  11        909.58       1003.98        12.11 o
  -1  -8  11          0.20          0.72         0.30 o
   0  -8  11        145.81        149.81         5.59 o
   1  -8  11         67.08         66.32         6.85 o
   2  -8  11         11.71         12.99         1.80 o
   3  -8  11         29.34         25.43         3.18 o
   4  -8  11        411.74        388.88        13.20 o
   5  -8  11         14.61         17.42         5.14 o
   6  -8  11          0.72          1.10         0.94 o
   7  -8  11          3.19          6.52         3.74 o
  -8  -7  11         10.55         19.01         6.38 o
  -7  -7  11          4.67          1.42         2.54 o
  -6  -7  11        112.79        121.17        12.83 o
  -5  -7  11         28.05         24.10         5.10 o
  -4  -7  11          0.53          0.17         0.80 o
  -3  -7  11         34.74         33.39         2.73 o
  -2  -7  11        127.33        121.82         3.53 o
  -1  -7  11         53.57         57.43         2.20 o
   0  -7  11        210.24        210.37         6.80 o
   1  -7  11        128.23        147.90        10.06 o
   2  -7  11        124.22        124.33         5.48 o
   3  -7  11         26.85         30.93         3.51 o
   4  -7  11         16.36         14.93         2.61 o
   5  -7  11          9.53         12.48         2.77 o
   6  -7  11          3.20          3.18         1.61 o
   7  -7  11          0.71          0.79         3.53 o
  -8  -6  11          4.11         -3.28         3.88 o
  -7  -6  11          4.66          9.89         3.91 o
  -6  -6  11          0.60          0.52         1.61 o
  -5  -6  11          3.25          2.53         1.21 o
  -4  -6  11          1.48          0.54         1.04 o
  -3  -6  11        404.81        450.69        10.05 o
  -2  -6  11        475.07        457.65         8.04 o
  -1  -6  11        291.48        296.79         5.99 o
   0  -6  11          5.00          2.75         0.83 o
   1  -6  11        172.58        185.10         7.69 o
   2  -6  11         56.94         55.77         3.66 o
   3  -6  11          7.54          5.10         1.10 o
   4  -6  11        299.64        272.47        11.13 o
   5  -6  11          0.01          1.10         0.96 o
   6  -6  11          0.23          1.01         1.06 o
   7  -6  11          0.07         -0.58         1.76 o
  -8  -5  11          2.68          2.57         2.21 o
  -7  -5  11        146.67        163.02        16.25 o
  -6  -5  11         52.23         40.36         7.58 o
  -5  -5  11          4.66          4.10         1.81 o
  -4  -5  11         15.77         18.04         2.88 o
  -3  -5  11        173.23        182.11         8.11 o
  -2  -5  11        198.11        199.51         6.09 o
  -1  -5  11         28.27         30.12         2.05 o
   0  -5  11        191.43        174.36         4.69 o
   1  -5  11        285.81        284.30         9.45 o
   2  -5  11         23.67         17.65         1.19 o
   3  -5  11        190.39        185.05         5.47 o
   4  -5  11          0.73          2.06         0.65 o
   5  -5  11          1.29         -0.97         0.97 o
   6  -5  11          2.13          5.98         2.02 o
   7  -5  11         11.67         14.82         3.47 o
  -8  -4  11          7.87          9.16         4.40 o
  -7  -4  11         67.58         53.62         9.63 o
  -6  -4  11         25.20         27.88         4.41 o
  -5  -4  11         57.36         48.60         5.32 o
  -4  -4  11        137.11        128.73         7.95 o
  -3  -4  11        375.62        380.56        12.01 o
  -2  -4  11       1219.91       1321.85        19.65 o
  -1  -4  11         50.68         57.98         3.82 o
   0  -4  11         38.15         37.12         1.60 o
   1  -4  11         49.67         46.11         2.28 o
   2  -4  11        159.65        160.17         3.52 o
   3  -4  11          5.89          8.82         1.28 o
   4  -4  11        143.23        118.45         5.28 o
   5  -4  11         11.68         12.46         2.07 o
   6  -4  11         49.44         48.80         6.96 o
   7  -4  11          0.04          1.46         1.45 o
   8  -4  11          9.97          9.00         3.00 o
  -8  -3  11         18.15         23.72         6.40 o
  -7  -3  11         14.92         17.05         5.57 o
  -6  -3  11         16.08         22.55         4.36 o
  -5  -3  11          0.51          0.33         1.23 o
  -4  -3  11         28.32         39.23         7.19 o
  -3  -3  11        276.72        274.39        15.09 o
  -2  -3  11         11.32         10.56         1.80 o
  -1  -3  11          0.32          0.52         0.67 o
   0  -3  11         24.17         28.51         1.44 o
   1  -3  11        142.04        125.21         4.24 o
   2  -3  11         28.31         27.81         1.99 o
   3  -3  11          0.03         -0.72         0.72 o
   4  -3  11          2.45          2.13         1.14 o
   5  -3  11         22.41         22.65         2.68 o
   6  -3  11          0.00         -1.61         1.61 o
   7  -3  11        158.59        183.00        18.22 o
  -8  -2  11         79.53         72.36        11.93 o
  -7  -2  11          3.82          7.97         2.56 o
  -6  -2  11         10.99         13.48         3.49 o
  -5  -2  11         45.57         41.82         5.13 o
  -4  -2  11         27.12         36.95         6.46 o
  -3  -2  11         34.58         40.66         5.93 o
  -2  -2  11         30.59         21.91         2.59 o
  -1  -2  11        113.47        114.82         5.45 o
   0  -2  11         36.29         45.11         2.83 o
   1  -2  11         86.49         86.75         3.59 o
   2  -2  11         23.23         22.01         1.85 o
   3  -2  11       2738.15       2720.61        23.49 o
   4  -2  11          4.76          2.41         1.25 o
   5  -2  11          3.91          7.82         1.42 o
   6  -2  11         29.10         30.42         3.38 o
   7  -2  11         67.23         63.70         6.88 o
  -8  -1  11          1.59          3.80         3.73 o
  -7  -1  11         54.83         53.77         7.06 o
  -6  -1  11         31.13         33.47         5.17 o
  -5  -1  11          8.31          2.03         1.97 o
  -4  -1  11        144.22        145.66        12.74 o
  -3  -1  11         94.27        104.48         9.79 o
  -2  -1  11          1.74          1.83         2.21 o
  -1  -1  11        177.56        193.13         7.10 o
   0  -1  11         86.36         83.84         3.88 o
   1  -1  11         46.01         44.37         2.24 o
   2  -1  11          2.40          1.91         0.83 o
   3  -1  11        958.44        914.64        13.93 o
   4  -1  11        155.58        147.11         6.22 o
   5  -1  11          1.46          2.56         1.01 o
   6  -1  11         23.09         27.32         3.29 o
   7  -1  11          0.91         -1.42         1.88 o
  -8   0  11         11.05         16.85         6.22 o
  -7   0  11         83.25         84.64         8.89 o
  -6   0  11          0.86          0.73         2.26 o
  -5   0  11         13.11         16.83         5.45 o
  -4   0  11          7.93          9.21         3.91 o
  -3   0  11         46.02         42.47         6.43 o
  -2   0  11         12.82         16.62         2.32 o
  -1   0  11        142.52        132.64         5.90 o
   0   0  11        387.61        395.88         8.50 o
   1   0  11          4.90          5.80         0.82 o
   2   0  11          8.64          6.60         1.12 o
   3   0  11        270.52        253.17         7.43 o
   4   0  11          5.45          4.42         1.33 o
   5   0  11         26.45         30.93         3.93 o
   6   0  11          3.43          2.16         3.45 o
   7   0  11         59.56         78.32        11.28 o
  -7   1  11         60.26         51.45         7.06 o
  -6   1  11         43.05         53.64         9.48 o
  -5   1  11          0.75         -1.70         3.10 o
  -4   1  11         68.22         75.93         9.74 o
  -3   1  11          9.74          8.37         3.20 o
  -2   1  11        124.20        114.74         4.06 o
  -1   1  11          3.83          3.77         0.91 o
   0   1  11          0.34         -0.05         0.52 o
   1   1  11         15.20         12.84         1.16 o
   2   1  11        353.94        332.55         7.53 o
   3   1  11        174.84        168.93         6.01 o
   4   1  11          0.81          0.04         1.10 o
   5   1  11         12.82         13.36         2.64 o
   6   1  11         11.37          9.41         5.92 o
   7   1  11         10.30         10.22         3.27 o
  -7   2  11         23.37         20.29         6.80 o
  -6   2  11          0.16         -0.23         1.95 o
  -5   2  11          0.01          1.39         2.66 o
  -4   2  11         28.44         37.33         7.24 o
  -3   2  11         19.47         18.96         4.87 o
  -2   2  11        655.89        617.27        10.06 o
  -1   2  11          5.93          5.23         1.12 o
   0   2  11          7.66         12.34         0.99 o
   1   2  11          0.45          0.17         0.93 o
   2   2  11          5.27          3.75         1.31 o
   3   2  11         93.58         90.95         6.08 o
   4   2  11          0.93          2.94         1.50 o
   5   2  11          8.61         14.53         2.97 o
   6   2  11          0.62          2.59         1.62 o
   7   2  11         32.40         34.23         6.48 o
  -7   3  11          2.07          3.67         4.06 o
  -6   3  11         95.75         97.88        13.57 o
  -5   3  11         17.19         15.08         4.79 o
  -4   3  11         77.52         83.60        10.71 o
  -3   3  11         10.39          9.01         1.87 o
  -2   3  11          4.02          3.31         0.83 o
  -1   3  11         17.20         16.91         1.76 o
   0   3  11         21.91         22.23         1.97 o
   1   3  11        142.44        120.03         5.49 o
   2   3  11         29.88         22.53         3.98 o
   3   3  11         61.10         60.25         5.17 o
   4   3  11          1.21          1.69         1.45 o
   5   3  11          1.83          1.64         1.07 o
   6   3  11         58.66         52.05         5.88 o
   7   3  11         69.57         66.82         9.45 o
  -7   4  11         16.13         22.88         6.92 o
  -6   4  11         16.19         18.42         5.86 o
  -5   4  11          9.63          4.13         3.70 o
  -4   4  11          1.96          2.78         2.08 o
  -3   4  11         80.40         67.51         5.32 o
  -2   4  11         35.28         33.27         2.53 o
  -1   4  11          2.57          0.75         1.14 o
   0   4  11          4.93          4.27         1.52 o
   1   4  11        509.43        501.04        11.71 o
   2   4  11          3.84          3.22         1.42 o
   3   4  11          1.79          4.30         1.63 o
   4   4  11         15.27         13.72         2.72 o
   5   4  11         60.79         77.80         6.98 o
   6   4  11          1.78          4.12         1.90 o
  -6   5  11          6.93         10.58         6.00 o
  -5   5  11         83.49         93.97        13.26 o
  -4   5  11          2.23          1.73         2.52 o
  -3   5  11         13.11         15.62         2.68 o
  -2   5  11        110.64        125.50         7.12 o
  -1   5  11        134.41        142.17         7.78 o
   0   5  11         32.07         27.02         3.49 o
   1   5  11        111.72        101.12         5.46 o
   2   5  11          6.37          2.59         1.07 o
   3   5  11         49.51         50.60         5.26 o
   4   5  11          0.36         -0.74         1.17 o
   5   5  11          6.60          8.31         2.53 o
   6   5  11          0.66          4.87         3.07 o
  -6   6  11         10.10         10.71         5.01 o
  -5   6  11          7.60         12.33         5.90 o
  -4   6  11          7.00          0.74         2.57 o
  -3   6  11         11.69         11.66         2.78 o
  -2   6  11          0.54          1.82         1.14 o
  -1   6  11         64.54         67.80         5.55 o
   0   6  11         42.45         41.74         4.36 o
   1   6  11        219.45        201.71         8.09 o
   2   6  11          0.87          0.12         1.12 o
   3   6  11          3.46          5.36         2.89 o
   4   6  11         53.07         55.56         5.89 o
   5   6  11          4.50          6.78         3.14 o
  -6   7  11          0.34         -4.24         4.24 o
  -5   7  11         83.77         81.03        12.63 o
  -4   7  11         40.00         38.69         8.39 o
  -3   7  11         80.37         73.12        10.75 o
  -2   7  11          2.11          2.67         1.32 o
  -1   7  11         25.65         19.45         3.03 o
   0   7  11        116.76        116.71         7.58 o
   1   7  11         88.69         78.83         5.21 o
   2   7  11          7.89         11.07         2.03 o
   3   7  11         10.59          9.82         1.94 o
   4   7  11         16.81         25.33         4.19 o
   5   7  11         13.12         14.64         4.51 o
  -5   8  11         26.70         26.48         6.97 o
  -4   8  11          0.94         -3.98         3.98 o
  -3   8  11         42.38         51.91         9.07 o
  -2   8  11          0.31         -0.48         1.14 o
  -1   8  11         29.68         32.84         4.04 o
   0   8  11          4.42          8.00         2.14 o
   1   8  11          0.09          2.78         1.42 o
   2   8  11          0.83         -0.49         1.16 o
   3   8  11         68.44         79.48         5.87 o
   4   8  11         21.17         25.41         3.47 o
  -4   9  11          1.39          4.79         3.83 o
  -3   9  11          0.25         -3.76         3.76 o
  -2   9  11         24.32         22.93         3.61 o
  -1   9  11          8.24         12.20         2.67 o
   0   9  11         29.34         41.94         7.55 o
   1   9  11          0.70         -0.95         1.06 o
   2   9  11          0.27          0.41         1.29 o
   3   9  11         87.57        109.66         7.06 o
   4   9  11         39.77         49.77         8.36 o
  -4  10  11          3.84          3.25         3.24 o
  -3  10  11         18.70         25.78         7.15 o
  -2  10  11          1.45          0.89         2.43 o
  -1  10  11         63.65         81.30         7.11 o
   0  10  11          9.92         11.61         4.12 o
   1  10  11          0.52          3.08         2.50 o
   2  10  11         34.29         44.37         4.75 o
   3  10  11          6.01          3.25         5.06 o
  -3  11  11          0.46          1.39         2.91 o
  -2  11  11          1.83          5.86         4.28 o
  -1  11  11          3.48          4.25         2.81 o
   0  11  11         69.39        102.75        12.65 o
   1  11  11         26.28         26.95         6.64 o
   2  11  11        187.12        228.17        18.49 o
  -1  12  11         13.63         15.12         5.76 o
   0  12  11          0.33         -1.09         1.36 o
   1  12  11          3.51          4.83         3.96 o
  -2 -19  12          4.72          1.16         2.37 o
  -1 -19  12          4.57          3.17         2.93 o
   0 -19  12         14.91         19.28         5.92 o
   1 -19  12          0.78          0.32         1.47 o
  -2 -18  12          0.01         -3.19         3.19 o
  -1 -18  12          0.04         -1.52         1.62 o
   0 -18  12          6.35          3.76         1.16 o
   1 -18  12         18.79         19.61         4.12 o
   2 -18  12          3.22         -2.01         2.01 o
  -3 -17  12         83.24         79.35         6.59 o
  -2 -17  12         10.80         11.08         2.46 o
  -1 -17  12          7.77          7.90         2.31 o
   0 -17  12         35.50         36.46         4.93 o
   1 -17  12         17.67         15.26         6.81 o
   2 -17  12          1.86          4.01         1.98 o
   3 -17  12          4.26          7.14         4.34 o
  -5 -16  12          0.29         -0.98         1.97 o
  -4 -16  12          0.50          2.91         2.34 o
  -3 -16  12          4.52          2.95         2.04 o
  -2 -16  12          0.24          0.11         1.35 o
  -1 -16  12          5.85          5.49         1.89 o
   0 -16  12         43.46         99.38         7.77 o
   1 -16  12          1.35          0.01         2.33 o
   2 -16  12          1.72          1.93         1.40 o
   3 -16  12          0.13          1.14         2.08 o
   4 -16  12          3.37          5.17         2.95 o
  -5 -15  12          1.45         -2.71         2.71 o
  -4 -15  12         12.99         14.93         4.32 o
  -3 -15  12         40.43         39.67         4.37 o
  -2 -15  12         15.13         11.36         2.52 o
  -1 -15  12         16.30         17.54         2.87 o
   0 -15  12          2.36         10.70         2.74 o
   1 -15  12          4.49          2.84         3.50 o
   2 -15  12          2.31          1.57         1.06 o
   3 -15  12         15.78         21.90         5.83 o
   4 -15  12         11.71         20.09         5.68 o
  -6 -14  12          5.22          7.45         3.18 o
  -5 -14  12          3.55          6.37         2.14 o
  -4 -14  12         32.90         29.92         5.35 o
  -3 -14  12          3.21          4.89         1.59 o
  -2 -14  12          1.35          0.22         1.52 o
  -1 -14  12          1.32          1.12         1.86 o
   0 -14  12          6.73          7.12         2.63 o
   1 -14  12         50.27         52.24         7.95 o
   2 -14  12         23.25         25.02         5.69 o
   3 -14  12         29.88         29.09         6.44 o
   4 -14  12          0.12         -2.26         2.75 o
   5 -14  12          0.01         -0.90         3.08 o
  -6 -13  12          1.08          2.97         1.12 o
  -5 -13  12          6.31          6.83         2.02 o
  -4 -13  12          4.12          4.49         1.56 o
  -3 -13  12          0.43          0.21         0.81 o
  -2 -13  12          8.85         12.39         2.26 o
  -1 -13  12         40.05         41.02         4.17 o
   0 -13  12          5.93          2.93         1.38 o
   1 -13  12         13.37         13.06         2.90 o
   2 -13  12         25.23         27.28         5.74 o
   3 -13  12         19.16         15.46         4.64 o
   4 -13  12         47.39         40.93         8.06 o
   5 -13  12          3.01          8.20         4.56 o
  -7 -12  12          4.16          7.82         3.66 o
  -6 -12  12          8.57         11.36         5.42 o
  -5 -12  12          9.94          8.53         2.43 o
  -4 -12  12          6.38          8.67         2.09 o
  -3 -12  12         12.33         16.81         2.31 o
  -2 -12  12         37.69         36.82         2.78 o
  -1 -12  12         69.61         83.77         5.71 o
   0 -12  12          0.60         13.62         2.84 o
   1 -12  12          0.65          1.23         1.11 o
   2 -12  12        598.13        600.68        25.85 o
   3 -12  12         49.25         51.05         7.87 o
   4 -12  12         24.43         24.18         5.78 o
   5 -12  12          0.28         -1.00         2.44 o
   6 -12  12        142.14        165.93        17.74 o
  -7 -11  12         10.12          9.88         4.30 o
  -6 -11  12          2.39          1.02         1.56 o
  -5 -11  12          1.65          1.65         1.36 o
  -4 -11  12          0.03          4.56         1.69 o
  -3 -11  12         84.05         81.55         4.23 o
  -2 -11  12          3.52          2.73         0.81 o
  -1 -11  12        144.33        156.22         7.44 o
   0 -11  12         10.39         14.18         2.46 o
   1 -11  12         27.30         25.43         4.96 o
   2 -11  12        312.12        312.50        12.66 o
   3 -11  12          0.28         -1.16         1.97 o
   4 -11  12          4.02          4.49         2.50 o
   5 -11  12          0.01          6.35         3.54 o
   6 -11  12         91.39         93.32        12.99 o
  -7 -10  12          4.16          0.15         1.56 o
  -6 -10  12         33.13         21.28         5.39 o
  -5 -10  12          0.00          2.32         1.90 o
  -4 -10  12         25.81         26.59         3.46 o
  -3 -10  12          3.03          2.90         0.93 o
  -2 -10  12         55.58         59.82         3.23 o
  -1 -10  12         11.76         12.85         1.32 o
   0 -10  12         16.54         19.26         1.73 o
   1 -10  12         11.95         11.04         3.07 o
   2 -10  12        109.38        114.77         7.48 o
   3 -10  12          6.56          4.54         2.48 o
   4 -10  12         10.21          4.22         1.48 o
   5 -10  12          7.02          6.99         3.42 o
   6 -10  12          1.37          3.93         3.30 o
  -7  -9  12          9.91         11.15         4.16 o
  -6  -9  12         11.86          7.96         3.11 o
  -5  -9  12         42.29         49.13         7.23 o
  -4  -9  12         32.41         30.13         3.66 o
  -3  -9  12          8.92         32.76         2.16 o
  -2  -9  12        191.73        211.75         4.91 o
  -1  -9  12         53.17         52.59         2.11 o
   0  -9  12        251.13        261.29        11.07 o
   1  -9  12         67.29         74.34         7.68 o
   2  -9  12         17.28         12.55         3.01 o
   3  -9  12          3.45          6.72         2.29 o
   4  -9  12        173.83        161.98         8.86 o
   5  -9  12          1.08          2.95         1.81 o
   6  -9  12          9.00          5.36         3.12 o
   7  -9  12         13.43         21.09         6.94 o
  -7  -8  12          2.87          2.83         2.26 o
  -6  -8  12          2.22         -2.03         2.71 o
  -5  -8  12          0.24          5.95         2.85 o
  -4  -8  12          4.52          3.03         0.84 o
  -3  -8  12        122.02        126.78         4.02 o
  -2  -8  12          5.85          5.99         0.80 o
  -1  -8  12          2.04          1.49         0.56 o
   0  -8  12          2.51          1.79         1.98 o
   1  -8  12        399.05        398.62        17.22 o
   2  -8  12          0.45          0.03         0.87 o
   3  -8  12         92.72         88.19         6.19 o
   4  -8  12         30.87         31.39         3.86 o
   5  -8  12          0.10          1.45         3.34 o
   6  -8  12          0.13          1.86         3.12 o
   7  -8  12         15.51         19.09         6.34 o
  -8  -7  12          0.06          2.15         2.23 o
  -7  -7  12          9.75         12.70         4.99 o
  -6  -7  12          3.56         -2.75         2.75 o
  -5  -7  12          7.87          7.39         3.26 o
  -4  -7  12         13.35         14.34         2.53 o
  -3  -7  12        977.52       1028.30        16.66 o
  -2  -7  12          1.68          2.71         0.56 o
  -1  -7  12         36.36         33.87         1.96 o
   0  -7  12         73.87         70.96         5.42 o
   1  -7  12        640.20        674.15        22.18 o
   2  -7  12         68.65         62.50         4.01 o
   3  -7  12        344.95        354.38        12.24 o
   4  -7  12        137.87        122.27         7.63 o
   5  -7  12          0.01          0.28         0.95 o
   6  -7  12         13.90         15.93         3.16 o
   7  -7  12          0.00         -1.82         2.15 o
  -8  -6  12          0.05         -2.37         2.48 o
  -7  -6  12          1.79          0.83         1.71 o
  -6  -6  12         35.91         52.65         8.61 o
  -5  -6  12          1.89          0.67         1.93 o
  -4  -6  12         68.93         65.30         5.46 o
  -3  -6  12       1047.75       1833.50        21.71 o
  -2  -6  12        120.02        124.71         4.86 o
  -1  -6  12          0.01         -0.05         0.52 o
   0  -6  12         27.85         29.98         2.78 o
   1  -6  12          0.74          0.47         0.95 o
   2  -6  12         24.36         25.99         2.57 o
   3  -6  12        124.09        112.23         6.98 o
   4  -6  12         29.62         32.35         4.07 o
   5  -6  12         10.04          7.96         2.19 o
   6  -6  12          0.59          0.80         1.07 o
   7  -6  12          0.45          1.26         6.70 o
  -8  -5  12          6.00          7.50         4.31 o
  -7  -5  12         11.63         15.95         5.56 o
  -6  -5  12         30.34         34.77         4.97 o
  -5  -5  12          4.14          3.98         1.83 o
  -4  -5  12         16.57         17.19         5.58 o
  -3  -5  12        606.46        633.46        12.50 o
  -2  -5  12         58.53         66.00         4.53 o
  -1  -5  12          6.31          5.95         0.72 o
   0  -5  12          1.27          2.03         0.28 o
   1  -5  12        515.70        522.52        13.36 o
   2  -5  12         19.94         19.82         1.32 o
   3  -5  12        206.36        208.68         9.29 o
   4  -5  12        122.46        123.03         7.75 o
   5  -5  12          4.02          6.07         2.45 o
   6  -5  12          1.65         -0.08         1.38 o
   7  -5  12          4.98          6.70         6.25 o
  -8  -4  12          1.28          2.12         2.54 o
  -7  -4  12         16.16         22.63         6.47 o
  -6  -4  12         20.11         14.31         3.45 o
  -5  -4  12          0.47         -1.73         1.73 o
  -4  -4  12        128.59        131.21         8.16 o
  -3  -4  12        661.74        660.70        16.44 o
  -2  -4  12        105.48         96.33         5.57 o
  -1  -4  12          1.29          1.33         0.82 o
   0  -4  12          2.56          5.18         0.66 o
   1  -4  12         19.22         17.35         2.66 o
   2  -4  12         56.98         53.11         2.44 o
   3  -4  12         57.39         57.11         3.20 o
   4  -4  12         92.47         96.13         7.62 o
   5  -4  12          1.94          2.09         1.25 o
   6  -4  12         89.14         89.74         7.67 o
   7  -4  12        204.30        247.40        14.14 o
  -8  -3  12          9.96         13.46         5.48 o
  -7  -3  12         32.66         41.54         8.63 o
  -6  -3  12         31.79         32.25         4.92 o
  -5  -3  12          9.96         12.97         3.01 o
  -4  -3  12         15.21         13.04         2.47 o
  -3  -3  12         52.01         63.27         7.51 o
  -2  -3  12          7.38          4.31         1.51 o
  -1  -3  12        106.10        112.97         5.69 o
   0  -3  12         34.82         27.87         1.51 o
   1  -3  12         10.56         11.22         1.36 o
   2  -3  12        106.56        110.88         4.15 o
   3  -3  12          0.06          1.39         0.64 o
   4  -3  12          0.97          1.33         0.55 o
   5  -3  12          8.47          7.60         1.86 o
   6  -3  12         15.67         30.05         7.47 o
   7  -3  12         33.54         28.09         4.52 o
  -8  -2  12         16.64         11.29         5.05 o
  -7  -2  12          3.41          4.97         2.49 o
  -6  -2  12         16.77         14.03         4.62 o
  -5  -2  12          7.50         14.85         3.24 o
  -4  -2  12         62.36         67.71         8.49 o
  -3  -2  12         27.87         28.42         5.43 o
  -2  -2  12         28.68         23.95         2.83 o
  -1  -2  12         17.88         25.53         2.71 o
   0  -2  12         92.58         94.05         4.35 o
   1  -2  12         68.43         66.68         6.35 o
   2  -2  12         58.16         54.38         3.06 o
   3  -2  12        176.31        153.77         5.68 o
   4  -2  12         79.27         77.21         4.47 o
   5  -2  12          4.55          3.53         1.27 o
   6  -2  12         70.31         97.22         8.01 o
   7  -2  12         18.32         15.69         4.50 o
  -7  -1  12         36.75         28.92        10.20 o
  -6  -1  12          6.51          3.87         2.37 o
  -5  -1  12          0.60          0.24         2.30 o
  -4  -1  12         14.80         14.39         4.15 o
  -3  -1  12        232.63        217.70        14.86 o
  -2  -1  12         38.72         39.52         7.13 o
  -1  -1  12        184.27        200.33         8.37 o
   0  -1  12        341.47        339.84         8.29 o
   1  -1  12        112.35        111.73         4.43 o
   2  -1  12         44.07         43.49         2.84 o
   3  -1  12         70.64         72.89         4.02 o
   4  -1  12         40.96         32.08         2.92 o
   5  -1  12          3.76          3.28         1.40 o
   6  -1  12        285.34        336.40        21.83 o
   7  -1  12         23.05         34.00         7.22 o
  -7   0  12          7.65         10.67         3.15 o
  -6   0  12         21.63         42.96         8.73 o
  -5   0  12          0.02          5.83         2.51 o
  -4   0  12        106.44        140.05        13.42 o
  -3   0  12         32.30         74.27         9.11 o
  -2   0  12         26.48         20.61         2.51 o
  -1   0  12         98.75        115.18         5.74 o
   0   0  12        165.28        174.32         5.93 o
   1   0  12         10.02          9.81         1.08 o
   2   0  12       1777.91       1762.65        18.13 o
   3   0  12        599.05        596.41        11.61 o
   4   0  12         25.47         23.52         3.09 o
   5   0  12          4.16          4.16         1.52 o
   6   0  12          3.71          5.59         2.21 o
  -7   1  12          1.78          0.63         2.75 o
  -6   1  12         50.58         52.05        10.08 o
  -5   1  12          0.90         -0.36         2.41 o
  -4   1  12         22.87         21.77         5.54 o
  -3   1  12          0.18         -0.31         1.45 o
  -2   1  12        323.98        319.62         6.93 o
  -1   1  12        122.20        126.94         5.10 o
   0   1  12          7.37          9.38         1.36 o
   1   1  12          6.66          7.07         0.86 o
   2   1  12          0.11         -0.02         1.21 o
   3   1  12        129.10        118.07         6.91 o
   4   1  12          2.36          2.79         1.36 o
   5   1  12          2.53          5.05         1.46 o
   6   1  12          3.73          6.50         2.38 o
  -7   2  12          1.89          1.65         2.50 o
  -6   2  12          8.82         14.70         5.87 o
  -5   2  12          0.75          1.54         1.93 o
  -4   2  12          8.61         10.62         3.96 o
  -3   2  12         20.53         18.48         5.13 o
  -2   2  12          4.07          3.30         0.98 o
  -1   2  12         23.01         24.48         2.23 o
   0   2  12         22.96         25.01         2.37 o
   1   2  12        341.10        310.50        11.11 o
   2   2  12         24.45         23.57         3.02 o
   3   2  12        266.30        247.43        12.41 o
   4   2  12          8.87          9.21         2.20 o
   5   2  12         16.47         13.89         2.95 o
   6   2  12          0.47          1.57         2.07 o
  -7   3  12         53.94         58.57        11.61 o
  -6   3  12          6.23         -1.80         3.15 o
  -5   3  12          4.30          4.06         1.86 o
  -4   3  12          4.32          3.31         3.70 o
  -3   3  12        251.34        260.49        18.15 o
  -2   3  12         17.90         16.36         1.75 o
  -1   3  12         24.76         26.48         2.28 o
   0   3  12          5.63          5.81         1.02 o
   1   3  12        298.30        258.41         8.47 o
   2   3  12         41.98         36.65         3.98 o
   3   3  12          3.07          1.97         0.99 o
   4   3  12          7.65         10.67         3.64 o
   5   3  12         33.04         41.47         4.99 o
   6   3  12         94.99        100.79        10.86 o
  -6   4  12          5.38          8.28         4.30 o
  -5   4  12         16.29         16.56         5.28 o
  -4   4  12          1.11         25.73         6.81 o
  -3   4  12        576.85        616.41        29.12 o
  -2   4  12        145.87        142.92         7.30 o
  -1   4  12          0.29         -0.95         1.17 o
   0   4  12         59.47         58.53         5.16 o
   1   4  12        152.49        138.34         6.47 o
   2   4  12        132.90        125.83         6.30 o
   3   4  12          1.43          1.70         1.04 o
   4   4  12         21.07         24.84         4.62 o
   5   4  12          5.57          7.61         2.12 o
   6   4  12          9.24          6.50         2.64 o
  -6   5  12          0.45         -1.64         1.86 o
  -5   5  12          6.52          2.60         2.29 o
  -4   5  12         22.77         23.26         5.71 o
  -3   5  12         25.93         19.29         5.05 o
  -2   5  12         95.58         91.69         6.25 o
  -1   5  12         52.76         56.10         5.18 o
   0   5  12         61.45         49.75         4.96 o
   1   5  12          1.19         -0.62         0.99 o
   2   5  12         10.77          8.30         1.75 o
   3   5  12         29.91         23.65         3.62 o
   4   5  12         48.62         61.46         6.19 o
   5   5  12         44.33         49.03         5.80 o
   6   5  12         23.81         32.95         6.66 o
  -6   6  12          0.46          2.69         2.64 o
  -5   6  12          7.88          8.30         4.91 o
  -4   6  12        109.29        125.18        14.52 o
  -3   6  12         13.84         17.72         5.72 o
  -2   6  12         56.58         50.69         8.36 o
  -1   6  12          5.11          2.87         1.66 o
   0   6  12        115.89        113.45         7.50 o
   1   6  12          2.12          3.28         1.11 o
   2   6  12          9.31          8.98         1.80 o
   3   6  12         13.17         12.97         2.29 o
   4   6  12          5.38          6.13         3.93 o
   5   6  12          0.07          0.15         2.04 o
  -5   7  12         32.50         43.96         9.29 o
  -4   7  12          0.74         -3.41         3.41 o
  -3   7  12          1.61          1.86         1.80 o
  -2   7  12         46.57         62.08         9.75 o
  -1   7  12         24.72         24.21         2.71 o
   0   7  12         11.47          9.91         3.78 o
   1   7  12         11.05         15.43         2.39 o
   2   7  12          3.73          1.40         1.20 o
   3   7  12         36.11         42.58         4.24 o
   4   7  12          3.59          3.57         1.94 o
  -4   8  12          9.21         15.50         6.34 o
  -3   8  12          1.27          6.75         4.35 o
  -2   8  12         32.69         38.47         7.88 o
  -1   8  12         18.55         19.42         3.12 o
   0   8  12         14.77         20.62         3.46 o
   1   8  12          1.99          2.62         1.48 o
   2   8  12          7.34          6.66         1.95 o
   3   8  12         63.74         67.29         5.48 o
   4   8  12         39.64         41.20        11.96 o
  -4   9  12          0.01         -1.64         2.94 o
  -3   9  12          0.98          9.48         4.54 o
  -2   9  12          8.23         10.62         5.54 o
  -1   9  12         76.87         87.54        11.61 o
   0   9  12          1.96          6.83         2.97 o
   1   9  12          3.42         -0.83         1.74 o
   2   9  12          0.14         -0.07         1.49 o
   3   9  12        101.55        142.45         8.26 o
  -3  10  12          1.99          0.61         4.03 o
  -2  10  12         10.28         11.57         4.34 o
  -1  10  12          3.46          4.56         2.43 o
   0  10  12         36.28         46.91         8.77 o
   1  10  12          0.00          6.46         4.09 o
   2  10  12         80.86         90.03        11.67 o
  -1  11  12          0.44         -0.11         1.54 o
   0  11  12          0.02         -2.58         2.58 o
   1  11  12         51.07         50.70         9.58 o
  -1 -19  13          0.05          0.35         1.90 o
   0 -19  13          2.98          5.02         2.52 o
   1 -19  13          7.23          1.25         3.38 o
  -2 -18  13          0.30          1.36         1.56 o
  -1 -18  13         11.36          9.80         2.62 o
   0 -18  13          2.26          0.21         1.44 o
   1 -18  13          2.54         -0.34         2.44 o
   2 -18  13          4.19          4.47         1.60 o
  -4 -17  13          5.86          4.61         2.11 o
  -3 -17  13          0.49          2.10         2.26 o
  -2 -17  13          0.39          3.55         1.72 o
  -1 -17  13          4.92          5.48         1.90 o
   0 -17  13         49.90         34.56        11.13 o
   1 -17  13          1.19          1.01         1.69 o
   2 -17  13          2.15          4.48         2.28 o
   3 -17  13          0.66          6.53         3.96 o
  -5 -16  13          4.76          6.69         3.05 o
  -4 -16  13          3.45          2.26         1.91 o
  -3 -16  13         62.07         60.89         8.17 o
  -2 -16  13          0.90          2.99         1.76 o
  -1 -16  13         24.44         28.88         4.14 o
   0 -16  13          8.92          7.16         2.25 o
   1 -16  13         33.69         32.42         4.66 o
   2 -16  13          6.05          4.07         2.23 o
   3 -16  13          6.26          9.65         4.35 o
  -5 -15  13          6.74          9.55         3.35 o
  -4 -15  13          2.46          3.05         2.31 o
  -3 -15  13          2.05          6.13         2.49 o
  -2 -15  13          0.18         -0.09         0.79 o
  -1 -15  13         32.60         32.85         4.21 o
   0 -15  13          4.65          6.73         2.12 o
   1 -15  13          4.38          5.08         2.30 o
   2 -15  13         49.57         50.42         8.55 o
   3 -15  13          2.87         -2.92         2.92 o
   4 -15  13          4.68          4.94         1.67 o
  -6 -14  13          8.72          5.79         3.26 o
  -5 -14  13          0.37          0.69         1.60 o
  -4 -14  13          1.37          1.14         2.05 o
  -3 -14  13          1.96          3.61         1.22 o
  -2 -14  13         30.01         23.89         3.37 o
  -1 -14  13         63.83         66.33         5.68 o
   0 -14  13          1.05          0.37         2.27 o
   1 -14  13          3.50          5.87         1.99 o
   2 -14  13        238.61        241.99        17.67 o
   3 -14  13         56.31         58.77         9.20 o
   4 -14  13         11.74         10.99         4.70 o
   5 -14  13          0.22          2.28         2.44 o
  -6 -13  13         12.37          2.74         2.69 o
  -5 -13  13          0.05          0.78         1.26 o
  -4 -13  13          3.26          5.86         2.54 o
  -3 -13  13         15.04         16.12         3.81 o
  -2 -13  13          4.98          9.20         2.08 o
  -1 -13  13         25.36         28.79         4.00 o
   0 -13  13          0.53         15.63         4.36 o
   1 -13  13         26.21         24.50         4.00 o
   2 -13  13        223.79        248.53        17.33 o
   3 -13  13         14.47          6.06         1.96 o
   4 -13  13         47.71         39.95         7.94 o
   5 -13  13         25.12         24.07         6.67 o
  -7 -12  13         10.25          9.18         4.19 o
  -6 -12  13         16.86         18.04         3.46 o
  -5 -12  13         17.67         19.50         3.38 o
  -4 -12  13          3.60          5.36         1.78 o
  -3 -12  13          7.18          8.71         3.01 o
  -2 -12  13        139.37        141.03         7.33 o
  -1 -12  13          7.32          7.57         1.76 o
   0 -12  13         12.50         14.23         2.57 o
   1 -12  13         20.87         25.06         5.05 o
   2 -12  13        761.33        775.51        21.03 o
   3 -12  13         19.99         17.71         4.88 o
   4 -12  13          0.01          1.65         2.59 o
   5 -12  13          6.73          9.72         4.55 o
  -7 -11  13          7.02          2.95         2.16 o
  -6 -11  13          1.84          4.92         2.27 o
  -5 -11  13          0.75          0.17         1.05 o
  -4 -11  13          0.42         -0.05         1.04 o
  -3 -11  13         38.83         36.53         3.59 o
  -2 -11  13         99.61        101.14         6.41 o
  -1 -11  13          0.08          1.76         1.03 o
   0 -11  13          0.05          2.38         1.27 o
   1 -11  13         23.41         33.52         5.51 o
   2 -11  13        230.59        233.73        11.16 o
   3 -11  13          5.39          5.02         2.75 o
   4 -11  13          0.20         -0.71         1.31 o
   5 -11  13         36.82         42.39         8.32 o
   6 -11  13          1.53          1.88         2.88 o
  -7 -10  13          3.80          4.60         2.56 o
  -6 -10  13         18.11         20.40         5.84 o
  -5 -10  13         17.64         19.74         3.35 o
  -4 -10  13          4.29          5.50         1.86 o
  -3 -10  13          4.88          3.00         1.72 o
  -2 -10  13          1.50          0.42         0.56 o
  -1 -10  13         35.58         37.35         3.46 o
   0 -10  13         13.33          9.96         1.70 o
   1 -10  13         32.36         27.12         4.94 o
   2 -10  13          0.57         -0.50         1.20 o
   3 -10  13          9.93          3.72         1.61 o
   4 -10  13          0.35          0.63         1.48 o
   5 -10  13         15.91         16.83         5.00 o
   6 -10  13          9.15          9.22         4.29 o
  -7  -9  13          7.04          7.34         3.84 o
  -6  -9  13          5.96          5.74         3.04 o
  -5  -9  13          9.02         10.67         3.29 o
  -4  -9  13          0.99          3.52         1.52 o
  -3  -9  13          3.81          3.59         1.47 o
  -2  -9  13        102.62        104.36         3.53 o
  -1  -9  13          0.07          1.08         0.79 o
   0  -9  13         16.85         19.45         2.26 o
   1  -9  13         36.69         40.45         5.85 o
   2  -9  13         20.59         18.14         3.00 o
   3  -9  13         22.23         15.35         2.62 o
   4  -9  13          1.01          2.60         1.49 o
   5  -9  13          0.13          0.17         1.18 o
   6  -9  13          0.26          5.69         2.78 o
  -7  -8  13         71.04         66.28        10.27 o
  -6  -8  13          1.20          1.89         1.31 o
  -5  -8  13          2.38          2.95         1.39 o
  -4  -8  13         13.21         16.31         2.14 o
  -3  -8  13        204.51        214.32         7.08 o
  -2  -8  13         19.69         20.25         1.87 o
  -1  -8  13         26.31         27.10         1.61 o
   0  -8  13         40.62         44.47         4.50 o
   1  -8  13         23.74         24.04         4.34 o
   2  -8  13          0.41         -0.31         0.83 o
   3  -8  13        326.03        331.68        12.36 o
   4  -8  13          0.03          0.42         1.55 o
   5  -8  13         21.44         18.02         3.10 o
   6  -8  13          0.61          2.21         1.45 o
   7  -8  13          9.63          9.81         4.83 o
  -7  -7  13         65.74         55.60         9.70 o
  -6  -7  13         41.04         35.02         6.92 o
  -5  -7  13          1.15          0.53         3.25 o
  -4  -7  13          0.43         -0.48         1.07 o
  -3  -7  13        218.17        213.83         7.22 o
  -2  -7  13        158.80        157.58         6.32 o
  -1  -7  13          1.24          1.42         0.61 o
   0  -7  13         17.91         19.55         2.61 o
   1  -7  13         16.20         18.01         4.08 o
   2  -7  13        343.57        355.32        10.00 o
   3  -7  13         16.59         17.27         2.80 o
   4  -7  13        595.55        577.70        22.21 o
   5  -7  13          0.19         -0.41         1.15 o
   6  -7  13          4.62          3.55         3.53 o
   7  -7  13         12.64         17.19         6.28 o
  -7  -6  13          0.21         -0.77         2.08 o
  -6  -6  13          1.08         -2.19         2.86 o
  -5  -6  13          0.08          0.45         3.42 o
  -4  -6  13         18.95         19.63         3.11 o
  -3  -6  13        115.80        115.72         5.39 o
  -2  -6  13          6.93          8.11         1.26 o
  -1  -6  13          5.18          4.49         0.86 o
   0  -6  13        262.50        266.39         8.78 o
   1  -6  13         56.17         58.48         4.80 o
   2  -6  13          7.51          6.03         1.16 o
   3  -6  13         32.44         34.08         3.85 o
   4  -6  13         54.57         43.78         4.71 o
   5  -6  13          8.65          7.96         2.28 o
   6  -6  13          6.73          8.67         2.73 o
   7  -6  13          0.07         -1.54         1.78 o
  -7  -5  13          0.39          4.09         2.96 o
  -6  -5  13         56.45         51.72         6.18 o
  -5  -5  13          1.39          2.23         1.62 o
  -4  -5  13        210.69        233.72        10.88 o
  -3  -5  13         10.53         12.22         1.84 o
  -2  -5  13         77.88         84.58         4.23 o
  -1  -5  13         33.56         27.29         2.09 o
   0  -5  13         27.42         22.68         1.57 o
   1  -5  13         38.38         32.58         3.36 o
   2  -5  13        382.65        362.32         9.82 o
   3  -5  13        217.36        205.47         9.46 o
   4  -5  13         44.29         40.06         4.50 o
   5  -5  13          5.58          5.16         1.90 o
   6  -5  13         42.90         47.28         5.71 o
   7  -5  13          5.20          7.33         2.21 o
  -7  -4  13          1.97          8.11         4.34 o
  -6  -4  13          6.63          6.09         3.33 o
  -5  -4  13          0.68          1.38         1.43 o
  -4  -4  13        108.12        111.47         7.69 o
  -3  -4  13         45.86         46.56         3.54 o
  -2  -4  13          0.04         -0.63         1.97 o
  -1  -4  13         34.70         36.00         3.34 o
   0  -4  13         13.13         13.32         2.06 o
   1  -4  13         29.43         27.98         3.23 o
   2  -4  13          2.31          2.64         0.91 o
   3  -4  13          1.66          1.09         0.72 o
   4  -4  13         10.89          5.98         2.02 o
   5  -4  13         39.18         45.95         5.13 o
   6  -4  13         25.33         21.11         4.00 o
   7  -4  13        120.89        141.42        14.28 o
  -7  -3  13          0.17          2.74         1.81 o
  -6  -3  13          9.60          4.48         1.89 o
  -5  -3  13          2.91          1.83         5.01 o
  -4  -3  13         24.18         21.26         5.01 o
  -3  -3  13         67.00         67.52         5.27 o
  -2  -3  13          1.79          1.88         1.31 o
  -1  -3  13          7.93          7.04         1.54 o
   0  -3  13          0.01          0.76         0.67 o
   1  -3  13        270.80        262.27        11.55 o
   2  -3  13         11.31         10.65         1.35 o
   3  -3  13         74.38         75.17         4.65 o
   4  -3  13          0.14         -0.08         1.09 o
   5  -3  13          4.37          2.37         2.19 o
   6  -3  13          9.05         12.28         5.49 o
   7  -3  13          1.76          2.84         2.39 o
  -7  -2  13          6.00          4.83         4.59 o
  -6  -2  13          2.51          3.45         2.24 o
  -5  -2  13          0.03          0.16         2.17 o
  -4  -2  13          2.74          4.65         2.82 o
  -3  -2  13        105.56        110.72        10.58 o
  -2  -2  13         58.96         58.30         4.56 o
  -1  -2  13        186.66        178.67         7.47 o
   0  -2  13          0.14          0.90         0.72 o
   1  -2  13          1.30         -0.02         0.77 o
   2  -2  13         27.32         23.22         2.10 o
   3  -2  13       1044.57       1032.79        15.15 o
   4  -2  13         29.27         36.08         4.16 o
   5  -2  13         50.46         62.12         8.99 o
   6  -2  13        281.23        337.90        21.90 o
  -7  -1  13         13.43         12.54         3.56 o
  -6  -1  13         14.86         13.18         5.17 o
  -5  -1  13         25.39         38.29         7.58 o
  -4  -1  13          0.03          2.22         2.73 o
  -3  -1  13          0.11          1.41         1.63 o
  -2  -1  13        261.84        264.78         9.73 o
  -1  -1  13        170.40        161.38         7.11 o
   0  -1  13         37.94         40.44         3.04 o
   1  -1  13          0.36          0.42         0.70 o
   2  -1  13        516.11        516.49        10.11 o
   3  -1  13        164.02        159.08         6.07 o
   4  -1  13          0.10         -1.01         1.79 o
   5  -1  13         10.17         11.34         4.27 o
   6  -1  13         42.86         49.82         8.61 o
  -7   0  13          0.47         -2.52         2.52 o
  -6   0  13         79.21         80.01        11.97 o
  -5   0  13          0.16          1.38         2.79 o
  -4   0  13         27.41         31.62         6.74 o
  -3   0  13        145.25        149.57        13.13 o
  -2   0  13          0.05         -0.12         0.87 o
  -1   0  13        289.57        312.33        13.02 o
   0   0  13         58.64         60.92         3.75 o
   1   0  13         20.13         20.56         1.73 o
   2   0  13         87.54         79.67         5.33 o
   3   0  13        241.05        243.22         9.71 o
   4   0  13          3.57          3.83         1.47 o
   5   0  13        145.72        181.82        15.75 o
   6   0  13          0.26          2.75         1.56 o
  -7   1  13         11.49         11.92         3.60 o
  -6   1  13          7.17          5.40         3.76 o
  -5   1  13         35.62         34.06         7.72 o
  -4   1  13         13.46         12.35         4.25 o
  -3   1  13        231.14        229.87        16.71 o
  -2   1  13         51.77         53.39         4.31 o
  -1   1  13          3.74          3.73         2.30 o
   0   1  13         10.58         11.54         1.66 o
   1   1  13         20.39         15.21         1.98 o
   2   1  13         84.61         86.58         5.82 o
   3   1  13          5.10          4.77         1.60 o
   4   1  13          6.18          6.64         2.01 o
   5   1  13          0.23          0.10         0.89 o
   6   1  13         15.09         18.25         5.34 o
  -7   2  13         30.44         27.77         7.83 o
  -6   2  13          2.63          0.20         3.98 o
  -5   2  13         49.71         53.09         9.65 o
  -4   2  13         25.01         15.09         4.74 o
  -3   2  13          0.43          3.58         2.67 o
  -2   2  13          0.71         -0.26         0.86 o
  -1   2  13          0.80          0.11         0.71 o
   0   2  13         55.89         58.51         3.59 o
   1   2  13        159.00        143.07         6.33 o
   2   2  13         64.09         55.64         4.83 o
   3   2  13          7.63          6.33         4.13 o
   4   2  13          8.59         15.35         2.93 o
   5   2  13          6.72          5.04         1.93 o
  -6   3  13          5.32         -0.53         2.53 o
  -5   3  13          9.86         19.45         6.56 o
  -4   3  13          4.45          9.54         4.40 o
  -3   3  13         17.58         18.65         2.93 o
  -2   3  13        556.37        568.66        13.94 o
  -1   3  13         36.69         34.95         6.57 o
   0   3  13         92.39        100.43         6.87 o
   1   3  13          2.99          1.91         0.97 o
   2   3  13        205.48        203.70         9.66 o
   3   3  13         32.39         30.18         3.82 o
   4   3  13         58.12         64.97         5.98 o
   5   3  13          0.87         -0.64         3.48 o
  -6   4  13          9.84         12.78         5.16 o
  -5   4  13          0.06         -0.85         2.99 o
  -4   4  13         95.39         96.02        12.44 o
  -3   4  13          0.16          1.49         2.13 o
  -2   4  13          0.00         -1.19         1.73 o
  -1   4  13         52.80         53.77         5.13 o
   0   4  13          8.74         18.40         4.70 o
   1   4  13          5.24          7.17         2.09 o
   2   4  13          8.05         10.83         1.99 o
   3   4  13          1.33          0.29         2.64 o
   4   4  13         18.26         16.87         3.14 o
   5   4  13         63.60         71.08         6.97 o
  -5   5  13          1.04          0.28         4.26 o
  -4   5  13          1.62         -2.29         2.54 o
  -3   5  13          1.41          2.36         2.83 o
  -2   5  13        326.65        347.80        21.86 o
  -1   5  13         79.11         84.00         6.63 o
   0   5  13          7.64         10.14         2.40 o
   1   5  13         79.15         79.11         6.53 o
   2   5  13         17.63         16.55         2.48 o
   3   5  13         78.98         90.39         7.24 o
   4   5  13          0.00          0.56         3.08 o
   5   5  13          2.12          4.43         2.65 o
  -5   6  13         10.64         11.60         4.85 o
  -4   6  13         15.69         14.24         5.48 o
  -3   6  13         35.48         34.69         7.76 o
  -2   6  13          7.39         10.07         4.27 o
  -1   6  13          1.35          1.01         2.51 o
   0   6  13          3.53          0.06         3.79 o
   1   6  13          5.27          5.93         1.93 o
   2   6  13         16.21         12.16         2.24 o
   3   6  13         14.70         14.07         2.41 o
   4   6  13         23.93         27.99         4.36 o
   5   6  13         11.54         17.18         5.09 o
  -4   7  13          5.70          8.34         4.58 o
  -3   7  13         38.76         47.69         8.84 o
  -2   7  13         21.72         28.79         6.78 o
  -1   7  13          0.02         -1.36         1.36 o
   0   7  13          3.62          0.49         1.74 o
   1   7  13          3.81          5.83         1.97 o
   2   7  13          1.64          2.40         1.75 o
   3   7  13        110.57        139.50         7.85 o
   4   7  13         11.44         19.75         5.46 o
  -4   8  13          0.37         -2.42         3.43 o
  -3   8  13          0.21          1.43         2.27 o
  -2   8  13          2.33          2.79         1.89 o
  -1   8  13          1.68          5.23         2.77 o
   0   8  13          0.02         -1.29         1.57 o
   1   8  13         18.28         19.99         3.58 o
   2   8  13         80.36         82.71         6.09 o
   3   8  13         86.78         97.72         6.77 o
  -3   9  13          0.16          1.53         2.84 o
  -2   9  13         79.06         92.28        12.85 o
  -1   9  13          9.43         14.57         5.25 o
   0   9  13         13.72         24.03         6.49 o
   1   9  13          0.29          0.23         1.68 o
   2   9  13         48.89         52.98         4.99 o
  -1  10  13          0.20          2.81         3.07 o
   0  10  13         18.60         22.19         6.94 o
  -1 -19  14         10.68         13.98         4.15 o
   0 -19  14          0.01         -1.71         1.71 o
   1 -19  14         12.78         13.27         4.67 o
  -3 -18  14          6.99          8.87         3.64 o
  -2 -18  14         11.11          8.67         3.54 o
  -1 -18  14          0.15          2.46         1.51 o
   0 -18  14          5.62          4.93         2.72 o
   1 -18  14          0.05          1.46         1.25 o
  -4 -17  14        104.76        103.66        11.34 o
  -3 -17  14         44.66         46.08         7.34 o
  -2 -17  14          4.40          0.14         1.20 o
  -1 -17  14          1.52          2.37         2.19 o
   0 -17  14          2.21          1.31         1.70 o
   1 -17  14         10.80         13.44         3.64 o
   2 -17  14          3.99          9.02         4.10 o
  -4 -16  14          0.01          3.03         2.55 o
  -3 -16  14          7.29          5.41         2.69 o
  -2 -16  14          5.07          3.73         1.99 o
  -1 -16  14          3.87          1.27         1.16 o
   0 -16  14          1.19         -1.17         1.17 o
   1 -16  14          4.27          8.64         2.82 o
   2 -16  14         11.57          9.67         3.66 o
   3 -16  14         63.77         60.82        10.11 o
  -5 -15  14          0.63          4.61         2.82 o
  -4 -15  14          9.07         11.54         3.62 o
  -3 -15  14          0.97          5.20         3.15 o
  -2 -15  14         44.65         55.04         7.57 o
  -1 -15  14          4.03          4.98         1.84 o
   0 -15  14          2.27          3.92         1.93 o
   1 -15  14         58.55         56.95         6.06 o
   2 -15  14        124.41        133.48        13.80 o
   3 -15  14         68.38         71.75        10.55 o
   4 -15  14          2.22          0.46         2.22 o
  -5 -14  14          1.10          1.67         1.91 o
  -4 -14  14          0.00          8.61         3.54 o
  -3 -14  14          0.60         -1.33         1.45 o
  -2 -14  14         21.11         24.89         5.05 o
  -1 -14  14          0.23         -0.67         1.09 o
   0 -14  14          7.03         18.43         3.34 o
   1 -14  14          0.28          0.86         1.65 o
   2 -14  14         11.15         11.81         4.09 o
   3 -14  14         15.27         16.25         4.95 o
   4 -14  14          9.41          7.85         4.01 o
  -6 -13  14          5.04          0.46         2.42 o
  -5 -13  14         20.25         14.94         4.54 o
  -4 -13  14          6.25         11.24         3.50 o
  -3 -13  14          0.70          1.35         1.86 o
  -2 -13  14         23.26         13.95         3.78 o
  -1 -13  14         61.82         73.75         5.80 o
   0 -13  14         18.89         19.03         3.17 o
   1 -13  14         52.83         55.81         7.84 o
   2 -13  14          7.74          7.70         3.20 o
   3 -13  14          0.07          3.77         2.85 o
   4 -13  14         28.12         32.85         7.27 o
   5 -13  14          9.63          6.95         3.14 o
  -6 -12  14          2.47         -0.99         2.37 o
  -5 -12  14          9.45         12.37         3.79 o
  -4 -12  14          1.10         -0.05         1.25 o
  -3 -12  14          7.42          8.49         2.82 o
  -2 -12  14        226.04        251.03        15.04 o
  -1 -12  14         29.32         31.91         3.70 o
   0 -12  14         11.62         11.47         2.22 o
   1 -12  14          6.66          4.99         2.48 o
   2 -12  14        199.37        202.76        10.90 o
   3 -12  14          5.64          5.20         2.92 o
   4 -12  14          1.10          2.80         3.20 o
   5 -12  14         28.14         35.10         7.69 o
  -7 -11  14          5.05         -1.37         2.31 o
  -6 -11  14          2.27          0.46         3.41 o
  -5 -11  14         26.47         27.13         3.87 o
  -4 -11  14          7.53         10.58         3.01 o
  -3 -11  14          0.01          2.68         2.03 o
  -2 -11  14         48.51         41.36         5.98 o
  -1 -11  14         40.39         43.45         4.10 o
   0 -11  14          0.08         -0.19         1.11 o
   1 -11  14        139.61        146.75        12.07 o
   2 -11  14          1.45          1.83         1.50 o
   3 -11  14         14.11         15.76         4.56 o
   4 -11  14          7.91         10.01         4.13 o
   5 -11  14          3.03          0.07         1.43 o
   6 -11  14          9.12         15.42         5.49 o
  -7 -10  14         16.09         16.17         4.88 o
  -6 -10  14          0.34         -0.80         1.48 o
  -5 -10  14          8.22          4.36         1.53 o
  -4 -10  14          0.56          2.27         1.31 o
  -3 -10  14        255.47        271.95        15.45 o
  -2 -10  14         11.05         11.54         3.24 o
  -1 -10  14          0.21          2.31         1.42 o
   0 -10  14         20.34         23.86         2.57 o
   1 -10  14         27.77         25.38         4.96 o
   2 -10  14          0.10          0.42         1.59 o
   3 -10  14          4.11          4.10         2.43 o
   4 -10  14         20.31         19.19         3.18 o
   5 -10  14         22.12         24.10         6.35 o
   6 -10  14         13.72         11.49         4.55 o
  -7  -9  14         12.51          6.31         3.94 o
  -6  -9  14          9.32          7.76         2.50 o
  -5  -9  14          0.07          1.49         1.39 o
  -4  -9  14         41.29         53.95         4.90 o
  -3  -9  14         19.98         16.86         2.55 o
  -2  -9  14          6.85          7.79         1.68 o
  -1  -9  14         25.21         21.59         2.52 o
   0  -9  14         89.39         97.75         5.38 o
   1  -9  14         48.97         41.97         5.99 o
   2  -9  14          0.02          0.34         1.22 o
   3  -9  14          4.84          2.24         2.59 o
   4  -9  14         18.26         14.17         3.08 o
   5  -9  14          5.57          7.85         2.28 o
   6  -9  14          1.31          1.57         1.57 o
  -7  -8  14          3.41          1.70         2.10 o
  -6  -8  14          3.22          3.58         3.12 o
  -5  -8  14          0.26         -1.09         1.81 o
  -4  -8  14          0.74          1.41         0.91 o
  -3  -8  14         45.83         42.69         3.25 o
  -2  -8  14         69.50         67.50         3.55 o
  -1  -8  14          0.49         -0.08         1.67 o
   0  -8  14         21.01         20.68         2.72 o
   1  -8  14          0.10         -0.50         0.93 o
   2  -8  14        197.11        196.32         7.84 o
   3  -8  14         34.85         32.22         4.12 o
   4  -8  14         53.80         60.09         5.73 o
   5  -8  14         10.06          8.87         2.45 o
   6  -8  14         10.81         14.44         3.17 o
  -7  -7  14          4.63          5.56         2.77 o
  -6  -7  14         10.61          6.18         3.43 o
  -5  -7  14         11.76         13.69         2.90 o
  -4  -7  14          0.04         -0.01         1.30 o
  -3  -7  14        470.51        503.81        11.44 o
  -2  -7  14        219.43        236.36         6.90 o
  -1  -7  14         10.96         11.77         1.94 o
   0  -7  14         12.48         12.74         2.09 o
   1  -7  14         43.16         36.81         5.41 o
   2  -7  14        148.20        153.45         6.80 o
   3  -7  14          1.93          1.10         1.51 o
   4  -7  14          8.70          4.81         1.64 o
   5  -7  14          2.84          2.46         2.43 o
   6  -7  14         33.71         25.53         5.02 o
   7  -7  14         63.23         80.45        12.13 o
  -7  -6  14          0.32          1.34         1.85 o
  -6  -6  14         19.92         17.97         3.43 o
  -5  -6  14          2.70          1.47         1.75 o
  -4  -6  14         10.80         10.11         1.93 o
  -3  -6  14         66.89         70.05         4.27 o
  -2  -6  14         80.30         88.22         4.34 o
  -1  -6  14          0.72          1.70         0.48 o
   0  -6  14         29.64         31.42         3.22 o
   1  -6  14        230.11        221.84         9.57 o
   2  -6  14        132.63        122.90         5.98 o
   3  -6  14         88.66         71.94         5.83 o
   4  -6  14          4.84          8.72         2.30 o
   5  -6  14         30.32         33.34         4.49 o
   6  -6  14          5.49          6.68         2.38 o
   7  -6  14        100.03        123.21         9.92 o
  -7  -5  14          8.20          7.96         3.76 o
  -6  -5  14         12.76         17.88         3.83 o
  -5  -5  14          0.50          1.13         1.11 o
  -4  -5  14         41.46         45.58         4.91 o
  -3  -5  14        213.42        213.27         7.71 o
  -2  -5  14         29.41         26.68         2.44 o
  -1  -5  14         74.96         71.55         3.58 o
   0  -5  14         32.24         31.16         3.20 o
   1  -5  14          0.27         -0.02         0.97 o
   2  -5  14         40.57         37.29         3.25 o
   3  -5  14        467.70        451.79        14.55 o
   4  -5  14          7.75          6.26         1.65 o
   5  -5  14          0.38          0.29         1.10 o
   6  -5  14         14.00         19.50         3.88 o
   7  -5  14          0.83         -0.49         2.58 o
  -7  -4  14          0.15          2.69         1.35 o
  -6  -4  14          9.46          3.24         2.76 o
  -5  -4  14          8.42          8.91         2.47 o
  -4  -4  14          4.47          2.97         1.58 o
  -3  -4  14        161.16        167.59         8.48 o
  -2  -4  14          3.00          1.42         1.04 o
  -1  -4  14        257.94        294.00        10.04 o
   0  -4  14         40.23         37.17         3.48 o
   1  -4  14        377.89        385.21        12.42 o
   2  -4  14         21.55         19.97         2.37 o
   3  -4  14         21.26         21.81         3.33 o
   4  -4  14         12.01          8.69         2.10 o
   5  -4  14         67.50         83.28         7.13 o
   6  -4  14          6.06          7.69         3.69 o
  -7  -3  14          0.04          3.07         1.60 o
  -6  -3  14          4.44          3.91         1.69 o
  -5  -3  14          0.62         -0.67         3.57 o
  -4  -3  14         23.36         21.61         5.18 o
  -3  -3  14          2.75          4.20         1.51 o
  -2  -3  14          0.02          0.45         0.84 o
  -1  -3  14          7.54          6.73         1.60 o
   0  -3  14         16.87         13.45         1.80 o
   1  -3  14        117.63        114.23         6.75 o
   2  -3  14          5.58          5.36         1.57 o
   3  -3  14         27.53         31.45         3.73 o
   4  -3  14          1.40          0.18         1.37 o
   5  -3  14          7.24         14.05         4.31 o
   6  -3  14         34.21         52.97         8.77 o
  -7  -2  14          0.04         -1.83         1.83 o
  -6  -2  14          0.10         -1.58         2.54 o
  -5  -2  14          8.38          9.12         4.17 o
  -4  -2  14          8.46          7.71         3.41 o
  -3  -2  14          0.48          1.32         1.59 o
  -2  -2  14        540.40        562.22        14.71 o
  -1  -2  14        116.58        122.07         6.51 o
   0  -2  14         56.18         52.51         3.59 o
   1  -2  14         11.94         11.39         1.63 o
   2  -2  14        265.35        257.53         7.22 o
   3  -2  14        143.03        152.33         8.14 o
   4  -2  14         22.41         22.37         5.14 o
   5  -2  14          0.29          0.58         1.77 o
   6  -2  14         39.44         40.56         7.70 o
  -7  -1  14         46.08         42.86         6.59 o
  -6  -1  14         15.33         12.59         3.32 o
  -5  -1  14          4.33          3.05         2.16 o
  -4  -1  14         47.33         41.05         7.41 o
  -3  -1  14         28.31         32.63         3.83 o
  -2  -1  14         23.54         22.62         2.97 o
  -1  -1  14         30.22         29.10         3.25 o
   0  -1  14         32.27         30.81         2.75 o
   1  -1  14         67.26         62.87         3.21 o
   2  -1  14        575.46        580.61        14.12 o
   3  -1  14         82.45         84.37         5.67 o
   4  -1  14         16.22         18.84         5.17 o
   5  -1  14          0.26          0.09         1.80 o
   6  -1  14          1.45          0.71         2.43 o
  -7   0  14          2.89         14.77         4.16 o
  -6   0  14          1.15          3.46         2.32 o
  -5   0  14         21.01         24.10         6.36 o
  -4   0  14          0.15          6.44         3.88 o
  -3   0  14         96.47         96.89         8.40 o
  -2   0  14         76.46         74.65         5.32 o
  -1   0  14         16.11         15.83         3.69 o
   0   0  14          2.82         11.72         1.86 o
   1   0  14          4.31          4.11         1.76 o
   2   0  14        125.16        114.57         6.62 o
   3   0  14          4.37          2.52         2.99 o
   4   0  14          3.71          5.97         2.81 o
   5   0  14         19.13         17.68         4.75 o
  -7   1  14          0.04         -0.79         7.39 o
  -6   1  14          6.54          6.49         3.66 o
  -5   1  14         15.82         15.43         5.56 o
  -4   1  14         54.31         51.35         8.98 o
  -3   1  14        218.65        227.87        10.07 o
  -2   1  14         91.47         97.65         6.71 o
  -1   1  14         41.63         40.61         3.70 o
   0   1  14          7.35          8.39         1.97 o
   1   1  14         41.31         33.67         3.99 o
   2   1  14          1.44          1.24         1.10 o
   3   1  14         13.61         14.60         2.58 o
   4   1  14         19.91         18.71         3.25 o
   5   1  14         20.89         22.65         5.49 o
  -6   2  14         11.03         12.68         5.90 o
  -5   2  14          0.04         -0.52         1.97 o
  -4   2  14          1.92         -1.93         3.08 o
  -3   2  14          4.69          6.01         1.97 o
  -2   2  14        132.11        137.63         7.18 o
  -1   2  14        133.67        138.39         6.80 o
   0   2  14          1.78          0.59         1.60 o
   1   2  14         25.42         19.76         3.14 o
   2   2  14         30.42         31.15         3.80 o
   3   2  14          7.30          8.73         2.20 o
   4   2  14          0.90          1.05         1.53 o
   5   2  14          0.03         -2.19         2.49 o
  -6   3  14          8.27         19.07         6.11 o
  -5   3  14          3.46         14.95         5.93 o
  -4   3  14         36.15         36.17         7.61 o
  -3   3  14         35.34         31.40         6.56 o
  -2   3  14         50.77         56.99         8.63 o
  -1   3  14         57.09         53.66         5.58 o
   0   3  14          0.02          0.86         2.02 o
   1   3  14          0.00         -1.10         1.10 o
   2   3  14         21.55         21.62         2.96 o
   3   3  14          6.17          5.59         1.85 o
   4   3  14         21.38         21.77         3.73 o
  -5   4  14          2.28          8.45         5.36 o
  -4   4  14         67.60         88.71        12.67 o
  -3   4  14         51.44         53.02         8.94 o
  -2   4  14        118.08        118.73        12.54 o
  -1   4  14         31.21         28.95         3.91 o
   0   4  14         23.41         19.86         3.30 o
   1   4  14         12.53         12.80         2.71 o
   2   4  14         19.78         18.94         2.66 o
   3   4  14         30.27         29.36         4.08 o
   4   4  14          0.40          0.64         1.31 o
  -5   5  14          5.80          0.11         3.36 o
  -4   5  14          8.59          8.72         4.46 o
  -3   5  14          2.87          2.90         1.57 o
  -2   5  14          6.84          4.15         2.58 o
  -1   5  14          7.76         11.24         4.60 o
   0   5  14         86.69         80.88         6.78 o
   1   5  14         13.50         14.16         3.06 o
   2   5  14         29.04         30.57         3.53 o
   3   5  14        118.91        125.80         7.26 o
   4   5  14          1.07         -1.43         2.45 o
  -4   6  14          0.42         -1.68         3.77 o
  -3   6  14         44.36         56.70        10.06 o
  -2   6  14          0.11          2.25         3.06 o
  -1   6  14         58.84         64.98         6.10 o
   0   6  14          0.04          1.66         1.36 o
   1   6  14          1.02         -0.98         2.08 o
   2   6  14          0.14          1.11         1.19 o
   3   6  14          1.43          2.13         1.13 o
   4   6  14          2.30          5.53         3.03 o
  -4   7  14          0.14          0.81         1.92 o
  -3   7  14         33.68         26.44         6.88 o
  -2   7  14         15.32         20.13         5.80 o
  -1   7  14          2.27          8.10         4.31 o
   0   7  14         10.83          7.22         2.04 o
   1   7  14          0.70          1.00         1.68 o
   2   7  14        132.28        134.26         7.78 o
   3   7  14          0.88          0.52         1.06 o
  -3   8  14          0.43         -1.35         1.80 o
  -2   8  14         47.33         51.51         9.96 o
  -1   8  14         12.64         10.46         3.14 o
   0   8  14         17.58         19.06         5.46 o
   1   8  14          0.10          0.09         1.35 o
   2   8  14         23.91         28.27         3.58 o
  -1   9  14          0.10          3.46         3.33 o
   0   9  14          7.52         13.08         5.70 o
   2   9  14          3.42          0.95         1.15 o
  -1 -19  15          5.77          0.46         2.65 o
   0 -19  15         10.03         15.48         4.94 o
   1 -19  15          0.39          0.52         2.03 o
  -2 -18  15         29.45         33.02         6.61 o
  -1 -18  15          9.06          6.00         2.62 o
   0 -18  15          0.79         -1.39         2.66 o
   1 -18  15          2.00          5.20         3.53 o
  -3 -17  15          0.11          3.06         1.84 o
  -2 -17  15          5.68          5.31         2.74 o
  -1 -17  15         20.86         17.58         4.74 o
   0 -17  15          7.23         12.74         4.36 o
   1 -17  15          6.82          7.74         2.78 o
   2 -17  15          5.33          2.90         2.09 o
  -4 -16  15          0.34          1.82         2.21 o
  -3 -16  15          1.99          1.63         1.49 o
  -2 -16  15         28.31         25.14         5.45 o
  -1 -16  15          0.32          3.79         2.56 o
   0 -16  15          6.61          7.08         3.87 o
   1 -16  15          5.76          8.70         3.78 o
   2 -16  15          2.09          4.98         3.52 o
   3 -16  15          2.36          3.86         3.34 o
  -4 -15  15          0.51          1.36         1.56 o
  -3 -15  15         11.76         15.85         4.25 o
  -2 -15  15          8.52          8.15         2.91 o
  -1 -15  15          7.13          7.00         3.47 o
   0 -15  15          4.59         16.07         3.10 o
   1 -15  15         63.99         64.31         9.08 o
   2 -15  15         47.38         45.37         8.14 o
   3 -15  15         92.82         99.45        12.56 o
  -5 -14  15          2.15          2.08         2.27 o
  -4 -14  15          1.30          0.89         1.66 o
  -3 -14  15         22.20         20.79         4.86 o
  -2 -14  15         12.34         12.80         3.84 o
  -1 -14  15         10.26          7.86         3.16 o
   0 -14  15          1.53          0.70         1.05 o
   1 -14  15          1.67         -1.26         1.74 o
   2 -14  15        251.44        278.67        19.82 o
   3 -14  15          3.56         -0.66         2.17 o
   4 -14  15          0.04          2.35         2.87 o
  -5 -13  15         20.22         16.64         4.53 o
  -4 -13  15          4.98          9.36         3.60 o
  -3 -13  15          4.30          1.80         1.28 o
  -2 -13  15         10.04          6.89         2.31 o
  -1 -13  15          0.34          1.64         1.41 o
   0 -13  15         20.03         23.32         4.83 o
   1 -13  15          0.73         -1.47         2.49 o
   2 -13  15         84.10         95.11        11.10 o
   3 -13  15         19.82         14.78         4.64 o
   4 -13  15         22.81         30.77         7.26 o
   5 -13  15          4.03          4.24         3.43 o
  -5 -12  15          5.33          7.24         3.24 o
  -4 -12  15          0.00         -0.28         1.37 o
  -3 -12  15          8.21         18.34         4.57 o
  -2 -12  15         32.44         34.71         5.74 o
  -1 -12  15         28.81         30.67         5.50 o
   0 -12  15          0.00          1.46         1.18 o
   1 -12  15        233.16        260.73        17.08 o
   2 -12  15         30.04         26.97         4.08 o
   3 -12  15         22.69         23.20         5.73 o
   4 -12  15          6.46         10.09         3.97 o
   5 -12  15         41.87         44.30         8.53 o
  -6 -11  15          3.15         -1.25         1.25 o
  -5 -11  15          3.16          2.43         1.84 o
  -4 -11  15         12.69         10.92         3.55 o
  -3 -11  15         46.17         47.59         6.78 o
  -2 -11  15          7.82          8.21         3.02 o
  -1 -11  15          0.50          1.10         0.99 o
   0 -11  15          1.19          4.22         3.01 o
   1 -11  15        196.10        215.49        14.99 o
   2 -11  15         25.18         22.09         3.60 o
   3 -11  15          6.69          7.47         3.73 o
   4 -11  15          5.22          7.03         3.90 o
   5 -11  15          3.21          3.80         1.92 o
  -6 -10  15          1.91          1.95         1.44 o
  -5 -10  15          2.03          0.75         1.58 o
  -4 -10  15          2.38          1.01         1.39 o
  -3 -10  15        284.86        286.04        16.30 o
  -2 -10  15          0.10         -1.51         1.51 o
  -1 -10  15          7.19         11.81         3.28 o
   0 -10  15         16.98         14.55         2.18 o
   1 -10  15          3.66          1.18         1.77 o
   2 -10  15          3.74          0.59         1.17 o
   3 -10  15         85.45         81.24        10.14 o
   4 -10  15          0.35         -0.10         2.44 o
   5 -10  15          2.30          2.89         1.50 o
   6 -10  15          1.75          6.59         3.86 o
  -7  -9  15         24.37         21.83         6.06 o
  -6  -9  15          7.92          4.57         1.55 o
  -5  -9  15          1.45         -1.85         1.85 o
  -4  -9  15         20.00         14.49         3.94 o
  -3  -9  15         18.97         31.40         5.34 o
  -2  -9  15          4.33          5.09         1.63 o
  -1  -9  15         24.16         22.62         2.80 o
   0  -9  15         81.21         91.54         5.55 o
   1  -9  15         18.93         18.86         4.35 o
   2  -9  15          3.77          4.32         1.79 o
   3  -9  15          9.20          8.60         2.22 o
   4  -9  15         17.91         17.70         3.30 o
   5  -9  15          6.27          6.18         1.91 o
   6  -9  15          0.04          1.24         2.34 o
  -7  -8  15          1.52          9.93         4.46 o
  -6  -8  15          0.31         -1.51         1.51 o
  -5  -8  15          0.04         -0.48         0.99 o
  -4  -8  15        137.66        156.74         8.58 o
  -3  -8  15        243.05        251.66        10.31 o
  -2  -8  15         63.63         67.59         5.15 o
  -1  -8  15          2.48          3.18         1.28 o
   0  -8  15         26.07         27.94         3.12 o
   1  -8  15          2.36          5.95         2.87 o
   2  -8  15          5.32          5.62         1.39 o
   3  -8  15        176.56        184.00         9.80 o
   4  -8  15          0.01          0.23         1.10 o
   5  -8  15          0.74         -0.05         1.41 o
   6  -8  15          0.05         -1.30         1.54 o
  -7  -7  15          9.91         16.38         5.74 o
  -6  -7  15          0.07          3.57         1.99 o
  -5  -7  15          2.21          1.50         1.08 o
  -4  -7  15         43.18         41.45         3.70 o
  -3  -7  15         10.97          8.72         1.56 o
  -2  -7  15          0.24          1.55         1.51 o
  -1  -7  15         35.43         32.34         3.47 o
   0  -7  15         47.09         42.62         3.92 o
   1  -7  15         12.37         13.51         3.39 o
   2  -7  15         54.22         55.20         4.23 o
   3  -7  15          8.75          8.99         2.28 o
   4  -7  15         14.34          5.87         1.82 o
   5  -7  15          9.21         13.82         3.15 o
   6  -7  15          9.73          5.93         1.58 o
  -7  -6  15         13.12         19.84         6.13 o
  -6  -6  15         10.01         13.61         3.19 o
  -5  -6  15         12.08         16.49         3.38 o
  -4  -6  15         55.21         50.20         4.06 o
  -3  -6  15        338.45        357.45        10.02 o
  -2  -6  15         17.19         21.13         2.27 o
  -1  -6  15          0.08          0.60         0.96 o
   0  -6  15          5.68         11.47         2.11 o
   1  -6  15         37.16         34.00         4.79 o
   2  -6  15         11.05         12.55         2.43 o
   3  -6  15         41.26         36.54         4.43 o
   4  -6  15         12.56         14.71         2.88 o
   5  -6  15         10.45         14.41         3.22 o
   6  -6  15          6.71         26.45         4.53 o
  -7  -5  15          1.23          0.06         1.50 o
  -6  -5  15          0.14          0.69         1.52 o
  -5  -5  15          0.83          1.27         1.64 o
  -4  -5  15         23.17         24.13         2.91 o
  -3  -5  15          0.19          0.89         1.03 o
  -2  -5  15          0.15          1.06         0.61 o
  -1  -5  15          3.54          3.88         1.36 o
   0  -5  15         13.89         12.12         2.06 o
   1  -5  15         71.88         76.19         6.85 o
   2  -5  15          4.45          4.67         1.58 o
   3  -5  15          1.55          1.35         0.99 o
   4  -5  15         14.40         11.96         2.81 o
   5  -5  15          0.07         -0.17         4.44 o
   6  -5  15        154.95        164.37        15.23 o
  -7  -4  15          4.01          5.98         2.49 o
  -6  -4  15         10.23         14.04         3.54 o
  -5  -4  15          7.18         10.04         2.41 o
  -4  -4  15         71.00         63.42         4.75 o
  -3  -4  15         57.38         58.85         5.18 o
  -2  -4  15         12.50         10.85         2.07 o
  -1  -4  15          4.19          4.10         1.71 o
   0  -4  15         70.74         74.57         5.25 o
   1  -4  15          1.02         -0.14         0.91 o
   2  -4  15       1503.27       1512.00        25.53 o
   3  -4  15          4.22          3.94         1.45 o
   4  -4  15          6.61          8.50         2.38 o
   5  -4  15          2.97          0.79         2.38 o
   6  -4  15         27.59         32.50         6.96 o
  -7  -3  15          8.20          1.57         2.48 o
  -6  -3  15         12.53         18.54         4.00 o
  -5  -3  15         18.72         19.90         4.27 o
  -4  -3  15         89.36         93.58         7.03 o
  -3  -3  15          3.36          5.31         1.63 o
  -2  -3  15         60.50         57.24         5.10 o
  -1  -3  15         21.59         20.10         2.74 o
   0  -3  15         23.67         22.43         2.48 o
   1  -3  15          7.61          7.01         1.83 o
   2  -3  15         75.45         66.39         5.27 o
   3  -3  15         32.01         28.66         5.96 o
   4  -3  15         19.05         25.12         5.75 o
   5  -3  15         15.98         15.79         4.91 o
   6  -3  15          2.17          2.70         2.71 o
  -7  -2  15          4.04          3.48         4.74 o
  -6  -2  15          0.51          0.40         2.49 o
  -5  -2  15          6.18          6.27         3.21 o
  -4  -2  15          1.50         -1.85         1.96 o
  -3  -2  15          3.94         -0.07         1.30 o
  -2  -2  15         15.71         14.13         2.38 o
  -1  -2  15        192.99        199.78         8.73 o
   0  -2  15          0.13          1.13         1.07 o
   1  -2  15         46.16         44.48         2.88 o
   2  -2  15        207.44        207.00        14.79 o
   3  -2  15          0.03         -2.30         2.30 o
   4  -2  15         13.70         15.13         3.96 o
   5  -2  15          0.39          1.75         2.54 o
   6  -2  15          8.97         10.69         4.97 o
  -7  -1  15         24.41         23.85         8.66 o
  -6  -1  15          0.19          1.99         1.98 o
  -5  -1  15         11.51          2.68         2.62 o
  -4  -1  15         14.76          5.01         1.74 o
  -3  -1  15         64.25         64.64         5.50 o
  -2  -1  15          0.19         -0.62         0.70 o
  -1  -1  15          7.28          6.43         2.66 o
   0  -1  15         11.04          9.03         1.60 o
   1  -1  15         86.83         81.10         4.86 o
   2  -1  15         16.42         11.57         3.75 o
   3  -1  15          6.30          5.22         3.03 o
   4  -1  15          8.71         10.45         3.38 o
   5  -1  15          0.33         -3.57         3.57 o
  -7   0  15          6.11          7.46         5.13 o
  -6   0  15          0.33         22.23         6.79 o
  -5   0  15          0.24          1.63         2.33 o
  -4   0  15          0.00          0.57         2.08 o
  -3   0  15        217.40        215.43        10.01 o
  -2   0  15          9.91          9.38         2.09 o
  -1   0  15         18.19         17.38         2.67 o
   0   0  15          0.19          6.83         1.40 o
   1   0  15          7.18          7.59         1.68 o
   2   0  15         61.01         62.36         5.39 o
   3   0  15          3.69          1.11         1.51 o
   4   0  15          0.99          4.88         3.05 o
   5   0  15          0.76         -2.17         2.80 o
  -6   1  15          6.34         11.91         5.26 o
  -5   1  15         24.05         26.88         7.26 o
  -4   1  15          0.02          2.20         2.98 o
  -3   1  15          3.43          4.53         1.78 o
  -2   1  15          0.91          1.74         1.01 o
  -1   1  15          7.73          7.57         1.69 o
   0   1  15        106.99        101.98         7.27 o
   1   1  15         29.68         25.45         3.77 o
   2   1  15         50.23         45.49         4.53 o
   3   1  15          1.98         -2.17         2.69 o
   4   1  15          0.88          3.88         2.10 o
   5   1  15         20.84         22.72         5.77 o
  -6   2  15          5.59         13.78         5.89 o
  -5   2  15          3.03          4.04         1.79 o
  -4   2  15         80.67         92.22         7.12 o
  -3   2  15          0.67          0.73         0.99 o
  -2   2  15          1.28          1.94         2.26 o
  -1   2  15          8.16          7.07         3.36 o
   0   2  15        182.96        198.24        10.39 o
   1   2  15         11.30         10.24         2.52 o
   2   2  15         10.21          9.53         1.83 o
   3   2  15         11.36         12.51         2.63 o
   4   2  15         40.81         51.03         8.61 o
  -5   3  15          3.78          4.87         3.66 o
  -4   3  15          7.94         22.57         6.81 o
  -3   3  15         18.17         19.91         5.63 o
  -2   3  15         74.88         74.82        10.36 o
  -1   3  15         19.93         18.75         4.99 o
   0   3  15          7.48          6.77         2.18 o
   1   3  15          0.36         -1.62         1.92 o
   2   3  15         26.22         24.71         3.01 o
   3   3  15          3.76          5.06         2.61 o
   4   3  15         20.04         24.57         5.82 o
  -5   4  15          5.03          1.28         1.97 o
  -4   4  15         13.05         10.84         4.50 o
  -3   4  15          2.27          2.28         2.06 o
  -2   4  15         49.91         57.07         9.31 o
  -1   4  15         29.32         37.71         7.56 o
   0   4  15        176.40        183.49        10.50 o
   1   4  15          5.07          6.68         2.27 o
   2   4  15         17.55         20.35         2.83 o
   3   4  15         73.56         84.20         5.85 o
  -4   5  15         48.81         54.74        10.10 o
  -3   5  15          0.57         -2.25         2.98 o
  -2   5  15         17.02         11.97         3.46 o
  -1   5  15         50.93         54.56         8.97 o
   0   5  15         78.17         71.09         6.59 o
   1   5  15          8.98          7.50         4.32 o
   2   5  15         15.08         10.95         2.02 o
   3   5  15          2.11          3.28         1.51 o
  -3   6  15          1.23          5.60         3.90 o
  -2   6  15         54.51         49.71         9.12 o
  -1   6  15          1.28         -0.08         3.13 o
   0   6  15         13.25         13.64         2.97 o
   1   6  15         14.82         19.50         3.74 o
   2   6  15         99.24        111.96         8.90 o
   3   6  15         44.99         48.44         5.81 o
  -2   7  15         19.37         31.10         8.04 o
  -1   7  15          2.68          8.39         4.09 o
   0   7  15          0.08         -1.39         1.81 o
   1   7  15          0.08         -1.96         1.96 o
   2   7  15         28.93         35.27         6.87 o
  -1 -18  16         11.61         10.12         3.77 o
   0 -18  16          4.42          6.31         3.32 o
  -3 -17  16          8.34          6.19         3.46 o
  -2 -17  16          0.03         -0.67         2.10 o
  -1 -17  16          1.70          6.54         3.31 o
   0 -17  16          2.00          0.84         1.64 o
   1 -17  16          1.46          3.39         2.74 o
  -3 -16  16          6.80          3.75         2.39 o
  -2 -16  16          0.23          2.63         2.35 o
  -1 -16  16          8.71          4.92         2.33 o
   0 -16  16         10.51         21.82         5.39 o
   1 -16  16          2.12          4.05         3.32 o
   2 -16  16         28.67         32.71         7.62 o
  -4 -15  16          0.11         -0.54         1.57 o
  -3 -15  16          2.66         12.87         4.10 o
  -2 -15  16         24.76         25.80         5.65 o
  -1 -15  16          0.59         -1.63         2.13 o
   0 -15  16          1.10          1.61         1.49 o
   1 -15  16          0.08          2.74         3.22 o
   2 -15  16          2.26          7.75         4.11 o
   3 -15  16          8.43         12.27         4.70 o
  -4 -14  16          9.35         14.35         4.29 o
  -3 -14  16          0.71         -0.54         1.93 o
  -2 -14  16          0.06         -0.77         1.63 o
  -1 -14  16          8.79          3.69         2.34 o
   0 -14  16          1.75          3.19         2.79 o
   1 -14  16        164.04        178.20        15.31 o
   2 -14  16         58.76         56.14         9.07 o
   3 -14  16         33.16         33.78         7.14 o
   4 -14  16          1.26         -0.86         1.72 o
  -5 -13  16          0.58          0.88         1.41 o
  -4 -13  16          4.77          9.91         3.67 o
  -3 -13  16          9.83          6.78         2.95 o
  -2 -13  16         10.88         17.16         4.63 o
  -1 -13  16          0.00         -0.77         1.89 o
   0 -13  16         17.57         18.84         4.60 o
   1 -13  16         64.19         66.20         9.26 o
   2 -13  16          0.05         -1.48         1.66 o
   3 -13  16         27.20         27.41         6.39 o
   4 -13  16          0.22         -3.95         3.95 o
  -5 -12  16          2.57          5.44         3.05 o
  -4 -12  16         11.04         20.84         5.02 o
  -3 -12  16         17.95         11.20         3.43 o
  -2 -12  16          0.21         -1.82         1.82 o
  -1 -12  16          3.12          2.75         1.63 o
   0 -12  16          0.64         -1.65         1.65 o
   1 -12  16          1.87          5.08         2.08 o
   2 -12  16          3.33          2.38         1.13 o
   3 -12  16          0.67          3.49         2.72 o
   4 -12  16          0.19          5.39         2.70 o
   5 -12  16          0.00          0.76         1.97 o
  -5 -11  16          2.14          3.36         3.31 o
  -4 -11  16          6.32          4.71         2.37 o
  -3 -11  16          9.88         12.07         3.85 o
  -2 -11  16          3.07          7.66         3.21 o
  -1 -11  16         13.83         11.59         3.07 o
   0 -11  16          0.13         -2.15         2.15 o
   1 -11  16         13.57         18.71         4.83 o
   2 -11  16          1.89          0.21         1.75 o
   3 -11  16         49.22         46.34         8.10 o
   4 -11  16          4.40         13.05         4.94 o
   5 -11  16          0.12         -3.89         3.89 o
  -6 -10  16          0.18          4.38         2.28 o
  -5 -10  16          1.11         -1.99         1.99 o
  -4 -10  16         25.02         28.01         5.55 o
  -3 -10  16         10.59          8.56         3.08 o
  -2 -10  16          0.65          0.27         1.39 o
  -1 -10  16          0.72          2.08         2.03 o
   0 -10  16        180.53        177.88        13.13 o
   1 -10  16          2.77          0.36         1.87 o
   2 -10  16          7.85          8.60         2.85 o
   3 -10  16          2.20         -0.59         2.45 o
   4 -10  16          2.13         -0.58         1.14 o
   5 -10  16          0.27          1.39         1.34 o
  -6  -9  16          2.40          7.22         3.23 o
  -5  -9  16          2.31         -0.16         1.59 o
  -4  -9  16        246.56        289.44        17.26 o
  -3  -9  16          1.86          0.53         1.57 o
  -2  -9  16          1.08          0.51         1.21 o
  -1  -9  16         12.02         12.15         2.21 o
   0  -9  16        146.93        148.57         7.44 o
   1  -9  16         13.06         11.75         3.74 o
   2  -9  16         44.64         40.17         4.77 o
   3  -9  16         73.51         67.22         6.24 o
   4  -9  16          3.62          5.11         1.98 o
   5  -9  16          2.37          3.10         1.48 o
   6  -9  16          3.72          7.29         3.88 o
  -6  -8  16          2.18          3.96         1.65 o
  -5  -8  16         12.21         15.08         4.52 o
  -4  -8  16        107.24        310.27        18.15 o
  -3  -8  16         28.40         25.71         3.52 o
  -2  -8  16          3.76          1.98         0.96 o
  -1  -8  16         15.40         14.16         4.22 o
   0  -8  16         12.46         15.94         2.46 o
   1  -8  16          0.47          0.92         1.44 o
   2  -8  16         88.21         84.76         6.71 o
   3  -8  16          7.06          6.35         1.87 o
   4  -8  16         18.38         14.03         4.24 o
   5  -8  16          3.61          1.41         2.28 o
   6  -8  16          0.01          0.47         1.72 o
  -7  -7  16         11.33          6.12         3.91 o
  -6  -7  16          1.07          0.29         1.53 o
  -5  -7  16         13.84         14.96         2.46 o
  -4  -7  16        220.91        220.25        12.46 o
  -3  -7  16         64.91         59.63         5.33 o
  -2  -7  16          1.22          1.14         2.56 o
  -1  -7  16          1.07          0.44         0.86 o
   0  -7  16        156.67        157.45         7.86 o
   1  -7  16          9.15          5.60         2.19 o
   2  -7  16        143.52        150.54         7.22 o
   3  -7  16         36.33         36.67         4.71 o
   4  -7  16          2.14          3.17         1.55 o
   5  -7  16          3.29          1.59         3.69 o
   6  -7  16          0.90          0.94         1.56 o
  -7  -6  16          4.23         -0.26         2.73 o
  -6  -6  16          0.63         -1.00         1.64 o
  -5  -6  16         20.22         20.97         2.87 o
  -4  -6  16        133.80        136.59         6.94 o
  -3  -6  16         19.79         18.58         2.90 o
  -2  -6  16          0.38          0.23         0.79 o
  -1  -6  16          7.24         10.51         2.18 o
   0  -6  16          6.19          8.79         1.99 o
   1  -6  16         11.80         10.98         3.35 o
   2  -6  16          2.67          3.04         1.12 o
   3  -6  16         78.45         81.31        10.38 o
   4  -6  16          6.93          4.75         1.65 o
   5  -6  16         29.96         29.28         4.52 o
   6  -6  16        141.50        166.57        15.38 o
  -7  -5  16         11.87         10.58         3.76 o
  -6  -5  16          1.02          0.89         2.25 o
  -5  -5  16          5.81          8.51         1.95 o
  -4  -5  16          0.10         -1.06         1.06 o
  -3  -5  16          3.16          2.24         1.34 o
  -2  -5  16        103.31         96.97         6.50 o
  -1  -5  16         33.00         28.05         5.33 o
   0  -5  16         13.69         13.40         2.39 o
   1  -5  16         16.08         13.53         2.60 o
   2  -5  16          7.34          7.11         1.47 o
   3  -5  16          4.23          4.66         2.21 o
   4  -5  16         24.83         24.64         3.78 o
   5  -5  16          9.34         16.63         5.01 o
   6  -5  16          8.29          5.99         3.16 o
  -7  -4  16          6.17          1.68         4.61 o
  -6  -4  16          0.55         -1.72         1.72 o
  -5  -4  16         20.28         21.37         4.08 o
  -4  -4  16         64.53         64.77         4.89 o
  -3  -4  16          0.10         -0.72         2.44 o
  -2  -4  16          3.07          5.63         1.19 o
  -1  -4  16         10.60          9.70         1.93 o
   0  -4  16         29.68         29.93         3.51 o
   1  -4  16          3.45          2.09         1.10 o
   2  -4  16         32.95         29.63         3.58 o
   3  -4  16         63.40         63.56         5.72 o
   4  -4  16          0.06          3.92         2.35 o
   5  -4  16        151.28        183.44        16.02 o
  -7  -3  16          0.44          1.30         1.70 o
  -6  -3  16          0.67          1.74         2.24 o
  -5  -3  16          0.07         -0.77         2.02 o
  -4  -3  16        100.81        105.35         7.70 o
  -3  -3  16         47.73         42.74         4.64 o
  -2  -3  16         23.96         22.21         3.25 o
  -1  -3  16        148.82        152.05         7.91 o
   0  -3  16         10.32          9.80         2.10 o
   1  -3  16         55.85         55.44         3.35 o
   2  -3  16         30.20         29.84         6.10 o
   3  -3  16          2.28          1.44         1.69 o
   4  -3  16          0.01          2.23         2.04 o
   5  -3  16        150.02        172.38        15.73 o
  -7  -2  16          0.41         -1.35         1.88 o
  -6  -2  16          0.03          3.55         1.87 o
  -5  -2  16         36.89         29.08         7.04 o
  -4  -2  16         22.60         22.74         3.72 o
  -3  -2  16          0.41         -0.19         2.53 o
  -2  -2  16         36.60         40.41         4.49 o
  -1  -2  16         37.24         37.98         3.95 o
   0  -2  16          6.87          7.33         1.49 o
   1  -2  16        717.86        724.42        17.18 o
   2  -2  16        339.77        350.15        20.06 o
   3  -2  16          1.09          0.53         1.31 o
   4  -2  16          2.20          3.09         3.14 o
   5  -2  16          0.97          1.50         3.36 o
  -6  -1  16          0.39          2.91         1.96 o
  -5  -1  16          6.36         15.09         5.48 o
  -4  -1  16          1.46          2.34         2.05 o
  -3  -1  16         86.70         94.40         6.94 o
  -2  -1  16         59.49         50.68         4.76 o
  -1  -1  16         33.86         37.05         3.91 o
   0  -1  16          0.19          0.29         0.94 o
   1  -1  16          0.26          1.76         0.94 o
   2  -1  16         12.31          5.55         2.72 o
   3  -1  16          0.20         -2.01         2.34 o
   4  -1  16          0.80          3.45         2.50 o
   5  -1  16          3.96          4.82         2.28 o
  -6   0  16          0.34          4.41         2.38 o
  -5   0  16          1.46          4.96         3.40 o
  -4   0  16          4.90         18.78         6.92 o
  -3   0  16          1.65          0.83         0.88 o
  -2   0  16          0.01         -0.94         1.15 o
  -1   0  16          8.42          9.22         2.06 o
   0   0  16        167.57        163.95         6.99 o
   1   0  16         12.96         12.97         4.37 o
   2   0  16        191.91        197.65        15.71 o
   3   0  16          1.70         -1.67         1.67 o
   4   0  16          1.29          3.63         2.41 o
  -6   1  16          3.88          5.40         3.31 o
  -5   1  16          2.63         -1.67         2.84 o
  -4   1  16         75.72         73.65         6.46 o
  -3   1  16         19.14         16.64         3.00 o
  -2   1  16          6.45          8.75         2.37 o
  -1   1  16          7.13          5.34         3.11 o
   0   1  16         86.74         74.18         6.56 o
   1   1  16         34.17         33.82         4.35 o
   2   1  16          0.00          0.39         1.30 o
   3   1  16          0.54          3.11         2.73 o
   4   1  16         23.26         33.93         6.96 o
  -5   2  16          4.86          1.49         3.05 o
  -4   2  16        105.59        100.25        13.48 o
  -3   2  16         36.11         33.52         7.48 o
  -2   2  16         15.50         24.83         5.91 o
  -1   2  16         19.38         13.67         4.38 o
   0   2  16         39.62         40.81         4.84 o
   1   2  16         49.16         44.20         9.12 o
   2   2  16          0.79         -0.40         1.18 o
   3   2  16          1.42          0.80         1.48 o
   4   2  16          2.70          0.14         1.80 o
  -5   3  16          7.10          2.04         2.89 o
  -4   3  16          5.07          3.85         4.21 o
  -3   3  16         97.46         96.82        12.76 o
  -2   3  16          3.74          8.53         4.41 o
  -1   3  16          5.37          2.65         1.71 o
   0   3  16          2.25         -0.82         3.80 o
   1   3  16         35.14         33.62         4.76 o
   2   3  16          9.07          9.52         2.83 o
   3   3  16         30.17         31.23         7.83 o
  -4   4  16         23.69         29.56         7.46 o
  -3   4  16         10.29          4.35         2.96 o
  -2   4  16         14.80         14.61         5.03 o
  -1   4  16         43.12         39.72         7.81 o
   0   4  16         31.07         32.19         4.56 o
   1   4  16          4.06          3.70         1.55 o
   2   4  16         30.97         25.84         4.28 o
   3   4  16          2.00          3.72         2.22 o
  -3   5  16         27.36         33.41         8.07 o
  -2   5  16         40.45         36.11         7.99 o
  -1   5  16         13.26         13.13         4.74 o
   0   5  16         14.63         15.47         3.45 o
   1   5  16          2.01          1.26         1.16 o
   2   5  16         32.72         37.34         5.53 o
  -2   6  16          0.01          1.47         2.46 o
  -1   6  16          8.63         13.63         4.45 o
   0   6  16          0.07          0.61         3.47 o
   1   6  16          4.89          3.32         1.24 o
   2   6  16         35.47         33.17         6.77 o
   1   7  16          0.06          0.93         1.74 o
  -2 -17  17          2.26          1.40         1.43 o
  -1 -17  17          0.22         -2.34         2.34 o
   0 -17  17          9.59         16.25         4.98 o
   1 -17  17         19.11         17.10         5.27 o
  -3 -16  17          0.00          0.13         1.42 o
  -2 -16  17          9.21          9.19         3.71 o
  -1 -16  17          8.74         12.78         4.27 o
   0 -16  17          0.31         -2.89         2.89 o
   1 -16  17         28.68         22.10         5.75 o
  -3 -15  17          3.28          6.34         2.67 o
  -2 -15  17         19.34         16.03         4.45 o
  -1 -15  17          3.61          4.32         2.76 o
   0 -15  17          8.07          1.80         1.80 o
   1 -15  17        197.80        212.47        17.59 o
   2 -15  17          6.40          2.67         2.92 o
  -4 -14  17          4.82          7.82         3.47 o
  -3 -14  17         55.21         53.25         7.94 o
  -2 -14  17          9.96          8.32         3.72 o
  -1 -14  17          7.01         12.91         4.37 o
   0 -14  17          7.62          3.01         1.68 o
   1 -14  17        191.98        217.98        17.39 o
   2 -14  17         25.99         26.54         6.22 o
   3 -14  17          0.03          0.53         1.82 o
  -4 -13  17          2.31         -2.45         2.45 o
  -3 -13  17         37.75         33.53         6.10 o
  -2 -13  17          9.40         11.97         3.49 o
  -1 -13  17          2.29          3.81         1.83 o
   0 -13  17         18.59         21.85         5.09 o
   1 -13  17         54.98         62.15         9.06 o
   2 -13  17         18.79         16.40         3.30 o
   3 -13  17         18.20         19.52         5.50 o
   4 -13  17         27.72         38.86         7.93 o
  -5 -12  17          0.36          4.91         3.18 o
  -4 -12  17          0.78         -2.20         2.20 o
  -3 -12  17          0.00         -1.34         1.34 o
  -2 -12  17          2.45          5.88         2.67 o
  -1 -12  17          3.52          4.18         1.23 o
   0 -12  17         12.34         17.16         4.82 o
   1 -12  17          0.05          3.00         2.37 o
   2 -12  17         10.28         10.53         2.87 o
   3 -12  17          0.77          1.77         1.73 o
   4 -12  17          1.96          2.19         1.59 o
  -5 -11  17          0.05         -1.10         1.65 o
  -4 -11  17          0.26         -2.01         2.01 o
  -3 -11  17         14.71         17.40         4.68 o
  -2 -11  17          3.40         10.86         4.07 o
  -1 -11  17          0.00          2.36         1.55 o
   0 -11  17          3.02          2.55         2.31 o
   1 -11  17          0.36          2.77         1.66 o
   2 -11  17         27.40         36.10         4.86 o
   3 -11  17          3.41          0.94         2.01 o
   4 -11  17         10.03          9.08         2.72 o
   5 -11  17          2.10          0.02         2.72 o
  -5 -10  17          1.52          3.60         1.54 o
  -4 -10  17         63.60         73.27         9.03 o
  -3 -10  17          0.10          4.46         2.66 o
  -2 -10  17          0.35         -0.71         1.58 o
  -1 -10  17         23.58         22.97         4.60 o
   0 -10  17         14.94          6.28         2.61 o
   1 -10  17          0.46          2.87         1.71 o
   2 -10  17         40.75         32.44         4.31 o
   3 -10  17         34.38         31.87         6.71 o
   4 -10  17         33.88         27.86         4.41 o
   5 -10  17          0.33          2.94         1.35 o
  -5  -9  17          0.11          2.55         2.26 o
  -4  -9  17         43.90         40.21         6.71 o
  -3  -9  17         18.45         18.15         4.48 o
  -2  -9  17          5.47          4.66         1.87 o
  -1  -9  17         32.06         30.88         4.67 o
   0  -9  17          0.76          3.38         1.34 o
   1  -9  17         67.36         73.48         5.64 o
   2  -9  17         10.47          9.31         2.50 o
   3  -9  17        294.92        281.10        13.09 o
   4  -9  17          5.24          1.48         2.27 o
   5  -9  17          0.17          1.35         3.58 o
  -6  -8  17          0.27         -3.46         3.60 o
  -5  -8  17          3.37         12.34         3.84 o
  -4  -8  17         46.70         55.67         7.60 o
  -3  -8  17          5.80          7.57         1.90 o
  -2  -8  17          7.94          9.05         2.18 o
  -1  -8  17         57.73         60.56         6.20 o
   0  -8  17         30.07         26.09         3.36 o
   1  -8  17         15.06         13.74         2.54 o
   2  -8  17          6.90          7.46         2.39 o
   3  -8  17          0.99          0.66         1.09 o
   4  -8  17         10.64         11.17         2.85 o
   5  -8  17          0.27         -0.55         1.26 o
   6  -8  17          1.75          0.53         3.93 o
  -6  -7  17          0.71         -0.78         1.81 o
  -5  -7  17         23.93         28.57         5.92 o
  -4  -7  17          7.97          4.51         1.82 o
  -3  -7  17         21.91         15.48         3.79 o
  -2  -7  17          0.01         -0.18         0.87 o
  -1  -7  17          0.07         -0.18         2.23 o
   0  -7  17          1.46         -1.12         1.12 o
   1  -7  17         78.69         78.00         7.62 o
   2  -7  17         73.14         74.25         5.17 o
   3  -7  17          5.07          2.37         2.61 o
   4  -7  17          0.11         -0.69         3.27 o
   5  -7  17         18.25         16.23         3.49 o
  -6  -6  17          0.01          1.35         1.90 o
  -5  -6  17         10.20          7.33         5.00 o
  -4  -6  17         10.54         14.77         3.06 o
  -3  -6  17          2.09          3.05         1.89 o
  -2  -6  17         63.87         57.17         6.79 o
  -1  -6  17          1.63          3.77         2.10 o
   0  -6  17         10.17          9.37         2.01 o
   1  -6  17          3.79          5.25         1.64 o
   2  -6  17          0.02          0.33         1.19 o
   3  -6  17          0.00         -1.01         1.07 o
   4  -6  17         25.66         25.79         3.89 o
   5  -6  17          8.37          4.39         2.49 o
  -7  -5  17          3.47          1.38         2.32 o
  -6  -5  17          1.19         -0.86         1.52 o
  -5  -5  17         20.74         20.37         3.13 o
  -4  -5  17          6.84          5.45         1.95 o
  -3  -5  17          0.54          0.01         2.47 o
  -2  -5  17          1.68          0.89         1.06 o
  -1  -5  17          2.45          0.72         0.93 o
   0  -5  17         42.33         36.16         4.07 o
   1  -5  17         37.68         31.73         3.23 o
   2  -5  17          7.81          9.26         2.03 o
   3  -5  17         16.97         14.23         2.82 o
   4  -5  17          2.06         -1.77         2.54 o
   5  -5  17          4.14          6.18         3.30 o
  -7  -4  17          0.21         -1.55         1.55 o
  -6  -4  17          0.00          1.17         1.53 o
  -5  -4  17          1.44          0.23         1.51 o
  -4  -4  17         54.86         49.10         4.59 o
  -3  -4  17          2.34          2.21         1.52 o
  -2  -4  17         50.22         49.60         4.81 o
  -1  -4  17         23.24         24.93         3.33 o
   0  -4  17          4.67          5.12         1.61 o
   1  -4  17         12.66         13.90         1.76 o
   2  -4  17        372.32        399.97        21.96 o
   3  -4  17          1.22          3.76         3.35 o
   4  -4  17         16.58         24.40         5.93 o
   5  -4  17         96.25        114.22        13.07 o
  -7  -3  17          5.95         11.62         5.02 o
  -6  -3  17          1.18          1.91         2.95 o
  -5  -3  17          0.06          1.81         1.47 o
  -4  -3  17          1.20         -1.15         1.44 o
  -3  -3  17        120.56        135.01        14.64 o
  -2  -3  17         23.63         22.07         3.25 o
  -1  -3  17          8.96          7.65         2.49 o
   0  -3  17         12.69         10.73         2.11 o
   1  -3  17        126.47        123.43         6.45 o
   2  -3  17        171.64        191.40        15.13 o
   3  -3  17          3.64          3.13         2.01 o
   4  -3  17          7.74          9.30         3.68 o
   5  -3  17          4.52         10.18         3.99 o
  -6  -2  17          0.18          0.53         3.86 o
  -5  -2  17          4.27          4.68         3.56 o
  -4  -2  17         15.57         11.28         2.78 o
  -3  -2  17          1.29          0.70         1.83 o
  -2  -2  17         91.00         92.08         6.60 o
  -1  -2  17         15.56         12.72         2.55 o
   0  -2  17         29.56         29.71         4.90 o
   1  -2  17          0.60          1.79         1.92 o
   2  -2  17        104.39        104.19        11.41 o
   3  -2  17          1.33          2.17         1.22 o
   4  -2  17         66.92         73.50        10.40 o
  -6  -1  17         11.08         19.94         4.65 o
  -5  -1  17          4.13          5.47         3.44 o
  -4  -1  17        101.53        111.25         8.24 o
  -3  -1  17          4.16          1.06         2.04 o
  -2  -1  17          1.97          0.06         1.14 o
  -1  -1  17         21.26         18.85         2.88 o
   0  -1  17          9.38          8.46         1.90 o
   1  -1  17          2.11          1.59         1.60 o
   2  -1  17         12.86         14.25         2.97 o
   3  -1  17          0.05         -0.92         1.84 o
   4  -1  17          6.51          7.64         4.01 o
  -5   0  17          3.92          0.67         5.64 o
  -4   0  17          0.53         -1.33         1.33 o
  -3   0  17          9.46         10.61         2.45 o
  -2   0  17          0.62          0.10         2.54 o
  -1   0  17          8.31         10.52         3.55 o
   0   0  17         25.58         30.88         4.26 o
   1   0  17         79.78         79.94        15.13 o
   2   0  17         12.74         10.58         3.83 o
   3   0  17          0.00         -1.02         2.12 o
   4   0  17         10.70         11.15         4.65 o
  -5   1  17          9.32          7.85         3.85 o
  -4   1  17          1.56          1.65         2.48 o
  -3   1  17        221.56        262.89        20.67 o
  -2   1  17          1.73         -1.81         2.19 o
  -1   1  17         18.66         18.98         5.03 o
   0   1  17          0.00          1.56         1.11 o
   1   1  17        135.52        140.18         9.39 o
   2   1  17          2.05          2.40         1.46 o
   3   1  17         70.25         95.08        11.71 o
  -4   2  17          2.47          4.64         3.17 o
  -3   2  17         26.14         28.82         7.18 o
  -2   2  17         38.58         42.17         8.21 o
  -1   2  17          9.97         11.78         4.33 o
   0   2  17          7.65         11.66         2.80 o
   1   2  17          1.89          2.65         5.07 o
   2   2  17          4.82          8.15         2.19 o
   3   2  17          3.95          2.27         2.35 o
  -4   3  17          0.01         -2.75         3.11 o
  -3   3  17        137.56        129.38        15.36 o
  -2   3  17          8.58          2.73         2.04 o
  -1   3  17         11.12          8.56         3.48 o
   0   3  17         20.94         22.18         3.73 o
   1   3  17         13.29         14.91         3.57 o
   2   3  17         97.86        128.99         9.63 o
  -3   4  17         19.57         20.92         6.31 o
  -2   4  17          2.43          9.09         4.61 o
  -1   4  17          0.19          0.38         1.93 o
   0   4  17          2.69          3.00         1.55 o
   1   4  17          7.87          2.19         3.25 o
   2   4  17          3.19          2.76         1.36 o
  -2   5  17          0.99          5.35         3.77 o
  -1   5  17         14.87          8.62         3.98 o
   0   5  17          8.86          8.74         2.71 o
   1   5  17          6.11          8.68         3.64 o
   0   6  17          6.42         10.15         3.85 o
   1   6  17         15.63         23.43         5.62 o
  -2 -16  18          0.00         -0.75         1.21 o
  -1 -16  18          5.24         17.36         5.14 o
   0 -16  18          0.03          0.74         2.11 o
   1 -16  18          0.07          3.25         2.40 o
  -3 -15  18          0.54          4.10         2.09 o
  -2 -15  18         38.50         33.79         6.62 o
  -1 -15  18         11.74         12.59         4.00 o
   0 -15  18         27.27         37.60         7.35 o
   1 -15  18          9.01          7.56         2.90 o
   2 -15  18         21.68         14.57         5.54 o
  -3 -14  18         41.84         39.43         7.02 o
  -2 -14  18         18.32         23.69         5.56 o
  -1 -14  18          5.42          4.78         2.65 o
   0 -14  18          0.02          0.87         1.41 o
   1 -14  18         51.17         47.74         8.59 o
   2 -14  18          0.10         -1.49         1.49 o
   3 -14  18          0.16          5.90         3.20 o
  -4 -13  18          3.27          4.57         2.62 o
  -3 -13  18          4.03          1.29         1.39 o
  -2 -13  18         19.31         21.69         4.90 o
  -1 -13  18          0.00          5.71         2.99 o
   0 -13  18        107.58         97.93        11.16 o
   1 -13  18          1.14          7.54         3.88 o
   2 -13  18          6.20          5.46         3.58 o
[truncated: 30,236 more chars]
